# Supplementary material for: A Sustained Immune Response Supports Long-Term Antiviral Immune Priming in the Pacific Oyster, Crassostrea gigas
Source: mBio. 2020 Mar 10;11(2):e02777-19. doi: 10.1128/mBio.02777-19 (PMC7064767; doi:10.1128/mBio.02777-19)
Supplement: TABLE S1 [file mBio.02777-19-st001.xlsx]

## Sheet: suppl. Table 1A
	Time of sampling	Replicate	Total Sequenced Reads (Million)	C. gigas		OsHV-1µVarA
				MR (million)	%	MR	%
	T0	1	48.8417	36.2223	0.741626	0	0
		2	39.0144	29.4531	0.754931	0	0
		3	33.2717	25.0411	0.752625	0	0
Poly(I:C)	0.5 DPP	1	34.1355	25.6881	0.752533	ND	ND
		2	41.8204	31.1487	0.744821	ND	ND
		3	56.8274	41.1671	0.724424	ND	ND
	1 DPP	1	33.7507	24.3511	0.721497	ND	ND
		2	50.0017	36.9103	0.73818	ND	ND
		3	34.5269	25.4848	0.738114	ND	ND
	10 DPP	1	28.994	21.7968	0.751771	0	0
		2	49.0803	36.653	0.746797	0	0
		3	28.2648	20.9771	0.742162	0	0
	0.5 DPC	1	32.2204	24.2121	0.751453	7	2.17254e-07
		2	40.7562	30.0764	0.737959	21	5.1526e-07
		3	25.4197	19.0797	0.750588	1	3.93396e-08
	1 DPC	1	25.9192	19.5081	0.752652	1	3.85814e-08
		2	37.7221	28.0744	0.744242	1805	4.785e-05
		3	29.132	21.9494	0.753444	1	3.43265e-08
FSW	0.5 DPP	1	33.7087	25.1172	0.745123	ND	ND
		2	29.9233	22.3546	0.747063	ND	ND
		3	31.8238	23.861	0.749785	ND	ND
	1 DPP	1	33.2705	23.987	0.720971	ND	ND
		2	29.391	21.8778	0.744372	ND	ND
		3	53.7589	40.0267	0.744561	ND	ND
	10 DPP	1	41.9001	31.113	0.742551	0	0
		2	35.5066	26.2785	0.740102	0	0
		3	42.1773	30.7403	0.728837	5	1.18547e-07
	0.5 DPC	1	36.6177	27.626	0.754443	35459	0.000968356
		2	35.397	22.9594	0.648625	67221	0.00189906
		3	28.311	20.6193	0.728315	31222	0.00110282
	1 DPC	1	39.044	28.6837	0.734651	317684	0.00813656
		2	39.7941	29.5374	0.742256	227153	0.0057082
		3	51.9059	37.8108	0.728448	383051	0.00737971
		Min	25.4197	19.0797	0.648625	0	0
		Max	56.8274	41.1671	0.754931	383051	0.00813656
		Average	37.3403	27.5875	0.739392	53181.6	0.00120207
MR C.gigas	Mapped reads on C. gigas genome
MR OsHV-1	Mapped reads on OsHV-1µVarA genome
legend: Library and mapped reads on C. gigas genome or OsHV-1 genome used for RNA-seq analyses. The percentage of reads mapped (%) to the C. gigas genome (Zhang et al. 2012) or OsHV-1 variant A genome (Burioli, 2017) corresponds to the number of mapped reads (MR) relative to the total sequenced reads for each library sequenced in single-end. Each library is related to replicate of a sampling of o…
