# Supplementary material for: A Sustained Immune Response Supports Long-Term Antiviral Immune Priming in the Pacific Oyster, Crassostrea gigas
Source: mBio. 2020 Mar 10;11(2):e02777-19. doi: 10.1128/mBio.02777-19 (PMC7064767; doi:10.1128/mBio.02777-19)
Supplement: TABLE S2 [file mBio.02777-19-st002.xlsx]

## Sheet: Suppl. Table 2
gene name	Genbank AN or oyster genome ID	sense primer (5'-3')	antisense primer (5'-3')	RNAseq validation	RT-qPCR
EFU	AB122066	GAGCGTGAACGTGGTATCAC	ACAGCACAGTCAGCCTGTGA	x
RPL40	FP004478	AATCTTGCACCGTCATGCAG	AATCAATCTCTGCTGATCTGG	x	x
RPS6	HS119070	CAGAAGTGCCAGCTGACAGTC	AGAAGCAATCTCACACGGAC	x	x
TLR-like1	CGI_10003267	CAGAGGGAACCCAGGAATC	CATCATTCGGTTGGCTGTGAC	x	x
TLR-like2	CGI_10027513	TCAACGGTTTAGTCCGCCTAC	ACAGTTCTGCGGCTAGACTAC	x
IRF8-1	CGI_10003270	AGTCTGATCCAAATCTTGCAC	GTCATCTGGGTATACTCCTC	x
TRAIL	CGI_10005109	GCAGAACGGCATGGAGTTTC	CATAGGACTGGTAGAGGTC	x
STING-1	CGI_10003079	CTGCTATTGTCCGCCATC	GAATGGGCGTGGCATACTC	x
ADAR2	CGI_10012998	CTCTGGGACTCACAGCAAC	GTGTTTCCGTGTTCAATCATC	x
viperin	CGI_10018396	TAAATGCGGCTTCTGTTTCC	CAGCTGAAGGTCCTCTTTGC	x	x
cGAS	CGI_10023476	TTCAAAGATGGTGCAGGAGGAG	AGGGTCTTTCACAAGGTTCCTC	x	x
IRF2-1	CGI_10021171	CTTGTTATGAGGAGGGACTGG	GGTACTTTTGAAGGGCTGTGAG	x
RLR	CGI_10010459	CCGGAAGTATGCTAGAGGAAGA	TCCGGTGTAGTTGTAGGTGATG	x	x
IkBe	CGI_10017654	ACGAGGGGATATGTGAGTCTGA	CGAGCATGACATGACCAGAGAT	x
IRF8-2	CGI_10003270	CTTTCTCGTGGGATTTGGTC	CGATGTTTGGCTCTGCTATG	x	x
DICER	CGI_10020752	ACGTCGGTAGCAGAGGAAGG	CTTCCTCCATCTTCTCACTGC	x	x
IAP	CGI_10026316	AGTCGGAACAGGATCCAAGG	TAATGGCGACCGTACTTTGC	x
Apoptosis Inducing factor 1 (AIFM1)	CGI_10005410	AACAACCAGGTGGAACTAACC	GACATTGCCTCCAGTTCAGC	x
heat shock 90	CGI_10017621	TGGTTGGTCAGCAAACATGG	TGTCTGCCTCAGCCTTATCC	x
Type I interferon receptor beta chain-associated protein	CGI_10017476	AGGGAAACTCCTCAGTCTGG	GGGCTGCTGGAATGATTTCG	x
Superoxide dismutase (SOD)	CGI_10018833	TGGAACATGGCTGTGACACC	TCTGTATGTCCGATGGTGAGC	x
Krueppel-like factor 5 [Crassostrea gigas]	CGI_10000441	CCCAGGCTGCTCAACAATCA	TGTGTTTTCGTATGTGGCGC	x
metalloreductase STEAP4-like	CGI_10003627	AGATTGCCTGTCCAGTCACG	AAACTTCATGGCTCCCTCCG	x
ADAR1	CGI_10005182	CTCAAACAGTGCAACTGCATC	TCACAAGCCCTGCTATCAC		x
IRF2-2	CGI_10021170	CGAAACGCAGAAACTGTTC	ATTTGCCTTCCATCTTTTGG		x
IFI44	CGI_10010773	CACCAGTTTGGAAACCGCAG	GATACTGGATTTTCCCGCGC		x
IFI1	CGI_10016989	CCTCCTGAGACTCCATCACCTA	CAAACTAGATGGGACCGTTCGA		x
SACSIN	CGI_10019897	ACTCTGGCACCATCCAGTTATC	CTCCTGAGAAGGCCTTTAGACA		x
