# Supplementary material for: A Sustained Immune Response Supports Long-Term Antiviral Immune Priming in the Pacific Oyster, Crassostrea gigas
Source: mBio. 2020 Mar 10;11(2):e02777-19. doi: 10.1128/mBio.02777-19 (PMC7064767; doi:10.1128/mBio.02777-19)
Supplement: TABLE S3 [file mBio.02777-19-st003.xlsx]

## Sheet: Suppl. TableA
List of differentially expressed genes post-priming with poly(I:C)
840			1759			3575			4577
0,5DPP PIC vs FSW			1DPP PIC vs FSW			10DPP PIC vs FSW			compiled list
gene ID	log2FC	p-value	gene ID	log2FC	p-value	gene ID	log2FC	p-value	gene ID
CGI_10019528	3.3484	2.87515e-198	CGI_10002879	4.48074	0	CGI_10002879	4.50692	0	CGI_10019528
CGI_10028418	2.54646	7.61492e-146	CGI_10010438	4.49021	0	CGI_10011447	5.76464	0	CGI_10000046
CGI_10018396	2.3972	4.48884e-132	CGI_10018396	3.40837	0	CGI_10021170	4.07939	4.66814e-302	CGI_10000061
CGI_10021171	2.08621	1.32686e-129	CGI_10019528	3.87399	0	CGI_10006224	4.60904	7.64442e-302	CGI_10000069
CGI_10005824	2.86301	1.53347e-103	CGI_10021170	4.5746	0	CGI_10005824	4.44586	1.54862e-294	CGI_10000082
CGI_10015342	2.51005	1.70271e-103	CGI_10005824	4.20531	2.77826e-295	CGI_10016615	5.70344	1.33407e-269	CGI_10000106
CGI_10009106	2.9156	6.7736e-100	CGI_10000502	4.37752	3.53779e-284	CGI_10019718	4.39474	5.90244e-269	CGI_10000139
CGI_10014307	1.9402	1.4046e-75	CGI_10019612	2.73216	3.25709e-265	CGI_10027111	4.38749	4.29571e-255	CGI_10000144
CGI_10013879	2.39783	1.03285e-70	CGI_10001259	6.30095	1.60569e-231	CGI_10015342	3.69009	1.25195e-245	CGI_10000167
CGI_10024392	1.79487	4.52819e-67	CGI_10015342	3.34352	2.47344e-222	CGI_10006931	6.04388	1.74798e-244	CGI_10000176
CGI_10021170	2.76861	5.62824e-66	CGI_10016990	3.32635	1.21596e-209	CGI_10013924	3.67043	7.18944e-221	CGI_10000186
CGI_10002879	2.60933	2.77266e-62	CGI_10014307	2.85821	3.72747e-196	CGI_10006756	5.27122	1.31011e-211	CGI_10000194
CGI_10021916	1.75204	1.56088e-61	CGI_10003270	2.54035	4.22155e-185	CGI_10019612	2.6517	2.41853e-207	CGI_10000195
CGI_10003270	1.60997	3.97304e-56	CGI_10024392	2.49946	7.60369e-185	CGI_10010438	4.36356	1.55869e-192	CGI_10000225
CGI_10018786	1.47627	4.09576e-55	CGI_10009106	3.91884	1.53685e-183	CGI_10011889	4.46061	6.46693e-192	CGI_10000232
CGI_10027441	1.45935	2.74538e-54	CGI_10013924	3.51179	1.972e-179	CGI_10000502	4.385	9.36889e-185	CGI_10000235
CGI_10000144	1.91817	1.00551e-53	CGI_10004710	4.27674	1.66488e-175	CGI_10017089	4.47377	6.84373e-182	CGI_10000241
CGI_10013924	2.1616	7.67438e-52	CGI_10021954	2.78622	8.50914e-170	CGI_10026006	3.98169	7.44305e-176	CGI_10000242
CGI_10006578	1.86149	1.5962e-50	CGI_10003301	2.52194	1.00588e-165	CGI_10006153	4.26552	7.82426e-176	CGI_10000245
CGI_10005003	1.945	3.71291e-49	CGI_10004027	2.65073	2.99731e-164	CGI_10003301	3.07709	6.53137e-165	CGI_10000263
CGI_10004027	1.59512	2.09965e-48	CGI_10027441	2.662	2.96383e-161	CGI_10006476	2.84146	3.29083e-161	CGI_10000265
CGI_10028806	1.59184	6.34375e-48	CGI_10005873	3.52751	1.63093e-160	CGI_10004319	4.23251	6.46879e-154	CGI_10000279
CGI_10017629	1.44862	4.50618e-47	CGI_10000144	3.02106	8.78183e-157	CGI_10006117	3.70705	5.18141e-148	CGI_10000286
CGI_10019612	1.46801	4.70008e-45	CGI_10021171	2.04069	2.1189e-146	CGI_10005873	3.70523	3.3102e-146	CGI_10000308
CGI_10016990	1.88704	1.12262e-44	CGI_10028806	2.32321	7.33748e-146	CGI_10002015	3.91588	1.66594e-144	CGI_10000321
CGI_10021954	1.72264	2.27763e-44	CGI_10021136	2.76149	1.11198e-141	CGI_10004710	4.45681	1.6843e-140	CGI_10000334
CGI_10003300	1.76964	6.84129e-44	CGI_10005003	3.03734	1.02789e-139	CGI_10012135	4.16843	4.17962e-139	CGI_10000338
CGI_10004319	2.10082	1.98513e-42	CGI_10001976	2.61619	2.80267e-136	CGI_10018396	2.9948	1.36939e-136	CGI_10000347
CGI_10003301	1.54015	2.53527e-42	CGI_10004319	3.47287	1.32752e-130	CGI_10012106	2.9671	3.03741e-136	CGI_10000348
CGI_10021010	1.50548	4.12085e-42	CGI_10022976	2.23801	6.8835e-129	CGI_10010046	3.49287	5.36557e-135	CGI_10000349
CGI_10018753	1.38507	1.24113e-40	CGI_10005949	3.28173	2.16389e-127	CGI_10027453	3.17825	2.22211e-133	CGI_10000359
CGI_10003267	1.35949	5.06259e-39	CGI_10016989	3.15184	2.16389e-127	CGI_10005452	2.2293	2.7827e-132	CGI_10000389
CGI_10027512	1.91748	1.52058e-38	CGI_10006248	1.98752	5.63745e-126	CGI_10012998	3.68292	8.22152e-132	CGI_10000402
CGI_10002654	1.42182	1.19672e-37	CGI_10021916	2.25074	6.58961e-126	CGI_10016992	2.67559	5.09603e-128	CGI_10000408
CGI_10016225	1.94168	4.15998e-37	CGI_10017629	2.11739	3.38615e-124	CGI_10005453	2.43485	3.54144e-127	CGI_10000413
CGI_10010438	2.12584	3.42686e-36	CGI_10008216	3.84874	5.05084e-123	CGI_10005871	3.90524	6.88399e-127	CGI_10000434
CGI_10010612	1.05078	1.13694e-34	CGI_10006153	3.62011	5.09106e-123	CGI_10003183	4.1046	8.67153e-127	CGI_10000441
CGI_10021136	1.59602	1.86465e-34	CGI_10015430	2.40151	5.28643e-123	CGI_10026719	3.34511	1.96338e-126	CGI_10000462
CGI_10015430	1.47411	9.03169e-34	CGI_10011447	2.91039	1.58501e-122	CGI_10007364	2.5789	5.1465e-126	CGI_10000463
CGI_10004062	1.82912	2.94896e-33	CGI_10003267	2.04683	2.2334e-120	CGI_10021893	2.59057	1.398e-125	CGI_10000466
CGI_10027442	1.06302	7.8977e-32	CGI_10016225	3.15494	6.4965e-116	CGI_10012305	2.91752	8.14039e-125	CGI_10000475
CGI_10022973	1.06644	2.9235e-31	CGI_10003083	1.9397	2.13313e-115	CGI_10014533	4.61176	1.77989e-121	CGI_10000478
CGI_10009290	1.48417	1.70015e-30	CGI_10027512	3.11035	5.89387e-113	CGI_10005872	3.89716	3.14727e-121	CGI_10000487
CGI_10012759	1.40552	4.17541e-30	CGI_10006578	2.56715	1.65753e-110	CGI_10002181	2.38086	3.84216e-120	CGI_10000494
CGI_10019718	1.61672	1.65353e-29	CGI_10014608	4.34875	2.40165e-110	CGI_10022880	4.40687	3.7276e-119	CGI_10000502
CGI_10001444	1.66689	2.03307e-29	CGI_10005474	2.66936	3.90055e-109	CGI_10014034	1.979	1.97892e-118	CGI_10000507
CGI_10005182	1.13566	2.25999e-29	CGI_10022810	3.00347	3.8238e-96	CGI_10006118	3.85068	3.12561e-117	CGI_10000509
CGI_10007066	1.91935	1.14462e-28	CGI_10026443	2.37802	1.11517e-93	CGI_10024671	2.3671	7.61323e-117	CGI_10000511
CGI_10002181	1.18718	1.52949e-28	CGI_10013774	2.15428	2.05972e-93	CGI_10019948	3.73638	1.11553e-116	CGI_10000533
CGI_10022810	1.59688	2.78467e-27	CGI_10005452	2.20064	1.43862e-91	CGI_10021409	3.18643	4.66784e-116	CGI_10000555
CGI_10005949	1.71193	4.37562e-27	CGI_10018786	1.82803	1.04248e-90	CGI_10022879	4.2062	4.13049e-115	CGI_10000573
CGI_10017630	1.02246	6.16479e-26	CGI_10001444	2.46441	1.36985e-90	CGI_10027444	3.74966	1.52256e-114	CGI_10000599
CGI_10013925	1.68177	1.38358e-25	CGI_10027104	1.82139	2.57198e-89	CGI_10011954	3.59914	4.61356e-114	CGI_10000603
CGI_10010046	1.38958	1.58053e-25	CGI_10010105	1.93067	2.88193e-89	CGI_10027445	3.33942	1.34315e-112	CGI_10000626
CGI_10026986	1.38637	7.71193e-25	CGI_10023476	1.98954	1.1435e-87	CGI_10024393	2.36864	3.76136e-112	CGI_10000649
CGI_10005474	1.39286	2.20905e-24	CGI_10005453	1.92714	3.28626e-87	CGI_10009106	3.3976	4.19463e-111	CGI_10000658
CGI_10024628	0.930292	3.03167e-24	CGI_10019718	2.65718	4.85352e-86	CGI_10007361	2.5378	4.98114e-111	CGI_10000662
CGI_10023476	1.17129	3.94025e-24	CGI_10002654	2.07159	8.98038e-86	CGI_10019528	3.16748	1.28394e-110	CGI_10000669
CGI_10002382	1.28949	4.40502e-24	CGI_10021409	2.85937	4.89312e-84	CGI_10000860	3.40383	2.77978e-106	CGI_10000670
CGI_10006248	1.11212	4.66667e-24	CGI_10022973	1.80395	6.3283e-84	CGI_10020283	2.41894	7.69174e-106	CGI_10000686
CGI_10022976	1.18156	5.22463e-24	CGI_10026006	2.53575	5.35746e-82	CGI_10005710	2.66946	2.50791e-105	CGI_10000687
CGI_10000860	1.75856	6.68743e-24	CGI_10026719	2.51472	2.87706e-79	CGI_10005003	2.58528	2.76827e-104	CGI_10000712
CGI_10009732	1.10811	9.17589e-24	CGI_10014034	1.78954	1.50378e-78	CGI_10014307	2.41436	3.01108e-104	CGI_10000713
CGI_10015429	1.33483	1.34596e-23	CGI_10014035	2.03784	3.55135e-77	CGI_10006477	2.82111	3.1132e-103	CGI_10000756
CGI_10022693	1.29148	3.26564e-23	CGI_10024393	2.1153	1.61307e-75	CGI_10019869	3.04607	8.02006e-102	CGI_10000770
CGI_10026006	1.45157	3.68098e-23	CGI_10002015	3.11191	1.31889e-74	CGI_10002191	2.4233	4.88986e-101	CGI_10000772
CGI_10006931	1.6518	3.84099e-22	CGI_10011889	2.59505	2.29694e-73	CGI_10006729	2.94092	7.00255e-101	CGI_10000773
CGI_10007265	0.810966	3.9121e-22	CGI_10021896	1.65694	4.52949e-72	CGI_10028419	3.56665	1.2939e-100	CGI_10000793
CGI_10020678	0.89438	9.20224e-22	CGI_10010459	1.54019	1.69708e-71	CGI_10019154	3.01399	2.33508e-99	CGI_10000795
CGI_10012337	1.33883	3.88273e-21	CGI_10027982	2.02654	4.0031e-71	CGI_10001444	2.05264	3.45835e-99	CGI_10000821
CGI_10010191	1.02397	5.32687e-21	CGI_10009732	1.95618	7.11167e-71	CGI_10003083	2.19246	3.5073e-99	CGI_10000837
CGI_10013774	1.17947	1.85609e-20	CGI_10009290	2.33112	1.46299e-70	CGI_10016990	2.4948	7.6578e-99	CGI_10000852
CGI_10014533	1.59473	2.05181e-20	CGI_10027445	2.39763	5.44786e-70	CGI_10024392	2.1823	6.40678e-98	CGI_10000853
CGI_10024393	1.16571	2.07143e-20	CGI_10015030	1.70858	5.72902e-70	CGI_10010459	2.12199	1.0126e-97	CGI_10000854
CGI_10027982	1.18567	5.36662e-20	CGI_10003300	2.50477	7.34498e-70	CGI_10027104	2.06349	5.38949e-97	CGI_10000855
CGI_10010105	1.07204	8.98521e-20	CGI_10002382	2.01465	2.42291e-68	CGI_10026443	2.44021	1.31918e-96	CGI_10000860
CGI_10010457	0.877485	1.13369e-19	CGI_10014506	1.72633	2.55947e-67	CGI_10022976	2.38519	1.63031e-95	CGI_10000864
CGI_10026933	0.880531	3.65308e-19	CGI_10016596	2.46602	1.32116e-66	CGI_10005874	3.68274	2.04934e-95	CGI_10000865
CGI_10016524	1.07572	3.90763e-19	CGI_10012135	2.92349	3.23313e-64	CGI_10010774	3.34462	4.89393e-95	CGI_10000867
CGI_10026220	0.748591	4.67546e-19	CGI_10021010	2.10661	5.52102e-64	CGI_10019895	2.65035	6.31188e-93	CGI_10000877
CGI_10010459	0.841059	5.42416e-19	CGI_10016209	1.64622	1.42187e-63	CGI_10016596	2.66262	9.51991e-92	CGI_10000886
CGI_10009399	1.26	5.62465e-19	CGI_10007265	1.37694	5.00314e-63	CGI_10005949	3.11923	2.05175e-91	CGI_10000890
CGI_10013044	1.10732	1.01391e-18	CGI_10007066	3.72871	6.30202e-63	CGI_10006232	3.27254	1.30453e-89	CGI_10000891
CGI_10023414	1.05493	1.09484e-18	CGI_10016992	2.41427	3.21132e-62	CGI_10010664	2.6549	3.97853e-89	CGI_10000905
CGI_10014035	1.11187	1.1976e-18	CGI_10007361	2.10889	2.22106e-61	CGI_10003823	2.90589	2.11386e-87	CGI_10000936
CGI_10027104	1.03379	1.3001e-18	CGI_10024671	2.08342	3.31045e-61	CGI_10001246	3.77568	2.97006e-86	CGI_10000942
CGI_10024808	1.5449	2.13208e-18	CGI_10027442	1.84629	3.83102e-61	CGI_10010773	2.3321	1.16454e-84	CGI_10000960
CGI_10018436	0.869758	3.37073e-18	CGI_10013879	2.30664	9.99601e-61	CGI_10008352	2.84899	1.9121e-84	CGI_10000961
CGI_10003083	1.01206	5.50411e-18	CGI_10010773	2.30465	2.73682e-60	CGI_10011217	4.52876	2.26807e-84	CGI_10000974
CGI_10000502	1.51361	8.09772e-18	CGI_10005871	2.40023	7.14208e-60	CGI_10021954	2.12901	1.12216e-83	CGI_10000975
CGI_10000338	1.18372	1.10227e-17	CGI_10010612	1.47359	8.24516e-60	CGI_10022372	2.18727	1.73912e-83	CGI_10000983
CGI_10010773	1.16137	1.80289e-17	CGI_10005182	1.61664	1.33434e-59	CGI_10015430	2.27639	3.49765e-83	CGI_10001011
CGI_10026443	0.98575	3.20371e-17	CGI_10000860	3.63585	1.77577e-59	CGI_10014532	3.36235	6.27182e-83	CGI_10001015
CGI_10022144	0.948791	4.02258e-17	CGI_10026986	2.21042	2.42538e-59	CGI_10003485	2.66123	1.06291e-80	CGI_10001016
CGI_10014506	0.986741	5.67567e-17	CGI_10027911	2.10054	3.29646e-59	CGI_10002014	3.73081	4.23623e-80	CGI_10001018
CGI_10013790	0.968803	5.855e-17	CGI_10006931	3.4265	7.91658e-59	CGI_10009399	3.0065	8.26891e-79	CGI_10001020
CGI_10014180	0.855608	6.47338e-17	CGI_10001246	2.73647	5.0032e-58	CGI_10006248	1.78716	1.01427e-77	CGI_10001056
CGI_10027484	0.873632	6.86881e-17	CGI_10023414	1.87247	3.67777e-57	CGI_10027443	4.01353	1.56959e-77	CGI_10001066
CGI_10006439	0.985576	1.15706e-16	CGI_10006224	2.26405	6.34765e-57	CGI_10008216	3.10875	3.25849e-76	CGI_10001070
CGI_10014034	0.922202	1.58748e-16	CGI_10024620	1.63456	3.50197e-56	CGI_10006087	3.38673	5.4208e-72	CGI_10001075
CGI_10004435	0.895991	2.05528e-16	CGI_10002181	1.76522	6.25763e-56	CGI_10002654	2.13227	8.98595e-72	CGI_10001076
CGI_10028439	0.795206	5.45423e-16	CGI_10010046	2.19265	1.0789e-55	CGI_10019897	2.38115	1.04411e-71	CGI_10001078
CGI_10009892	0.724598	5.81603e-16	CGI_10007976	1.59293	1.80917e-55	CGI_10000241	3.40006	5.79888e-71	CGI_10001110
CGI_10020677	0.717314	7.42322e-16	CGI_10013044	1.88065	6.17737e-55	CGI_10010105	2.11586	1.82056e-70	CGI_10001111
CGI_10023972	1.26575	8.13916e-16	CGI_10027484	1.49412	3.17231e-54	CGI_10022878	3.61934	6.89153e-70	CGI_10001114
CGI_10021628	1.23053	1.32858e-15	CGI_10027111	2.7254	7.18524e-54	CGI_10027441	2.10119	1.78113e-68	CGI_10001129
CGI_10006204	0.965418	2.34303e-15	CGI_10015429	2.25129	5.36682e-53	CGI_10016224	4.37965	2.55458e-68	CGI_10001187
CGI_10006196	0.749672	2.79937e-15	CGI_10012759	1.85324	1.67143e-52	CGI_10009732	2.10326	1.37725e-67	CGI_10001203
CGI_10011157	1.01612	3.98474e-15	CGI_10006196	1.43334	2.27983e-52	CGI_10024620	1.88419	1.14287e-66	CGI_10001204
CGI_10010458	0.854411	1.0742e-14	CGI_10020678	1.30856	6.9583e-52	CGI_10024070	2.97537	4.31188e-66	CGI_10001223
CGI_10008091	1.13973	1.48047e-14	CGI_10022697	1.47311	1.20586e-51	CGI_10014608	3.75354	4.43841e-66	CGI_10001224
CGI_10014532	1.26839	1.48047e-14	CGI_10028439	1.43339	6.78469e-51	CGI_10004025	1.87213	3.88846e-65	CGI_10001226
CGI_10009891	0.871702	1.56546e-14	CGI_10025980	2.0454	2.06322e-50	CGI_10019522	2.92744	5.80352e-65	CGI_10001246
CGI_10005453	0.865112	3.49963e-14	CGI_10024628	1.40204	2.63754e-50	CGI_10007430	1.78149	1.67058e-64	CGI_10001257
CGI_10011889	1.19777	6.24816e-14	CGI_10016615	3.72688	2.85929e-50	CGI_10010458	1.79948	6.46898e-64	CGI_10001259
CGI_10020230	0.696097	1.46617e-13	CGI_10023358	1.32534	4.40814e-50	CGI_10013044	2.10216	3.06747e-63	CGI_10001272
CGI_10028125	0.542053	1.79397e-13	CGI_10012337	2.00362	1.54587e-49	CGI_10005241	3.12229	1.0089e-62	CGI_10001279
CGI_10018475	0.988416	2.60477e-13	CGI_10006729	2.11762	3.34888e-48	CGI_10002396	2.5472	2.74128e-62	CGI_10001287
CGI_10008477	0.59412	2.96746e-13	CGI_10027907	1.83227	2.45413e-47	CGI_10010759	1.60051	4.93016e-62	CGI_10001317
CGI_10022450	0.690765	2.96746e-13	CGI_10014533	2.77447	3.42857e-47	CGI_10024612	4.23303	1.03628e-61	CGI_10001318
CGI_10001977	1.29667	5.09154e-13	CGI_10024492	1.37447	3.90454e-47	CGI_10016991	3.91622	1.6422e-61	CGI_10001332
CGI_10028419	1.17622	5.61088e-13	CGI_10020677	1.20375	1.29906e-46	CGI_10011215	4.79303	3.47783e-61	CGI_10001366
CGI_10018400	1.12726	6.79102e-13	CGI_10022693	2.33601	1.57784e-46	CGI_10014035	2.20786	3.78186e-60	CGI_10001373
CGI_10004124	0.896668	2.05613e-12	CGI_10018475	2.20474	1.78521e-46	CGI_10009892	1.75883	4.3406e-60	CGI_10001382
CGI_10019977	0.777731	2.0869e-12	CGI_10024808	2.86236	4.39813e-46	CGI_10021602	4.66719	7.88214e-60	CGI_10001388
CGI_10005871	1.05742	3.19667e-12	CGI_10014180	1.56225	6.67856e-46	CGI_10018436	1.49972	1.11665e-59	CGI_10001389
CGI_10022697	0.771254	3.60997e-12	CGI_10007364	2.12916	2.06909e-45	CGI_10021010	1.83082	1.30997e-59	CGI_10001400
CGI_10023358	0.711758	6.04384e-12	CGI_10005710	1.81327	2.72412e-45	CGI_10007399	1.48469	1.61592e-59	CGI_10001408
CGI_10017654	0.563767	6.24925e-12	CGI_10010759	1.33709	9.1711e-44	CGI_10023414	2.08481	1.96266e-59	CGI_10001418
CGI_10028641	0.828482	6.52531e-12	CGI_10001591	1.47369	1.55796e-43	CGI_10004027	1.98472	6.52921e-59	CGI_10001419
CGI_10007361	0.899011	1.15916e-11	CGI_10010457	1.48031	2.1516e-43	CGI_10012759	1.92727	1.66655e-58	CGI_10001432
CGI_10025773	1.0993	1.22491e-11	CGI_10006439	1.59308	4.3688e-43	CGI_10028439	1.48298	7.16784e-58	CGI_10001434
CGI_10024620	0.826305	1.41594e-11	CGI_10017630	1.46967	1.09844e-42	CGI_10027438	2.4978	7.99263e-57	CGI_10001444
CGI_10021409	1.17174	1.82021e-11	CGI_10009255	1.29695	1.50589e-42	CGI_10022973	1.5949	1.30931e-56	CGI_10001448
CGI_10014616	0.670382	2.78451e-11	CGI_10022210	1.90477	1.62474e-42	CGI_10015771	3.49362	1.57487e-56	CGI_10001474
CGI_10009255	0.702149	3.30329e-11	CGI_10018436	1.32672	2.3821e-42	CGI_10027911	2.36643	1.03024e-55	CGI_10001478
CGI_10016615	1.16149	3.70351e-11	CGI_10009399	1.71483	2.80722e-42	CGI_10027512	2.31332	1.72472e-55	CGI_10001489
CGI_10017308	0.656886	6.4324e-11	CGI_10005874	2.53843	3.33072e-42	CGI_10026934	2.20307	3.4018e-55	CGI_10001497
CGI_10016596	1.03246	1.08112e-10	CGI_10026220	1.2033	3.89395e-41	CGI_10006196	1.25376	4.72386e-54	CGI_10001516
CGI_10016504	-0.692377	1.13733e-10	CGI_10013925	2.27772	9.44421e-41	CGI_10007405	2.46111	1.08623e-53	CGI_10001554
CGI_10001976	1.14886	1.41262e-10	CGI_10004124	1.59781	1.18926e-40	CGI_10002791	3.03738	1.62091e-53	CGI_10001560
CGI_10005874	1.1293	1.5293e-10	CGI_10027444	2.46786	2.59355e-40	CGI_10014506	1.88101	2.74077e-53	CGI_10001564
CGI_10009621	0.660453	1.89815e-10	CGI_10007952	1.38556	5.43959e-40	CGI_10024072	2.71656	6.26952e-53	CGI_10001565
CGI_10007364	0.861414	2.19636e-10	CGI_10006476	1.43997	4.56923e-39	CGI_10009620	2.55571	1.24751e-52	CGI_10001567
CGI_10022970	0.612625	3.03274e-10	CGI_10005872	2.51263	5.95477e-39	CGI_10026040	4.13081	5.47836e-52	CGI_10001569
CGI_10022585	1.08204	4.5055e-10	CGI_10019948	2.48408	2.14841e-38	CGI_10005474	1.95434	9.91784e-52	CGI_10001571
CGI_10002196	0.751331	4.6781e-10	CGI_10009892	1.62925	5.2092e-38	CGI_10023396	1.64616	2.22946e-51	CGI_10001591
CGI_10024492	0.663862	5.32222e-10	CGI_10022450	1.26112	9.32652e-38	CGI_10001259	4.08756	5.43845e-51	CGI_10001623
CGI_10015030	0.736772	5.80687e-10	CGI_10026441	1.16983	2.95365e-37	CGI_10009290	3.66287	5.85209e-51	CGI_10001635
CGI_10005133	0.519519	6.26771e-10	CGI_10008681	1.20155	5.31424e-37	CGI_10000854	2.37664	1.62043e-50	CGI_10001643
CGI_10002917	0.523704	6.35183e-10	CGI_10012437	1.41777	6.06849e-37	CGI_10016363	1.59847	2.3716e-50	CGI_10001653
CGI_10006117	0.767446	6.39609e-10	CGI_10019155	1.88005	1.77726e-36	CGI_10006578	1.71947	2.38438e-50	CGI_10001659
CGI_10018787	0.970737	6.43148e-10	CGI_10019154	2.31151	1.86791e-36	CGI_10028125	1.22419	4.60323e-50	CGI_10001663
CGI_10026336	0.814838	6.43148e-10	CGI_10010458	1.39319	6.62942e-36	CGI_10024071	2.78124	1.61984e-49	CGI_10001711
CGI_10002015	1.10658	6.82864e-10	CGI_10006204	1.3223	7.27345e-36	CGI_10007976	1.54542	2.13126e-49	CGI_10001712
CGI_10007952	0.640808	7.15536e-10	CGI_10011217	3.11846	1.91428e-35	CGI_10015429	2.2663	3.6162e-49	CGI_10001716
CGI_10006729	1.04002	7.5992e-10	CGI_10001977	2.16357	1.99084e-35	CGI_10019155	2.11471	5.17071e-49	CGI_10001747
CGI_10020681	0.591478	8.83104e-10	CGI_10023972	1.93309	2.73484e-35	CGI_10000144	2.07016	7.58404e-49	CGI_10001748
CGI_10028611	0.850012	8.84249e-10	CGI_10003525	2.04895	4.02616e-35	CGI_10010457	1.73545	1.28714e-48	CGI_10001763
CGI_10007976	0.716658	9.51774e-10	CGI_10013524	1.52863	7.05673e-35	CGI_10009255	1.37401	4.26954e-48	CGI_10001775
CGI_10010738	-0.721562	1.05593e-09	CGI_10018787	1.78941	1.56193e-34	CGI_10003182	3.33541	4.70348e-48	CGI_10001808
CGI_10007977	0.879015	1.2599e-09	CGI_10023425	2.06047	3.06492e-34	CGI_10019898	2.28788	9.79078e-48	CGI_10001814
CGI_10022210	0.915169	1.5076e-09	CGI_10013790	1.43811	6.43077e-34	CGI_10003525	2.1124	1.46081e-47	CGI_10001818
CGI_10004710	1.09282	1.58101e-09	CGI_10010191	1.55729	1.0817e-33	CGI_10023394	1.38511	3.73666e-47	CGI_10001826
CGI_10008681	0.593922	1.76038e-09	CGI_10010189	1.06286	1.95511e-33	CGI_10005182	1.44411	1.70041e-46	CGI_10001843
CGI_10001591	0.803515	2.18368e-09	CGI_10009621	1.29097	4.57077e-33	CGI_10003300	1.95884	2.66221e-46	CGI_10001845
CGI_10006414	0.964931	2.29626e-09	CGI_10009891	1.78908	1.39397e-32	CGI_10017088	1.90283	3.04603e-46	CGI_10001851
CGI_10013604	0.57109	2.29626e-09	CGI_10002191	1.58525	1.63611e-32	CGI_10015030	1.48286	5.26262e-46	CGI_10001852
CGI_10020475	0.434369	2.96021e-09	CGI_10025089	1.83745	2.08187e-32	CGI_10002997	2.57142	9.43081e-46	CGI_10001858
CGI_10005352	0.841747	3.06082e-09	CGI_10006925	1.23128	2.10269e-32	CGI_10008854	1.48919	1.53823e-44	CGI_10001861
CGI_10016399	0.778081	4.72338e-09	CGI_10005133	1.00781	7.1559e-32	CGI_10006046	1.59658	3.24367e-44	CGI_10001863
CGI_10022707	0.683875	6.41843e-09	CGI_10016055	1.27895	9.94914e-32	CGI_10024492	1.26326	5.02493e-44	CGI_10001869
CGI_10008659	0.806583	6.91215e-09	CGI_10008839	1.44883	2.09191e-31	CGI_10019733	1.32082	6.21836e-44	CGI_10001870
CGI_10012437	0.745034	8.41068e-09	CGI_10010088	1.60418	4.11113e-31	CGI_10028806	1.58307	8.43532e-44	CGI_10001874
CGI_10006927	0.596965	9.46173e-09	CGI_10020752	1.65719	4.13575e-31	CGI_10006287	3.47276	2.4758e-43	CGI_10001875
CGI_10009250	-0.430391	9.81391e-09	CGI_10013604	1.05484	4.97174e-31	CGI_10019673	1.94983	2.88034e-43	CGI_10001931
CGI_10006925	0.685723	1.00146e-08	CGI_10022585	2.04409	9.82134e-31	CGI_10026230	1.36714	6.10225e-43	CGI_10001975
CGI_10023394	0.614286	1.20842e-08	CGI_10014040	1.04248	1.1164e-30	CGI_10021896	1.90661	1.10859e-42	CGI_10001976
CGI_10012335	0.708055	1.24709e-08	CGI_10026316	0.867099	1.14227e-29	CGI_10009891	1.7006	1.97233e-42	CGI_10001977
CGI_10003079	0.72088	1.25765e-08	CGI_10000225	2.17273	2.02081e-29	CGI_10023358	1.27411	3.37436e-42	CGI_10001978
CGI_10026719	0.889797	1.25765e-08	CGI_10000241	1.99273	5.19062e-29	CGI_10019949	1.61139	4.80672e-42	CGI_10001981
CGI_10005580	0.452932	1.34632e-08	CGI_10028418	2.82185	8.18217e-29	CGI_10011219	4.10628	7.11738e-42	CGI_10001985
CGI_10009620	0.958875	1.37085e-08	CGI_10022144	1.33324	8.55283e-29	CGI_10003270	1.27055	8.66524e-42	CGI_10002009
CGI_10005873	1.04676	1.47865e-08	CGI_10016056	1.18258	1.47597e-28	CGI_10011916	1.97715	9.46334e-42	CGI_10002014
CGI_10019895	0.887302	1.73157e-08	CGI_10011157	1.49018	1.6345e-28	CGI_10020563	1.12759	3.60759e-41	CGI_10002015
CGI_10020847	0.435059	2.05021e-08	CGI_10014532	2.18838	1.72978e-28	CGI_10018725	2.30232	5.36978e-41	CGI_10002016
CGI_10016055	0.62478	2.52912e-08	CGI_10018909	1.47548	2.0473e-28	CGI_10026352	1.55361	9.15941e-41	CGI_10002037
CGI_10003651	0.583275	2.94261e-08	CGI_10027276	1.18545	3.50331e-28	CGI_10008963	1.07547	2.68033e-40	CGI_10002038
CGI_10024293	0.503576	2.96485e-08	CGI_10005004	1.45392	3.96854e-28	CGI_10016989	2.19118	2.85796e-40	CGI_10002041
CGI_10013977	0.541512	3.02267e-08	CGI_10026717	2.5898	4.81039e-28	CGI_10022697	1.44091	5.24567e-40	CGI_10002067
CGI_10003525	1.01915	3.04767e-08	CGI_10002570	2.6404	7.28168e-28	CGI_10001635	2.41456	7.13475e-40	CGI_10002098
CGI_10024733	0.576359	3.69951e-08	CGI_10018147	1.68393	1.02468e-27	CGI_10027982	1.7164	8.2885e-40	CGI_10002102
CGI_10001775	-0.718348	3.8137e-08	CGI_10020847	1.0179	1.57708e-27	CGI_10026041	1.27017	8.7647e-40	CGI_10002142
CGI_10011414	0.804516	3.8137e-08	CGI_10005110	1.4776	1.74662e-27	CGI_10013774	1.60414	1.29972e-39	CGI_10002150
CGI_10012866	0.682139	4.10135e-08	CGI_10023394	0.974646	2.04188e-27	CGI_10018475	2.02732	2.97644e-39	CGI_10002153
CGI_10013524	0.758611	4.31901e-08	CGI_10012305	1.75049	2.20854e-27	CGI_10009549	3.52636	4.42796e-39	CGI_10002171
CGI_10011344	0.578264	5.37924e-08	CGI_10025090	1.59612	2.24178e-27	CGI_10023478	2.81914	6.04295e-39	CGI_10002181
CGI_10017528	0.504675	6.5743e-08	CGI_10007399	1.00645	2.51328e-27	CGI_10020902	1.76693	1.47093e-38	CGI_10002191
CGI_10026230	0.547916	7.04779e-08	CGI_10000338	1.55159	2.87195e-27	CGI_10011953	2.54281	2.00466e-38	CGI_10002196
CGI_10020646	0.761583	9.77619e-08	CGI_10019977	1.26816	2.92648e-27	CGI_10004837	2.25457	2.7092e-38	CGI_10002214
CGI_10022974	0.856848	9.77619e-08	CGI_10002014	2.48072	4.08496e-27	CGI_10026148	-1.54643	4.56571e-38	CGI_10002225
CGI_10026717	0.983631	9.77619e-08	CGI_10021602	1.19661	5.19423e-27	CGI_10002381	1.77019	6.02355e-38	CGI_10002226
CGI_10005211	0.715939	9.93922e-08	CGI_10019673	1.53632	5.61021e-27	CGI_10026451	2.93209	8.11789e-38	CGI_10002233
CGI_10005109	0.744084	1.04603e-07	CGI_10007981	2.01611	1.27938e-26	CGI_10017629	1.54468	8.67505e-38	CGI_10002234
CGI_10000475	0.919215	1.07685e-07	CGI_10019576	1.74071	1.458e-26	CGI_10022585	2.15267	9.6672e-38	CGI_10002240
CGI_10011327	0.422596	1.2094e-07	CGI_10023950	1.02385	1.52468e-26	CGI_10011967	1.72109	1.11694e-37	CGI_10002291
CGI_10021465	0.710807	1.24407e-07	CGI_10004837	1.81011	1.78322e-26	CGI_10021732	1.89796	1.48516e-37	CGI_10002293
CGI_10021567	0.417342	1.47026e-07	CGI_10013720	1.22743	2.24542e-26	CGI_10002382	1.7824	3.45783e-37	CGI_10002315
CGI_10011562	0.450811	1.74229e-07	CGI_10023375	1.07298	2.38836e-26	CGI_10021601	3.61528	4.82089e-37	CGI_10002320
CGI_10005710	0.817	1.81912e-07	CGI_10009620	1.81206	3.57213e-26	CGI_10005050	1.83351	1.66902e-36	CGI_10002330
CGI_10020752	0.812003	1.81912e-07	CGI_10026933	1.29827	3.80412e-26	CGI_10020126	1.15701	2.33966e-36	CGI_10002332
CGI_10010983	0.604571	2.25354e-07	CGI_10022834	1.30482	8.67763e-26	CGI_10016055	1.37189	3.92921e-36	CGI_10002342
CGI_10015364	0.869301	2.27587e-07	CGI_10024294	1.46797	9.00666e-26	CGI_10003845	1.86047	1.1254e-35	CGI_10002351
CGI_10007404	0.956911	2.30781e-07	CGI_10028419	2.15506	9.77002e-26	CGI_10007669	1.76695	2.37182e-35	CGI_10002359
CGI_10013040	0.539696	2.44644e-07	CGI_10007977	1.4	1.0867e-25	CGI_10016209	1.58268	3.46007e-35	CGI_10002366
CGI_10016056	0.642225	3.48863e-07	CGI_10007173	1.61008	1.73433e-25	CGI_10011562	1.11093	3.63872e-35	CGI_10002375
CGI_10006224	0.811313	3.50637e-07	CGI_10006232	2.05442	1.97691e-25	CGI_10018539	1.74215	1.24578e-34	CGI_10002377
CGI_10012980	0.555055	3.85143e-07	CGI_10010192	1.12001	2.40107e-25	CGI_10013429	2.24856	1.32098e-34	CGI_10002379
CGI_10002014	0.963286	4.30813e-07	CGI_10027453	1.39541	3.28698e-25	CGI_10006439	1.49308	1.46469e-34	CGI_10002381
CGI_10010765	0.582787	4.61852e-07	CGI_10020681	0.960776	4.71864e-25	CGI_10018631	2.50218	1.90908e-34	CGI_10002382
CGI_10020470	0.895389	4.91102e-07	CGI_10013040	1.02658	5.26758e-25	CGI_10006478	2.4317	3.04481e-34	CGI_10002385
CGI_10010477	0.877438	5.64497e-07	CGI_10004709	1.65406	7.47146e-25	CGI_10004656	1.75586	4.33361e-34	CGI_10002386
CGI_10016514	0.824309	5.92685e-07	CGI_10012482	1.44631	7.92719e-25	CGI_10006757	3.28151	7.88352e-34	CGI_10002387
CGI_10003960	0.660115	6.59468e-07	CGI_10016524	1.21536	8.39815e-25	CGI_10016056	1.26449	1.46762e-33	CGI_10002394
CGI_10024072	0.916756	6.88728e-07	CGI_10019895	1.7185	9.83462e-25	CGI_10017630	1.33503	1.82967e-33	CGI_10002395
CGI_10002191	0.571304	7.2855e-07	CGI_10016399	1.47738	1.09865e-24	CGI_10002570	2.80177	2.76198e-33	CGI_10002396
CGI_10027911	0.84646	7.69805e-07	CGI_10024733	1.11653	1.19801e-24	CGI_10007598	2.18707	2.82922e-33	CGI_10002411
CGI_10016989	0.947411	7.81091e-07	CGI_10001635	1.91104	1.32647e-24	CGI_10006899	1.55588	3.47947e-33	CGI_10002412
CGI_10000466	0.720466	8.49993e-07	CGI_10019897	1.76499	1.64824e-24	CGI_10026986	1.57775	1.12748e-32	CGI_10002429
CGI_10008854	0.60309	9.2987e-07	CGI_10022586	1.53853	1.71853e-24	CGI_10014534	3.36287	1.24359e-32	CGI_10002432
CGI_10015189	0.568365	1.10408e-06	CGI_10027154	1.54254	2.20742e-24	CGI_10001591	1.40727	2.13507e-32	CGI_10002433
CGI_10022211	0.808002	1.19783e-06	CGI_10018142	1.01114	2.22279e-24	CGI_10011220	2.98346	2.45574e-32	CGI_10002436
CGI_10016266	0.630633	1.21914e-06	CGI_10003079	1.15411	2.80836e-24	CGI_10018909	1.58383	3.01405e-32	CGI_10002444
CGI_10016001	0.904006	1.22176e-06	CGI_10015189	0.981625	3.60025e-24	CGI_10013879	1.94511	3.47097e-32	CGI_10002446
CGI_10023178	0.615926	1.36569e-06	CGI_10026128	0.979169	4.68113e-24	CGI_10023950	1.20478	5.51174e-32	CGI_10002449
CGI_10019897	0.78212	1.40351e-06	CGI_10016208	1.71723	5.59817e-24	CGI_10026568	1.10494	9.86727e-32	CGI_10002456
CGI_10009795	0.862828	1.44476e-06	CGI_10028125	0.875475	5.66749e-24	CGI_10003408	1.18619	1.11359e-31	CGI_10002457
CGI_10022586	0.751153	1.45196e-06	CGI_10023396	1.44675	6.75657e-24	CGI_10013984	1.04458	1.54364e-31	CGI_10002459
CGI_10019361	0.693022	1.69461e-06	CGI_10002917	0.881614	8.26803e-24	CGI_10007265	1.15804	2.10506e-31	CGI_10002461
CGI_10025826	0.630861	1.79917e-06	CGI_10018753	1.44201	2.64133e-23	CGI_10012866	1.34605	3.2741e-31	CGI_10002468
CGI_10023032	0.925755	1.8757e-06	CGI_10007683	1.22896	3.28734e-23	CGI_10007670	1.75188	6.47908e-31	CGI_10002469
CGI_10006083	0.853108	1.90332e-06	CGI_10007405	1.69548	3.39025e-23	CGI_10000462	3.17788	7.26601e-31	CGI_10002476
CGI_10005004	0.685522	1.97014e-06	CGI_10005050	1.50583	3.72583e-23	CGI_10027905	1.47517	7.33916e-31	CGI_10002491
CGI_10000225	0.901282	2.0521e-06	CGI_10016057	1.27135	3.8694e-23	CGI_10003267	1.4543	1.17778e-30	CGI_10002498
CGI_10012482	0.720247	2.0521e-06	CGI_10010774	2.23863	7.37122e-23	CGI_10008013	1.31207	3.73718e-30	CGI_10002508
CGI_10010759	0.505153	2.25665e-06	CGI_10012998	1.43328	1.00558e-22	CGI_10007952	1.45609	4.52731e-30	CGI_10002518
CGI_10005488	0.425805	2.40245e-06	CGI_10001187	1.21166	1.37657e-22	CGI_10010968	1.98094	6.11648e-30	CGI_10002519
CGI_10009722	0.445541	2.40245e-06	CGI_10011562	0.879806	1.57526e-22	CGI_10014616	-1.39609	6.3881e-30	CGI_10002524
CGI_10000793	0.80416	2.41831e-06	CGI_10020646	1.03682	2.33217e-22	CGI_10011379	1.54895	7.85039e-30	CGI_10002527
CGI_10026040	0.882309	2.46258e-06	CGI_10004656	1.12252	3.01089e-22	CGI_10016399	1.52013	1.18101e-29	CGI_10002531
CGI_10013720	0.652264	2.57085e-06	CGI_10020159	1.34237	4.46387e-22	CGI_10023856	1.56786	1.25592e-29	CGI_10002542
CGI_10024070	0.866019	2.996e-06	CGI_10022970	1.05951	6.83809e-22	CGI_10007413	3.44395	3.21978e-29	CGI_10002557
CGI_10019647	0.890673	3.40544e-06	CGI_10006477	1.58006	8.11166e-22	CGI_10007684	1.55498	3.85828e-29	CGI_10002570
CGI_10017950	0.74488	3.49425e-06	CGI_10022707	1.30081	8.37275e-22	CGI_10013977	1.16561	9.36122e-29	CGI_10002589
CGI_10024671	0.902932	3.6408e-06	CGI_10026451	2.19505	1.77192e-21	CGI_10017757	2.90634	2.6688e-28	CGI_10002594
CGI_10010189	0.531635	4.29105e-06	CGI_10008352	1.71471	4.59772e-21	CGI_10025980	1.91864	6.04632e-28	CGI_10002595
CGI_10017744	0.502793	4.42865e-06	CGI_10022078	1.23968	4.86586e-21	CGI_10003219	1.5805	6.974e-28	CGI_10002610
CGI_10000686	0.767346	4.64468e-06	CGI_10021628	1.84908	5.06473e-21	CGI_10021439	1.01637	9.75497e-28	CGI_10002628
CGI_10006476	0.517014	4.71797e-06	CGI_10011327	0.804658	1.04584e-20	CGI_10022882	1.38568	1.07645e-27	CGI_10002631
CGI_10001187	0.620943	5.0594e-06	CGI_10000686	1.48989	1.25845e-20	CGI_10007066	2.84507	1.93869e-27	CGI_10002646
CGI_10004837	0.818014	5.22617e-06	CGI_10022372	1.31463	1.30478e-20	CGI_10010240	1.80762	4.82923e-27	CGI_10002654
CGI_10007759	0.434418	5.22617e-06	CGI_10015861	1.14801	1.50583e-20	CGI_10023476	1.58419	5.9287e-27	CGI_10002674
CGI_10010088	0.736887	5.22617e-06	CGI_10020230	0.997336	1.83524e-20	CGI_10027619	1.449	6.46406e-27	CGI_10002687
CGI_10016342	0.621286	5.22617e-06	CGI_10019151	1.00568	2.15013e-20	CGI_10013524	1.46204	6.76571e-27	CGI_10002695
CGI_10023375	0.521227	5.22617e-06	CGI_10008570	0.71008	6.07373e-20	CGI_10018786	1.1677	7.29593e-27	CGI_10002702
CGI_10027619	0.636604	5.49333e-06	CGI_10026336	1.1785	8.93895e-20	CGI_10028495	-1.19429	8.31413e-27	CGI_10002703
CGI_10010192	0.586311	6.18138e-06	CGI_10005488	0.872491	1.17904e-19	CGI_10003996	-1.09182	1.22397e-26	CGI_10002737
CGI_10002808	0.874413	6.40228e-06	CGI_10012980	0.95983	2.26456e-19	CGI_10015397	1.45338	2.33458e-26	CGI_10002738
CGI_10011514	0.596092	6.50199e-06	CGI_10021465	1.19785	3.65638e-19	CGI_10016225	2.8422	3.2091e-26	CGI_10002755
CGI_10025253	0.556105	6.59603e-06	CGI_10009256	0.927391	4.67994e-19	CGI_10025213	2.28664	5.51126e-26	CGI_10002756
CGI_10027674	0.433692	7.69066e-06	CGI_10002997	1.55966	6.29502e-19	CGI_10020752	1.55158	5.96821e-26	CGI_10002768
CGI_10020091	0.799929	8.01975e-06	CGI_10007684	1.38545	7.39195e-19	CGI_10000466	1.57774	7.36963e-26	CGI_10002774
CGI_10010123	0.668886	8.47044e-06	CGI_10018431	0.951912	9.12458e-19	CGI_10020878	3.02579	7.70383e-26	CGI_10002786
CGI_10028807	0.844579	8.66748e-06	CGI_10006927	0.988415	9.94026e-19	CGI_10010983	1.12848	1.44561e-25	CGI_10002791
CGI_10018142	0.540597	9.53007e-06	CGI_10007404	1.76096	9.94026e-19	CGI_10000793	1.45352	1.47531e-25	CGI_10002792
CGI_10019154	0.858144	9.58117e-06	CGI_10004435	1.01756	1.07084e-18	CGI_10016164	1.28731	2.19375e-25	CGI_10002794
CGI_10022372	0.554331	9.86415e-06	CGI_10012866	1.07433	1.11531e-18	CGI_10023893	1.85106	2.7861e-25	CGI_10002795
CGI_10011104	0.572992	1.03079e-05	CGI_10024071	1.91578	1.28818e-18	CGI_10024733	1.06795	3.73068e-25	CGI_10002808
CGI_10018874	0.607511	1.03079e-05	CGI_10015364	1.60897	1.57838e-18	CGI_10016208	1.49663	4.93699e-25	CGI_10002811
CGI_10027546	0.593044	1.05008e-05	CGI_10017654	0.746743	1.73473e-18	CGI_10010192	1.25248	5.79996e-25	CGI_10002812
CGI_10000756	0.628949	1.16366e-05	CGI_10008091	1.38627	1.83693e-18	CGI_10025773	2.5928	6.38354e-25	CGI_10002814
CGI_10021930	-0.54767	1.18513e-05	CGI_10011328	1.31251	1.8449e-18	CGI_10011328	1.39838	7.24448e-25	CGI_10002830
CGI_10023950	0.440766	1.20943e-05	CGI_10017528	0.787286	1.8449e-18	CGI_10027442	1.08288	9.39858e-25	CGI_10002837
CGI_10002519	0.484769	1.22563e-05	CGI_10017308	0.89718	2.03161e-18	CGI_10001869	1.56373	1.19703e-24	CGI_10002841
CGI_10023890	0.829053	1.26266e-05	CGI_10027443	2.16958	2.40926e-18	CGI_10001976	1.28956	1.5075e-24	CGI_10002852
CGI_10011188	0.360152	1.30205e-05	CGI_10005641	1.32769	2.73464e-18	CGI_10010088	1.4666	1.94206e-24	CGI_10002863
CGI_10026441	0.468937	1.30716e-05	CGI_10024148	0.741323	3.0022e-18	CGI_10014140	3.11196	2.00279e-24	CGI_10002871
CGI_10022124	0.479222	1.36208e-05	CGI_10004645	1.28797	3.11097e-18	CGI_10028286	1.32895	3.29594e-24	CGI_10002878
CGI_10010772	0.854858	1.52672e-05	CGI_10012336	1.04654	5.38942e-18	CGI_10022326	-1.15301	3.36598e-24	CGI_10002879
CGI_10022834	0.630733	1.58347e-05	CGI_10015363	1.35279	5.48629e-18	CGI_10012482	1.31686	4.08658e-24	CGI_10002880
CGI_10012336	0.601286	1.71523e-05	CGI_10008312	1.21161	5.66281e-18	CGI_10023914	2.87972	5.44802e-24	CGI_10002890
CGI_10024516	0.491756	1.72326e-05	CGI_10005421	1.16736	6.07499e-18	CGI_10001875	1.19891	6.4545e-24	CGI_10002893
CGI_10002459	0.399103	1.80741e-05	CGI_10013977	0.836157	6.28326e-18	CGI_10014323	-0.958398	7.82671e-24	CGI_10002900
CGI_10020159	0.699715	1.81585e-05	CGI_10003485	1.35602	8.53372e-18	CGI_10018147	1.56488	9.9985e-24	CGI_10002901
CGI_10008092	0.742966	1.92636e-05	CGI_10002589	1.38112	9.35289e-18	CGI_10012815	0.981836	1.49723e-23	CGI_10002913
CGI_10010393	0.760099	1.92636e-05	CGI_10013744	1.93186	9.43552e-18	CGI_10026316	1.25695	3.46087e-23	CGI_10002917
CGI_10019948	0.831884	1.93656e-05	CGI_10002429	1.44996	1.19335e-17	CGI_10023425	1.68721	4.24919e-23	CGI_10002918
CGI_10003824	0.61322	2.03921e-05	CGI_10020126	0.811045	1.33227e-17	CGI_10010477	1.96911	4.85573e-23	CGI_10002922
CGI_10008839	0.639124	2.14969e-05	CGI_10003960	1.34547	1.50922e-17	CGI_10020161	1.01136	4.93708e-23	CGI_10002926
CGI_10018147	0.724541	2.28835e-05	CGI_10011344	0.818853	1.61536e-17	CGI_10024295	1.22167	1.00724e-22	CGI_10002939
CGI_10012322	0.504464	2.34566e-05	CGI_10027619	1.07861	1.67831e-17	CGI_10000338	1.24782	1.13939e-22	CGI_10002943
CGI_10002997	0.783009	2.40728e-05	CGI_10010983	0.944971	3.47209e-17	CGI_10022144	1.2386	2.05819e-22	CGI_10002945
CGI_10005918	0.544706	2.40728e-05	CGI_10005211	1.28693	3.55458e-17	CGI_10023158	2.05861	2.7229e-22	CGI_10002946
CGI_10007399	0.418495	2.40728e-05	CGI_10019865	2.34563	4.06395e-17	CGI_10011218	3.02412	3.28446e-22	CGI_10002951
CGI_10025457	0.569787	2.50905e-05	CGI_10024516	0.848698	4.113e-17	CGI_10017501	1.82623	3.76343e-22	CGI_10002955
CGI_10007684	0.746034	2.70799e-05	CGI_10024293	0.743428	4.26379e-17	CGI_10010123	1.67313	4.80042e-22	CGI_10002959
CGI_10018151	0.796803	3.0008e-05	CGI_10026748	1.16419	4.46438e-17	CGI_10011153	2.3095	4.81689e-22	CGI_10002981
CGI_10008312	0.610901	3.09482e-05	CGI_10000462	1.50963	5.53612e-17	CGI_10004992	-1.82119	6.71767e-22	CGI_10002994
CGI_10006118	0.583789	3.31117e-05	CGI_10001114	1.10712	5.76909e-17	CGI_10022810	2.8414	6.72805e-22	CGI_10002997
CGI_10025265	-0.335045	3.36131e-05	CGI_10026818	0.757157	8.62609e-17	CGI_10017993	1.61136	7.65135e-22	CGI_10003001
CGI_10004025	0.647649	3.48359e-05	CGI_10024627	1.24529	8.67807e-17	CGI_10011216	2.82357	1.04285e-21	CGI_10003005
CGI_10013607	0.630546	3.48359e-05	CGI_10024072	1.63901	1.12249e-16	CGI_10010589	1.5177	1.18331e-21	CGI_10003013
CGI_10024627	0.602156	3.76162e-05	CGI_10009560	0.78635	1.16444e-16	CGI_10007981	1.84446	1.94258e-21	CGI_10003021
CGI_10021277	0.472712	4.52676e-05	CGI_10003845	1.28944	1.18597e-16	CGI_10002196	1.06057	1.94521e-21	CGI_10003063
CGI_10014162	0.402533	4.95615e-05	CGI_10007774	0.734192	1.29687e-16	CGI_10021916	0.975578	4.33998e-21	CGI_10003079
CGI_10021566	0.527884	5.15649e-05	CGI_10003651	0.821604	1.55866e-16	CGI_10019151	1.27997	6.74874e-21	CGI_10003082
CGI_10027274	0.697846	5.73868e-05	CGI_10002196	0.976009	1.70838e-16	CGI_10006084	1.46817	6.84446e-21	CGI_10003083
CGI_10019673	0.624147	5.77581e-05	CGI_10008659	1.15699	2.66739e-16	CGI_10027910	1.30067	7.00921e-21	CGI_10003086
CGI_10004656	0.529667	6.02223e-05	CGI_10008854	0.911796	3.19994e-16	CGI_10018536	2.22072	1.21762e-20	CGI_10003097
CGI_10014140	0.809286	6.32521e-05	CGI_10010123	1.14505	3.28865e-16	CGI_10012322	0.953173	1.27759e-20	CGI_10003098
CGI_10023961	0.449303	6.34064e-05	CGI_10027674	0.821843	3.32924e-16	CGI_10028473	0.960656	1.41198e-20	CGI_10003104
CGI_10016288	0.378113	6.38868e-05	CGI_10008092	1.20111	4.00162e-16	CGI_10002871	2.68399	1.49836e-20	CGI_10003105
CGI_10023018	0.525917	6.45618e-05	CGI_10005580	0.779643	4.05766e-16	CGI_10019576	1.42888	1.55757e-20	CGI_10003121
CGI_10024077	0.44475	6.70085e-05	CGI_10006414	1.35311	5.11713e-16	CGI_10011327	0.840782	1.78391e-20	CGI_10003131
CGI_10023427	0.40532	7.83862e-05	CGI_10017375	1.61607	5.15146e-16	CGI_10026717	2.17966	1.79596e-20	CGI_10003139
CGI_10026128	0.487598	7.97308e-05	CGI_10003697	0.800832	5.29056e-16	CGI_10004709	1.87878	2.58102e-20	CGI_10003141
CGI_10019898	0.688426	7.98956e-05	CGI_10003219	1.33996	5.55147e-16	CGI_10008241	1.66702	3.34134e-20	CGI_10003145
CGI_10015363	0.655513	8.64956e-05	CGI_10010393	1.47704	6.38555e-16	CGI_10021136	2.40937	3.70703e-20	CGI_10003161
CGI_10026034	0.585516	8.95955e-05	CGI_10002951	1.13527	6.88008e-16	CGI_10000389	2.04138	4.48168e-20	CGI_10003170
CGI_10024148	0.361497	9.02005e-05	CGI_10018734	1.07341	9.06986e-16	CGI_10012980	1.03774	4.61709e-20	CGI_10003174
CGI_10005614	0.437115	9.14979e-05	CGI_10028611	1.17379	1.10857e-15	CGI_10025150	2.2593	5.51005e-20	CGI_10003181
CGI_10017905	0.50047	9.49184e-05	CGI_10023239	0.879942	1.11976e-15	CGI_10026818	1.06032	5.66136e-20	CGI_10003182
CGI_10006311	0.717201	9.58657e-05	CGI_10001869	1.12514	1.25968e-15	CGI_10018787	1.35747	6.24285e-20	CGI_10003183
CGI_10006926	0.518126	9.58657e-05	CGI_10004062	2.24941	1.26884e-15	CGI_10011780	1.55792	7.09777e-20	CGI_10003184
CGI_10027111	0.775157	9.5866e-05	CGI_10021567	0.686916	1.28095e-15	CGI_10018834	-1.2261	9.02323e-20	CGI_10003212
CGI_10004341	0.687711	9.87516e-05	CGI_10002519	0.765378	1.28813e-15	CGI_10028418	2.95823	1.96013e-19	CGI_10003219
CGI_10006232	0.761316	9.87516e-05	CGI_10025374	0.871983	2.51191e-15	CGI_10012337	1.53159	2.17581e-19	CGI_10003220
CGI_10024725	0.588735	0.000101173	CGI_10006478	1.72718	2.68474e-15	CGI_10001114	1.07515	2.66761e-19	CGI_10003222
CGI_10003770	0.729983	0.00010336	CGI_10014140	1.82203	3.05047e-15	CGI_10007759	0.891733	4.68894e-19	CGI_10003225
CGI_10016208	0.669306	0.00010336	CGI_10017905	0.925455	3.22023e-15	CGI_10022707	1.08226	6.75213e-19	CGI_10003226
CGI_10020126	0.440924	0.00010336	CGI_10006046	0.914164	4.44025e-15	CGI_10015363	1.4641	7.28649e-19	CGI_10003240
CGI_10016164	0.49413	0.00010761	CGI_10012965	0.743966	5.69407e-15	CGI_10022970	0.863163	8.55573e-19	CGI_10003254
CGI_10027276	0.534197	0.000108951	CGI_10010771	1.21337	6.25883e-15	CGI_10005916	-1.09743	8.7398e-19	CGI_10003267
CGI_10001635	0.763313	0.000113028	CGI_10022211	1.28738	6.87211e-15	CGI_10019657	1.86382	8.78983e-19	CGI_10003269
CGI_10002381	0.720685	0.000114391	CGI_10023477	1.17154	7.59416e-15	CGI_10019222	1.68838	1.00359e-18	CGI_10003270
CGI_10002951	0.557051	0.000116065	CGI_10002459	0.684269	1.17905e-14	CGI_10021733	1.05411	1.21773e-18	CGI_10003281
CGI_10003813	0.592719	0.000118387	CGI_10012483	1.04084	1.25631e-14	CGI_10022210	1.55875	1.89769e-18	CGI_10003288
CGI_10023093	0.416165	0.000121402	CGI_10002381	1.31074	1.48101e-14	CGI_10009621	0.898496	2.35854e-18	CGI_10003289
CGI_10005421	0.62084	0.000122345	CGI_10011088	0.799116	1.61545e-14	CGI_10011104	1.10426	2.84797e-18	CGI_10003300
CGI_10015706	0.731281	0.000122765	CGI_10023427	0.732992	1.63339e-14	CGI_10016652	1.00522	2.86186e-18	CGI_10003301
CGI_10025092	0.759577	0.00012377	CGI_10019733	0.713632	1.75348e-14	CGI_10013207	0.96336	3.12941e-18	CGI_10003308
CGI_10006857	0.535741	0.000127091	CGI_10016395	0.899242	1.87531e-14	CGI_10024094	-0.829503	3.13373e-18	CGI_10003310
CGI_10008215	0.760671	0.000135128	CGI_10024295	1.13292	1.87531e-14	CGI_10022309	0.890762	5.52279e-18	CGI_10003312
CGI_10016513	0.612952	0.000139079	CGI_10019647	1.74559	2.43117e-14	CGI_10004092	-0.999925	7.22473e-18	CGI_10003316
CGI_10012305	0.685405	0.000143377	CGI_10020206	0.69972	2.49652e-14	CGI_10007860	-0.94028	7.284e-18	CGI_10003321
CGI_10014254	0.533999	0.000143377	CGI_10011104	0.919697	3.03131e-14	CGI_10004124	1.24917	8.89146e-18	CGI_10003334
CGI_10022328	0.761982	0.000148075	CGI_10021883	0.980288	5.13842e-14	CGI_10022550	1.5207	9.62413e-18	CGI_10003338
CGI_10022078	0.644015	0.000153164	CGI_10023890	1.51174	5.69881e-14	CGI_10002951	1.00493	1.06396e-17	CGI_10003339
CGI_10023956	-0.319308	0.000154837	CGI_10011953	1.49565	5.89126e-14	CGI_10015394	-0.690649	1.11236e-17	CGI_10003343
CGI_10025374	0.487263	0.00016139	CGI_10014404	0.942445	5.94816e-14	CGI_10016057	1.3181	1.16093e-17	CGI_10003351
CGI_10009150	0.771181	0.000162027	CGI_10016937	1.1245	6.12692e-14	CGI_10012816	0.981702	1.32358e-17	CGI_10003352
CGI_10019576	0.668699	0.000162027	CGI_10009795	1.37286	7.76401e-14	CGI_10013925	1.65262	1.78452e-17	CGI_10003368
CGI_10008013	0.410274	0.000170679	CGI_10002396	1.17285	9.68924e-14	CGI_10018986	1.42979	2.02841e-17	CGI_10003372
CGI_10015422	0.560784	0.000171819	CGI_10012983	0.843592	1.11127e-13	CGI_10014536	2.47412	2.12278e-17	CGI_10003373
CGI_10012025	-0.365157	0.000195967	CGI_10013607	1.03304	1.1647e-13	CGI_10006085	2.43945	3.33181e-17	CGI_10003383
CGI_10021893	0.386462	0.000197837	CGI_10011415	0.950131	1.19031e-13	CGI_10017464	1.98984	3.35023e-17	CGI_10003408
CGI_10014903	0.626449	0.000198459	CGI_10007070	0.788389	1.30991e-13	CGI_10012697	1.2748	4.37053e-17	CGI_10003417
CGI_10027453	0.57164	0.000211685	CGI_10013980	1.15199	1.31946e-13	CGI_10007774	0.903718	5.88885e-17	CGI_10003422
CGI_10003485	0.610538	0.000214227	CGI_10026230	0.816112	1.37475e-13	CGI_10008877	-0.774995	8.48156e-17	CGI_10003423
CGI_10012644	0.621346	0.000215143	CGI_10028641	1.00681	1.50845e-13	CGI_10000686	1.38887	9.88688e-17	CGI_10003430
CGI_10011338	0.353437	0.000225659	CGI_10003770	1.12023	1.53473e-13	CGI_10007687	-1.41466	1.44862e-16	CGI_10003431
CGI_10016209	0.537171	0.000225961	CGI_10027280	1.13255	1.60096e-13	CGI_10007070	0.851158	1.49816e-16	CGI_10003439
CGI_10006996	0.451775	0.000227643	CGI_10010765	0.829579	1.72371e-13	CGI_10018632	2.31012	2.23632e-16	CGI_10003444
CGI_10007800	0.53452	0.000227643	CGI_10015198	1.07434	1.8939e-13	CGI_10018993	-1.11851	3.05302e-16	CGI_10003452
CGI_10018909	0.576475	0.000228173	CGI_10016698	0.881428	2.05964e-13	CGI_10022051	2.2385	3.81184e-16	CGI_10003462
CGI_10004645	0.613943	0.000234557	CGI_10013903	1.23643	2.19244e-13	CGI_10015738	0.726538	3.94486e-16	CGI_10003479
CGI_10002791	0.758554	0.000239982	CGI_10023949	1.0731	2.28596e-13	CGI_10008584	0.849703	4.88817e-16	CGI_10003480
CGI_10018258	0.458908	0.000241715	CGI_10009722	0.808177	2.29976e-13	CGI_10018988	1.32198	5.27696e-16	CGI_10003482
CGI_10009725	0.561323	0.000259067	CGI_10026216	1.47307	2.39516e-13	CGI_10001497	-1.18332	6.75252e-16	CGI_10003484
CGI_10021366	0.373828	0.000264795	CGI_10016164	0.829847	2.45875e-13	CGI_10027850	1.52006	8.12098e-16	CGI_10003485
CGI_10014040	0.414838	0.000272055	CGI_10023961	0.772443	2.74896e-13	CGI_10023949	1.07136	1.01019e-15	CGI_10003487
CGI_10027445	0.714491	0.000280307	CGI_10019672	1.32506	2.82703e-13	CGI_10002171	1.43881	1.28156e-15	CGI_10003490
CGI_10016704	-0.334204	0.000292343	CGI_10005590	0.924561	2.83327e-13	CGI_10018753	2.33875	1.31495e-15	CGI_10003491
CGI_10017070	0.493425	0.000293659	CGI_10009150	1.57067	4.34145e-13	CGI_10003431	-0.99024	1.4096e-15	CGI_10003509
CGI_10023763	0.546132	0.000293659	CGI_10027546	0.890139	5.50527e-13	CGI_10013586	2.0089	1.4096e-15	CGI_10003523
CGI_10005993	0.743997	0.000340252	CGI_10008013	0.883424	5.57295e-13	CGI_10016036	0.779949	1.54498e-15	CGI_10003525
CGI_10008959	0.421069	0.00034642	CGI_10021627	1.36527	5.71637e-13	CGI_10013040	0.82993	1.9806e-15	CGI_10003531
CGI_10019534	0.465716	0.00034642	CGI_10007171	1.023	6.22777e-13	CGI_10007057	0.859212	2.06291e-15	CGI_10003535
CGI_10008352	0.663922	0.000351361	CGI_10012322	0.813647	7.16414e-13	CGI_10026431	-1.08971	2.25737e-15	CGI_10003538
CGI_10017042	-0.286025	0.000354323	CGI_10023426	0.840806	7.34298e-13	CGI_10016022	1.12312	2.63361e-15	CGI_10003562
CGI_10028750	0.293353	0.000378395	CGI_10002994	0.915254	7.48043e-13	CGI_10022834	1.07652	3.08012e-15	CGI_10003570
CGI_10000061	0.667764	0.000388748	CGI_10023032	1.83064	1.22502e-12	CGI_10003484	1.27787	3.29275e-15	CGI_10003571
CGI_10009486	0.614205	0.000388748	CGI_10011308	1.50475	1.37578e-12	CGI_10004252	1.23717	3.43487e-15	CGI_10003572
CGI_10013829	-0.362559	0.000395562	CGI_10014689	0.9364	1.38379e-12	CGI_10024294	1.11068	3.47887e-15	CGI_10003580
CGI_10019246	0.698569	0.000395562	CGI_10016288	0.653524	1.43825e-12	CGI_10022721	-1.69461	3.71705e-15	CGI_10003589
CGI_10013263	0.451106	0.000466033	CGI_10007413	2.06563	1.58997e-12	CGI_10009626	1.29173	3.74227e-15	CGI_10003591
CGI_10007818	0.70394	0.000472223	CGI_10020470	1.29984	1.60927e-12	CGI_10023375	0.90219	4.02864e-15	CGI_10003592
CGI_10024071	0.732998	0.000480986	CGI_10012323	0.819759	1.75618e-12	CGI_10017851	2.67976	4.20464e-15	CGI_10003595
CGI_10013525	0.35298	0.000481944	CGI_10016514	1.35974	1.81744e-12	CGI_10016395	1.06058	4.77923e-15	CGI_10003608
CGI_10005872	0.732152	0.000492822	CGI_10022061	1.97236	2.10809e-12	CGI_10011338	0.81364	6.0896e-15	CGI_10003627
CGI_10005590	0.479343	0.000516419	CGI_10028038	1.19572	2.14319e-12	CGI_10016514	1.39742	8.29513e-15	CGI_10003628
CGI_10014689	0.51283	0.00054014	CGI_10017070	0.76581	2.17559e-12	CGI_10028445	-1.22218	9.15067e-15	CGI_10003635
CGI_10009693	0.353035	0.000542268	CGI_10000466	1.24046	2.23957e-12	CGI_10018566	1.11282	9.89714e-15	CGI_10003638
CGI_10022051	0.719522	0.000587482	CGI_10017757	1.9828	2.55656e-12	CGI_10019170	0.93626	1.02888e-14	CGI_10003641
CGI_10013745	0.724893	0.000590492	CGI_10012786	0.722155	2.75575e-12	CGI_10023477	1.38073	1.08469e-14	CGI_10003650
CGI_10007333	0.550059	0.000590761	CGI_10015706	1.18214	2.87748e-12	CGI_10010189	0.736134	1.37528e-14	CGI_10003651
CGI_10012981	0.609429	0.000594471	CGI_10003408	0.679872	2.92038e-12	CGI_10023972	1.36418	1.45673e-14	CGI_10003657
CGI_10003383	0.541771	0.000666091	CGI_10027275	1.07154	2.92161e-12	CGI_10021357	1.2886	1.60902e-14	CGI_10003658
CGI_10006155	0.435491	0.000669033	CGI_10010404	0.914615	3.39714e-12	CGI_10022323	-1.03298	1.60902e-14	CGI_10003664
CGI_10018145	0.72104	0.000669033	CGI_10015738	0.643365	3.63895e-12	CGI_10026852	0.842747	1.7044e-14	CGI_10003665
CGI_10000413	0.671036	0.000688265	CGI_10019671	1.13717	3.8733e-12	CGI_10023836	-1.18878	2.11118e-14	CGI_10003666
CGI_10022362	0.439752	0.000696821	CGI_10014254	0.971558	4.33314e-12	CGI_10024758	1.43357	2.11118e-14	CGI_10003691
CGI_10027278	0.395741	0.000729687	CGI_10005109	1.02007	4.71436e-12	CGI_10026216	1.57013	2.28668e-14	CGI_10003693
CGI_10020647	0.451994	0.000733527	CGI_10013190	0.647023	5.04528e-12	CGI_10006203	1.23926	2.55656e-14	CGI_10003697
CGI_10001653	0.288823	0.000766028	CGI_10015771	1.76097	5.12835e-12	CGI_10000852	0.747915	2.8318e-14	CGI_10003710
CGI_10024780	-0.36227	0.000780581	CGI_10019170	0.872567	5.47457e-12	CGI_10026052	0.837733	3.50643e-14	CGI_10003712
CGI_10018742	0.281616	0.000787145	CGI_10018151	1.39884	5.55941e-12	CGI_10018746	1.16504	3.75879e-14	CGI_10003715
CGI_10007430	0.440879	0.000814776	CGI_10005487	0.771958	5.96053e-12	CGI_10020230	0.713703	5.02211e-14	CGI_10003721
CGI_10001114	0.45446	0.000868743	CGI_10022051	1.88549	5.97411e-12	CGI_10007386	1.7188	5.30888e-14	CGI_10003730
CGI_10015861	0.538344	0.000877658	CGI_10015085	0.884871	6.04481e-12	CGI_10019930	1.20835	5.44629e-14	CGI_10003745
CGI_10016395	0.419594	0.000893315	CGI_10022374	1.41509	7.08039e-12	CGI_10018463	1.19634	5.49725e-14	CGI_10003751
CGI_10008122	-0.451186	0.000901096	CGI_10012106	1.72423	7.27599e-12	CGI_10014162	1.03028	6.6296e-14	CGI_10003753
CGI_10018900	-0.379902	0.000929135	CGI_10021893	0.962764	7.79467e-12	CGI_10009266	2.50836	7.2672e-14	CGI_10003764
CGI_10017002	0.559745	0.000953823	CGI_10011220	1.91044	7.97479e-12	CGI_10016546	2.03859	9.53089e-14	CGI_10003767
CGI_10026383	-0.321776	0.000975201	CGI_10000793	1.18398	1.06859e-11	CGI_10020341	0.866335	1.1706e-13	CGI_10003768
CGI_10012053	-0.290167	0.00102173	CGI_10004711	0.928232	1.17134e-11	CGI_10027276	0.814094	1.36392e-13	CGI_10003770
CGI_10003845	0.616246	0.00102482	CGI_10011251	1.05909	1.24978e-11	CGI_10028128	-0.81339	1.43591e-13	CGI_10003777
CGI_10011954	0.699396	0.00103426	CGI_10006540	0.619991	1.26361e-11	CGI_10018833	-1.00132	1.53738e-13	CGI_10003778
CGI_10019155	0.57895	0.00105746	CGI_10006926	0.838852	1.36019e-11	CGI_10022328	1.66599	1.8876e-13	CGI_10003780
CGI_10017281	0.324634	0.0012032	CGI_10020878	1.43014	1.47666e-11	CGI_10001863	1.14877	2.43358e-13	CGI_10003786
CGI_10016992	0.696802	0.00122212	CGI_10027910	0.964843	1.48596e-11	CGI_10011514	0.864078	2.49854e-13	CGI_10003797
CGI_10005641	0.596135	0.00122815	CGI_10010968	1.49605	1.5279e-11	CGI_10022324	-1.01092	2.64458e-13	CGI_10003800
CGI_10014323	0.31689	0.00123765	CGI_10015439	0.867142	1.85896e-11	CGI_10006145	2.26745	2.69724e-13	CGI_10003810
CGI_10006753	0.571422	0.00128094	CGI_10006087	1.63882	2.34974e-11	CGI_10006083	2.44307	2.85701e-13	CGI_10003812
CGI_10015738	0.27727	0.00134453	CGI_10010477	1.2543	2.39856e-11	CGI_10006234	2.33462	2.96424e-13	CGI_10003813
CGI_10024298	-0.37359	0.00136722	CGI_10018874	0.834313	2.41175e-11	CGI_10015085	1.037	3.08155e-13	CGI_10003823
CGI_10007534	0.639996	0.0014586	CGI_10012335	0.817758	2.54425e-11	CGI_10007887	-1.1756	3.41827e-13	CGI_10003824
CGI_10028339	-0.283318	0.00150738	CGI_10006756	1.61621	2.56041e-11	CGI_10002102	1.16674	3.71602e-13	CGI_10003831
CGI_10007057	0.363597	0.00152994	CGI_10017655	0.778081	2.56041e-11	CGI_10016513	1.09111	3.79446e-13	CGI_10003833
CGI_10006203	0.644142	0.00159087	CGI_10010969	1.03574	3.67731e-11	CGI_10022908	1.22091	4.03324e-13	CGI_10003834
CGI_10016698	0.476288	0.00160546	CGI_10019869	1.34266	3.87888e-11	CGI_10009890	2.11174	4.06704e-13	CGI_10003844
CGI_10025511	-0.331893	0.00162736	CGI_10020835	1.03417	3.93196e-11	CGI_10011852	1.37102	4.14048e-13	CGI_10003845
CGI_10005487	0.472616	0.00167594	CGI_10017716	0.713637	4.36434e-11	CGI_10001187	1.0407	4.55088e-13	CGI_10003849
CGI_10006087	0.684445	0.00170142	CGI_10016513	0.954429	4.46567e-11	CGI_10022450	0.741277	4.59226e-13	CGI_10003850
CGI_10000241	0.67442	0.00171238	CGI_10020647	0.69119	4.49163e-11	CGI_10019139	2.46004	5.39637e-13	CGI_10003856
CGI_10004054	0.320736	0.00171238	CGI_10010920	0.912033	4.57386e-11	CGI_10015198	0.917808	7.90086e-13	CGI_10003859
CGI_10027275	0.559852	0.00175185	CGI_10002837	1.69802	4.64932e-11	CGI_10023032	1.79609	8.49963e-13	CGI_10003868
CGI_10021733	-0.385222	0.001752	CGI_10026096	1.12394	5.12053e-11	CGI_10008215	1.92511	1.00199e-12	CGI_10003872
CGI_10002342	0.637077	0.00176795	CGI_10018420	1.01415	5.24836e-11	CGI_10028411	-0.838186	1.12622e-12	CGI_10003881
CGI_10027443	0.665634	0.00177811	CGI_10007960	0.739647	6.15588e-11	CGI_10024516	0.789193	1.27497e-12	CGI_10003889
CGI_10020474	-0.299228	0.00178086	CGI_10011514	0.850776	6.65458e-11	CGI_10002589	1.20432	1.40991e-12	CGI_10003895
CGI_10020636	-0.317103	0.00178829	CGI_10002791	1.76159	6.8305e-11	CGI_10015152	0.676602	1.45064e-12	CGI_10003900
CGI_10013744	0.680521	0.00178964	CGI_10011967	1.18841	7.64202e-11	CGI_10020281	1.69562	1.45102e-12	CGI_10003907
CGI_10024294	0.561181	0.00190323	CGI_10022974	1.20239	7.72081e-11	CGI_10022124	0.804353	1.57552e-12	CGI_10003913
CGI_10007728	-0.307401	0.00191662	CGI_10010566	0.810506	8.88394e-11	CGI_10008570	0.731672	1.61763e-12	CGI_10003927
CGI_10023761	0.422015	0.00192244	CGI_10028244	1.18203	9.44864e-11	CGI_10002792	2.09986	2.03697e-12	CGI_10003930
CGI_10026818	0.310065	0.00193859	CGI_10006155	0.742076	1.03108e-10	CGI_10015364	1.41586	2.05093e-12	CGI_10003933
CGI_10017233	0.654053	0.00196162	CGI_10006542	1.28668	1.12812e-10	CGI_10003079	0.740215	2.34838e-12	CGI_10003936
CGI_10004328	-0.368641	0.00199756	CGI_10007800	0.857987	1.23681e-10	CGI_10011554	1.00333	2.53404e-12	CGI_10003943
CGI_10013305	0.668269	0.00205048	CGI_10002038	0.672143	1.34062e-10	CGI_10010445	0.975564	2.67557e-12	CGI_10003945
CGI_10014288	0.502548	0.00209658	CGI_10026732	0.678855	1.34062e-10	CGI_10010586	-0.79463	2.71718e-12	CGI_10003954
CGI_10013980	0.557068	0.00214287	CGI_10002102	1.08858	1.4413e-10	CGI_10006233	2.41809	2.93517e-12	CGI_10003960
CGI_10011217	0.607736	0.00215961	CGI_10011908	0.828534	1.52716e-10	CGI_10024989	0.589903	3.10919e-12	CGI_10003989
CGI_10021701	0.386055	0.00220863	CGI_10021701	0.732383	1.56548e-10	CGI_10004645	1.26759	3.13382e-12	CGI_10003990
CGI_10007234	-0.353836	0.00221319	CGI_10026040	1.81442	1.56548e-10	CGI_10016364	1.07768	3.19448e-12	CGI_10003996
CGI_10003697	0.371737	0.00228905	CGI_10011188	0.624486	1.75164e-10	CGI_10012008	-0.797271	3.39872e-12	CGI_10003997
CGI_10009757	0.510495	0.00233106	CGI_10014403	0.815235	1.80014e-10	CGI_10016884	-0.862384	3.67227e-12	CGI_10004025
CGI_10010701	0.596338	0.00237908	CGI_10025092	1.4246	1.80014e-10	CGI_10005870	1.0307	3.79666e-12	CGI_10004027
CGI_10028122	0.464423	0.0024009	CGI_10000756	1.20093	1.83504e-10	CGI_10011647	-1.25596	3.88096e-12	CGI_10004030
CGI_10026096	0.600975	0.00242053	CGI_10027623	0.932115	2.20389e-10	CGI_10016023	1.51314	4.08344e-12	CGI_10004034
CGI_10008963	0.282426	0.00244453	CGI_10019657	1.45723	2.40444e-10	CGI_10018420	0.925567	4.81257e-12	CGI_10004043
CGI_10005238	0.291554	0.00246909	CGI_10027624	0.914574	3.7161e-10	CGI_10013980	1.33069	5.21037e-12	CGI_10004053
CGI_10003219	0.540366	0.00250523	CGI_10011417	1.14516	3.91983e-10	CGI_10018276	1.4423	5.29363e-12	CGI_10004054
CGI_10007086	0.659496	0.00255856	CGI_10028750	0.523497	4.03145e-10	CGI_10006110	2.04823	5.65713e-12	CGI_10004062
CGI_10007405	0.60542	0.00256038	CGI_10007430	0.775205	4.11452e-10	CGI_10027458	-0.709731	5.92617e-12	CGI_10004069
CGI_10014608	0.573121	0.00256038	CGI_10013525	0.556198	4.61844e-10	CGI_10012038	-0.712436	6.03866e-12	CGI_10004072
CGI_10001931	0.452906	0.0025946	CGI_10027077	0.741151	5.22357e-10	CGI_10010969	1.01032	6.60047e-12	CGI_10004088
CGI_10011447	0.654815	0.0025946	CGI_10013531	0.832436	5.38735e-10	CGI_10012437	0.844139	7.19045e-12	CGI_10004089
CGI_10013372	-0.361635	0.0025946	CGI_10020836	0.626247	5.51155e-10	CGI_10017528	0.6889	8.99723e-12	CGI_10004092
CGI_10006577	0.370134	0.00260143	CGI_10020341	0.648978	5.53319e-10	CGI_10013604	0.720055	9.17494e-12	CGI_10004105
CGI_10016060	0.573216	0.00260178	CGI_10004025	0.979788	5.71342e-10	CGI_10012683	1.98485	1.00432e-11	CGI_10004118
CGI_10006635	0.319734	0.00260576	CGI_10024910	0.920498	5.87346e-10	CGI_10011837	1.31093	1.07698e-11	CGI_10004123
CGI_10014558	0.486734	0.00265215	CGI_10009454	0.67598	5.92333e-10	CGI_10023081	-0.959087	1.07769e-11	CGI_10004124
CGI_10018734	0.572292	0.00268784	CGI_10003021	0.709636	5.94579e-10	CGI_10004054	0.715981	1.19492e-11	CGI_10004127
CGI_10012983	0.441342	0.00269681	CGI_10015707	1.07179	6.58701e-10	CGI_10021628	1.22248	1.21876e-11	CGI_10004134
CGI_10002102	0.642313	0.00270554	CGI_10012760	0.946224	7.63004e-10	CGI_10024628	1.01056	1.31861e-11	CGI_10004144
CGI_10028754	0.286066	0.0027778	CGI_10015263	1.04585	9.85327e-10	CGI_10010551	0.719873	1.52519e-11	CGI_10004145
CGI_10015808	-0.356775	0.00282159	CGI_10006557	0.716571	9.89892e-10	CGI_10018739	-0.743162	1.56051e-11	CGI_10004155
CGI_10021883	0.444803	0.00286311	CGI_10009725	0.827279	9.89892e-10	CGI_10019870	1.92739	1.81483e-11	CGI_10004156
CGI_10017793	0.56173	0.0028751	CGI_10026577	0.822879	1.00766e-09	CGI_10002646	1.24899	2.13469e-11	CGI_10004160
CGI_10021627	0.56517	0.00288245	CGI_10018400	1.25837	1.12065e-09	CGI_10003697	0.710142	2.52007e-11	CGI_10004162
CGI_10001978	0.484506	0.00292451	CGI_10013429	1.26151	1.22739e-09	CGI_10026748	-0.863809	2.55914e-11	CGI_10004165
CGI_10024572	0.365611	0.00293257	CGI_10015737	0.738665	1.43699e-09	CGI_10022693	1.97172	2.62922e-11	CGI_10004167
CGI_10015439	0.508048	0.00294638	CGI_10013530	0.61855	1.56783e-09	CGI_10011184	1.46941	2.73638e-11	CGI_10004174
CGI_10022061	0.573359	0.00297449	CGI_10008507	0.720237	2.34402e-09	CGI_10024068	1.45229	2.85771e-11	CGI_10004175
CGI_10012786	0.384769	0.0029776	CGI_10020303	0.511945	3.06398e-09	CGI_10020106	-1.16791	3.10555e-11	CGI_10004192
CGI_10006494	0.61501	0.00304281	CGI_10007169	0.7977	3.22912e-09	CGI_10022101	-1.31598	3.10588e-11	CGI_10004197
CGI_10016120	0.598766	0.00308272	CGI_10008963	0.618384	3.8357e-09	CGI_10004160	1.45567	3.33677e-11	CGI_10004207
CGI_10004734	-0.56085	0.00310686	CGI_10002491	0.839271	4.05508e-09	CGI_10014040	0.695823	3.61376e-11	CGI_10004221
CGI_10018420	0.440837	0.00317759	CGI_10003183	1.23053	4.52401e-09	CGI_10027660	0.751643	3.66312e-11	CGI_10004222
CGI_10019151	0.443706	0.00322408	CGI_10016266	0.761824	4.79016e-09	CGI_10016276	0.773016	3.69362e-11	CGI_10004229
CGI_10021005	-0.326475	0.00323418	CGI_10006904	0.835614	5.31008e-09	CGI_10028387	1.22654	3.84245e-11	CGI_10004231
CGI_10003945	0.29967	0.00327646	CGI_10022798	1.2112	5.44426e-09	CGI_10014308	2.27139	4.72592e-11	CGI_10004240
CGI_10011328	0.488515	0.00337586	CGI_10005614	0.696966	5.50239e-09	CGI_10011157	0.930677	5.02202e-11	CGI_10004252
CGI_10017773	-0.286577	0.00337586	CGI_10024451	0.957858	5.50239e-09	CGI_10004165	1.54468	5.50278e-11	CGI_10004264
CGI_10018415	0.41795	0.00337586	CGI_10023174	0.71888	5.67318e-09	CGI_10013277	1.30703	5.64435e-11	CGI_10004273
CGI_10020303	0.307313	0.00338053	CGI_10005813	0.570131	5.74402e-09	CGI_10026764	1.09528	6.42266e-11	CGI_10004292
CGI_10008555	-0.342604	0.00345036	CGI_10019222	1.2692	5.86187e-09	CGI_10028122	0.962553	6.45248e-11	CGI_10004299
CGI_10009856	-0.39526	0.00345036	CGI_10013745	1.3925	6.13702e-09	CGI_10010566	1.13268	6.56626e-11	CGI_10004300
CGI_10023117	-0.316177	0.00350088	CGI_10025470	0.857223	6.62808e-09	CGI_10020907	0.791486	7.03762e-11	CGI_10004304
CGI_10027280	0.483601	0.00358683	CGI_10012697	0.878287	7.83323e-09	CGI_10009256	0.755226	7.05738e-11	CGI_10004319
CGI_10006829	0.640201	0.00375371	CGI_10025716	0.730716	7.85136e-09	CGI_10014831	0.699698	7.33706e-11	CGI_10004322
CGI_10011417	0.579662	0.00378962	CGI_10020563	0.565439	8.64123e-09	CGI_10014180	0.705845	7.66555e-11	CGI_10004327
CGI_10014404	0.416019	0.00378962	CGI_10011338	0.553046	9.38349e-09	CGI_10017308	0.669735	8.65931e-11	CGI_10004328
CGI_10022162	-0.268977	0.00397202	CGI_10015814	0.725413	9.73692e-09	CGI_10009454	0.947929	8.6691e-11	CGI_10004341
CGI_10027624	0.511392	0.00398326	CGI_10024070	1.68907	9.78934e-09	CGI_10018610	1.5222	8.74889e-11	CGI_10004343
CGI_10024295	0.542421	0.00402556	CGI_10019898	1.62865	9.81504e-09	CGI_10009722	0.643779	9.72425e-11	CGI_10004346
CGI_10023528	-0.440605	0.00425722	CGI_10028638	1.33056	9.94027e-09	CGI_10002386	-1.30165	9.89858e-11	CGI_10004347
CGI_10009280	0.288783	0.00427915	CGI_10004457	0.617065	1.01781e-08	CGI_10022103	-0.935641	1.00226e-10	CGI_10004348
CGI_10012868	0.494763	0.00430239	CGI_10016379	1.50621	1.15854e-08	CGI_10021627	1.17248	1.03331e-10	CGI_10004360
CGI_10003635	0.340984	0.00433984	CGI_10020091	1.05588	1.25117e-08	CGI_10011357	0.879098	1.10847e-10	CGI_10004376
CGI_10022309	0.364394	0.00433984	CGI_10010738	-0.742902	1.25387e-08	CGI_10005977	1.15624	1.36236e-10	CGI_10004395
CGI_10022774	-0.315811	0.00433984	CGI_10003484	0.996216	1.27544e-08	CGI_10005004	1.10476	1.38119e-10	CGI_10004402
CGI_10016264	0.481702	0.00437071	CGI_10019361	0.873803	1.27802e-08	CGI_10020572	-0.707591	1.50998e-10	CGI_10004406
CGI_10009320	0.416757	0.00437766	CGI_10023178	0.746032	1.36224e-08	CGI_10004764	-1.07303	1.61662e-10	CGI_10004429
CGI_10011322	0.261691	0.00437766	CGI_10027584	0.583922	1.37925e-08	CGI_10026763	2.01621	1.62684e-10	CGI_10004433
CGI_10026316	0.284191	0.00437766	CGI_10003482	1.25253	1.41418e-08	CGI_10026488	-1.02413	1.76615e-10	CGI_10004435
CGI_10011852	0.616225	0.0044651	CGI_10027274	1.07925	1.57696e-08	CGI_10027907	2.07682	1.80433e-10	CGI_10004438
CGI_10015085	0.443725	0.00474581	CGI_10005205	0.624811	1.72458e-08	CGI_10022229	1.27248	2.30327e-10	CGI_10004440
CGI_10007171	0.429949	0.00474654	CGI_10003945	0.614326	1.77128e-08	CGI_10003021	0.742252	2.37458e-10	CGI_10004451
CGI_10026075	0.634809	0.00475968	CGI_10006418	0.586305	1.97101e-08	CGI_10013790	0.867482	2.42371e-10	CGI_10004457
CGI_10028244	0.564865	0.00475968	CGI_10002332	0.870122	2.26681e-08	CGI_10028611	0.97444	2.57508e-10	CGI_10004459
CGI_10017120	-0.632596	0.00476311	CGI_10024968	1.68734	2.38348e-08	CGI_10024808	1.5864	2.60656e-10	CGI_10004468
CGI_10028112	-0.421609	0.00476311	CGI_10022309	0.614896	2.5254e-08	CGI_10014170	-1.0625	2.61319e-10	CGI_10004471
CGI_10016057	0.503995	0.00496899	CGI_10005661	0.729036	2.6548e-08	CGI_10013710	1.95979	2.90246e-10	CGI_10004474
CGI_10015863	-0.271411	0.00501873	CGI_10025369	0.756015	2.6548e-08	CGI_10022260	-0.667445	2.98376e-10	CGI_10004475
CGI_10028343	-0.323148	0.00503975	CGI_10010772	1.25352	2.69528e-08	CGI_10022798	1.22395	3.15475e-10	CGI_10004502
CGI_10013640	0.438335	0.00531396	CGI_10000555	0.85391	2.74885e-08	CGI_10027513	1.22746	3.179e-10	CGI_10004503
CGI_10013053	0.554697	0.00531662	CGI_10008319	0.979634	2.76257e-08	CGI_10009150	1.31816	3.54387e-10	CGI_10004512
CGI_10004679	-0.431749	0.00536727	CGI_10016060	0.978655	2.83774e-08	CGI_10006808	-1.20819	3.5512e-10	CGI_10004518
CGI_10009354	-0.308286	0.0053787	CGI_10023641	0.575171	2.85482e-08	CGI_10016075	-0.807114	3.68313e-10	CGI_10004519
CGI_10026892	0.314706	0.00540529	CGI_10003824	0.830081	3.26569e-08	CGI_10013037	0.631684	3.72611e-10	CGI_10004534
CGI_10012780	0.554734	0.00551323	CGI_10009693	0.542687	3.74546e-08	CGI_10020854	-0.984622	4.01285e-10	CGI_10004542
CGI_10022348	-0.3206	0.00552843	CGI_10005566	1.50087	4.40867e-08	CGI_10014060	-0.853027	4.62597e-10	CGI_10004544
CGI_10003021	0.310591	0.00562027	CGI_10011325	1.09346	4.42822e-08	CGI_10011293	-0.668694	4.70748e-10	CGI_10004547
CGI_10025998	0.563454	0.00576993	CGI_10007818	1.20938	4.49248e-08	CGI_10015189	0.682795	5.0408e-10	CGI_10004554
CGI_10013190	0.292543	0.00588185	CGI_10008959	0.630541	4.59574e-08	CGI_10004783	-1.87985	5.73025e-10	CGI_10004557
CGI_10012117	0.327116	0.00597332	CGI_10023856	0.690894	4.87457e-08	CGI_10020475	0.614078	5.86238e-10	CGI_10004573
CGI_10027847	-0.255813	0.00604436	CGI_10003181	1.5194	4.9468e-08	CGI_10003813	1.05697	6.40248e-10	CGI_10004583
CGI_10005110	0.62587	0.00606527	CGI_10009016	1.04423	5.07684e-08	CGI_10022487	-1.76022	6.41336e-10	CGI_10004590
CGI_10014981	-0.362868	0.00606527	CGI_10028754	0.498408	5.16822e-08	CGI_10007555	0.677843	7.45256e-10	CGI_10004591
CGI_10015035	0.498936	0.00606527	CGI_10026934	1.60583	5.22653e-08	CGI_10002519	0.665762	7.73187e-10	CGI_10004599
CGI_10015263	0.488685	0.00608717	CGI_10009280	0.535311	5.25994e-08	CGI_10021171	0.657163	8.13495e-10	CGI_10004601
CGI_10010874	-0.421933	0.00615418	CGI_10017793	0.942835	5.54584e-08	CGI_10017950	1.2732	8.66279e-10	CGI_10004608
CGI_10025595	0.555654	0.00637955	CGI_10016952	-1.01743	5.64355e-08	CGI_10017793	1.09333	8.71416e-10	CGI_10004634
CGI_10008967	0.561011	0.00642182	CGI_10006311	1.06772	5.65002e-08	CGI_10005996	0.630366	9.10403e-10	CGI_10004645
CGI_10017375	0.612799	0.00647136	CGI_10020253	1.17342	5.79199e-08	CGI_10005825	0.643787	1.00716e-09	CGI_10004646
CGI_10015737	0.419361	0.00659346	CGI_10006026	0.604518	5.98288e-08	CGI_10016016	0.631048	1.04341e-09	CGI_10004652
CGI_10017658	0.308481	0.00672625	CGI_10003254	1.28556	6.11014e-08	CGI_10003770	1.39214	1.05651e-09	CGI_10004656
CGI_10015707	0.547964	0.00679929	CGI_10003352	0.705374	6.17789e-08	CGI_10016060	1.11659	1.11089e-09	CGI_10004657
CGI_10002570	0.590184	0.0069454	CGI_10010748	0.884351	6.17789e-08	CGI_10015370	0.688245	1.14846e-09	CGI_10004665
CGI_10026468	-0.388184	0.0069454	CGI_10013532	0.88868	6.52124e-08	CGI_10000983	0.852184	1.16368e-09	CGI_10004679
CGI_10025205	-0.380474	0.0070941	CGI_10009550	1.43632	6.92405e-08	CGI_10026436	-0.812804	1.1883e-09	CGI_10004680
CGI_10008501	-0.445645	0.00710804	CGI_10014536	1.59572	7.0234e-08	CGI_10010191	0.887201	1.27435e-09	CGI_10004692
CGI_10025955	0.28727	0.00710804	CGI_10026075	1.46378	7.78347e-08	CGI_10019192	-1.2857	1.28787e-09	CGI_10004693
CGI_10023762	0.493374	0.00720699	CGI_10002330	0.702903	7.89464e-08	CGI_10026433	-0.686151	1.30152e-09	CGI_10004701
CGI_10009016	0.568328	0.00728642	CGI_10013661	1.00935	7.94979e-08	CGI_10011015	1.06705	1.31088e-09	CGI_10004703
CGI_10024759	-0.284138	0.00742485	CGI_10005106	0.58979	8.05161e-08	CGI_10006925	0.732493	1.32588e-09	CGI_10004704
CGI_10026682	-0.356328	0.00753008	CGI_10003343	1.05414	8.51888e-08	CGI_10009269	1.12684	1.32588e-09	CGI_10004709
CGI_10008180	0.522425	0.00779128	CGI_10022696	0.688919	8.5842e-08	CGI_10024564	-0.731387	1.42572e-09	CGI_10004710
CGI_10003352	0.363987	0.0079858	CGI_10011846	0.886651	9.34581e-08	CGI_10013744	1.49526	1.53954e-09	CGI_10004711
CGI_10026219	-0.376109	0.0082461	CGI_10024725	0.796892	9.61946e-08	CGI_10012986	-1.21692	1.6687e-09	CGI_10004716
CGI_10012760	0.498724	0.00827522	CGI_10023158	1.28711	1.07288e-07	CGI_10008280	-1.02433	1.6735e-09	CGI_10004717
CGI_10021527	0.610715	0.00831258	CGI_10021277	0.71273	1.1115e-07	CGI_10007617	2.06753	1.70963e-09	CGI_10004724
CGI_10004951	0.545225	0.00834013	CGI_10009042	1.28825	1.18434e-07	CGI_10026671	0.663878	1.73029e-09	CGI_10004731
CGI_10012051	0.481811	0.00835066	CGI_10001875	0.526925	1.31587e-07	CGI_10013745	1.56261	1.85231e-09	CGI_10004732
CGI_10028219	0.542919	0.00839186	CGI_10011414	0.890781	1.43264e-07	CGI_10017548	1.21828	1.87068e-09	CGI_10004734
CGI_10002959	0.590541	0.00857757	CGI_10028122	0.736185	1.4747e-07	CGI_10007683	0.906934	1.94847e-09	CGI_10004736
CGI_10002491	0.436449	0.00860032	CGI_10028747	0.672824	1.51271e-07	CGI_10016998	1.23474	2.08707e-09	CGI_10004737
CGI_10019943	0.590803	0.00860032	CGI_10007759	0.54707	1.52292e-07	CGI_10009987	-0.96672	2.12513e-09	CGI_10004755
CGI_10002332	0.484175	0.0086054	CGI_10014099	0.916311	1.53981e-07	CGI_10001448	-1.88924	2.13795e-09	CGI_10004764
CGI_10006628	0.512113	0.0087417	CGI_10025773	1.22778	1.53981e-07	CGI_10023178	0.850939	2.22414e-09	CGI_10004771
CGI_10024296	0.490425	0.00894604	CGI_10008652	0.831541	1.54891e-07	CGI_10002880	-1.22403	2.46306e-09	CGI_10004778
CGI_10004717	0.366149	0.00902203	CGI_10021698	0.824013	1.59795e-07	CGI_10016349	1.24227	2.48043e-09	CGI_10004783
CGI_10008570	0.27372	0.00906869	CGI_10012076	0.539366	1.60663e-07	CGI_10008842	1.93169	2.48513e-09	CGI_10004798
CGI_10018431	0.318675	0.0092072	CGI_10011506	1.26658	1.63398e-07	CGI_10014352	1.37723	2.71016e-09	CGI_10004799
CGI_10007683	0.449905	0.00943923	CGI_10016058	1.21314	1.70404e-07	CGI_10014320	0.591202	2.73248e-09	CGI_10004805
CGI_10021602	0.39954	0.0094798	CGI_10006857	0.706452	1.73796e-07	CGI_10000853	0.760362	2.83687e-09	CGI_10004820
CGI_10006540	0.331152	0.00957814	CGI_10026034	0.810035	1.79915e-07	CGI_10024460	-0.835278	2.89397e-09	CGI_10004822
CGI_10027322	0.450444	0.00960286	CGI_10024077	0.580388	1.81562e-07	CGI_10006926	0.732591	3.02811e-09	CGI_10004824
CGI_10007768	0.389563	0.00962783	CGI_10002320	0.977494	1.90354e-07	CGI_10012612	-0.902864	3.0591e-09	CGI_10004834
CGI_10027341	-0.450035	0.00973901	CGI_10001978	0.719387	1.98384e-07	CGI_10000837	1.96746	3.28914e-09	CGI_10004837
CGI_10003254	0.595709	0.0101187	CGI_10020963	0.927018	1.99142e-07	CGI_10016350	1.10529	3.4242e-09	CGI_10004838
CGI_10023174	0.40869	0.0101387	CGI_10007172	0.920799	2.04576e-07	CGI_10022307	-0.783596	3.691e-09	CGI_10004842
CGI_10011675	-0.494349	0.0105356	CGI_10006104	0.599673	2.0889e-07	CGI_10005590	0.712803	3.73296e-09	CGI_10004854
CGI_10019930	0.512749	0.0106844	CGI_10005155	0.84181	2.11169e-07	CGI_10013316	-1.05374	4.62527e-09	CGI_10004855
CGI_10022732	0.589676	0.0107249	CGI_10000626	1.44226	2.15732e-07	CGI_10018835	-1.03731	4.88037e-09	CGI_10004861
CGI_10025811	0.463358	0.0107708	CGI_10005365	1.41162	2.50966e-07	CGI_10025038	1.265	5.01673e-09	CGI_10004863
CGI_10015410	0.34126	0.0112403	CGI_10012145	1.06197	2.91824e-07	CGI_10026860	0.879479	5.22758e-09	CGI_10004873
CGI_10011763	-0.440237	0.0113711	CGI_10025826	0.728284	3.05791e-07	CGI_10022374	1.29594	5.31455e-09	CGI_10004884
CGI_10016700	-0.283165	0.0114324	CGI_10014107	0.576704	3.12186e-07	CGI_10027281	0.720328	5.52155e-09	CGI_10004891
CGI_10005750	-0.241941	0.0115008	CGI_10023569	0.586781	3.15887e-07	CGI_10011371	0.870002	5.53569e-09	CGI_10004911
CGI_10016265	0.358971	0.011552	CGI_10020283	0.65279	3.16076e-07	CGI_10005365	1.56879	5.5837e-09	CGI_10004912
CGI_10005878	0.285535	0.0117401	CGI_10004717	0.578083	3.59285e-07	CGI_10024037	0.764867	5.61569e-09	CGI_10004921
CGI_10019733	0.348961	0.0117532	CGI_10027620	0.483662	3.75847e-07	CGI_10011718	-1.42612	5.86866e-09	CGI_10004932
CGI_10006025	0.393431	0.0117935	CGI_10011215	1.573	3.76238e-07	CGI_10022078	0.814372	6.44684e-09	CGI_10004940
CGI_10027622	0.481904	0.0117935	CGI_10014100	0.794527	3.7656e-07	CGI_10009762	0.602686	6.81868e-09	CGI_10004941
CGI_10022840	-0.289972	0.0117986	CGI_10014558	0.760536	3.93373e-07	CGI_10017582	0.721784	6.84191e-09	CGI_10004951
CGI_10026052	0.333174	0.0120093	CGI_10007836	0.7155	3.98032e-07	CGI_10005017	0.795826	7.05481e-09	CGI_10004962
CGI_10015814	0.395093	0.0124961	CGI_10000795	0.992548	4.08833e-07	CGI_10013640	1.02346	7.15025e-09	CGI_10004965
CGI_10015198	0.430285	0.0128253	CGI_10024571	1.02528	4.44961e-07	CGI_10026720	0.523222	7.39528e-09	CGI_10004966
CGI_10009256	0.353448	0.0129675	CGI_10023629	1.02736	4.5771e-07	CGI_10016651	0.750344	8.50262e-09	CGI_10004969
CGI_10003562	-0.339631	0.0130282	CGI_10008696	0.827965	4.72983e-07	CGI_10027618	0.785877	8.81518e-09	CGI_10004972
CGI_10003269	0.408927	0.014039	CGI_10011544	1.22274	4.73705e-07	CGI_10024978	-0.581284	8.90156e-09	CGI_10004973
CGI_10024079	-0.255539	0.0141344	CGI_10006829	1.17261	4.759e-07	CGI_10020159	1.03399	9.47805e-09	CGI_10004985
CGI_10027835	0.339116	0.0142422	CGI_10012313	0.712572	4.9108e-07	CGI_10024464	-0.520591	9.56587e-09	CGI_10004992
CGI_10019657	0.571731	0.0142429	CGI_10006203	1.07491	5.02944e-07	CGI_10000599	1.74064	9.85909e-09	CGI_10004997
CGI_10009832	-0.284962	0.0142467	CGI_10013526	0.637527	5.02944e-07	CGI_10020701	-1.43389	1.03403e-08	CGI_10005003
CGI_10026216	0.553639	0.0142467	CGI_10015356	1.13867	5.37032e-07	CGI_10006156	1.07365	1.07951e-08	CGI_10005004
CGI_10019174	-0.285975	0.0146997	CGI_10022328	1.10629	5.69647e-07	CGI_10023930	0.760598	1.09816e-08	CGI_10005008
CGI_10023239	0.378271	0.0149663	CGI_10017281	0.52214	6.28159e-07	CGI_10023945	1.9075	1.11113e-08	CGI_10005009
CGI_10017264	-0.2926	0.0154519	CGI_10016264	0.883506	6.31223e-07	CGI_10021465	0.859367	1.13119e-08	CGI_10005017
CGI_10012037	-0.323057	0.0155495	CGI_10013830	0.469291	6.32077e-07	CGI_10020677	0.544511	1.13402e-08	CGI_10005018
CGI_10006646	-0.448799	0.0156607	CGI_10011218	1.53905	6.87803e-07	CGI_10020470	1.0039	1.16092e-08	CGI_10005021
CGI_10023176	0.406601	0.0160742	CGI_10018218	0.712562	7.42612e-07	CGI_10017460	0.751252	1.16155e-08	CGI_10005023
CGI_10001129	0.444749	0.0162028	CGI_10006273	0.755818	7.67897e-07	CGI_10027498	1.92745	1.16995e-08	CGI_10005024
CGI_10025471	0.576218	0.0162145	CGI_10026212	0.765465	7.75546e-07	CGI_10019253	-0.597932	1.1954e-08	CGI_10005034
CGI_10007647	-0.4425	0.0163794	CGI_10020820	0.977516	8.15948e-07	CGI_10027484	0.599125	1.20986e-08	CGI_10005050
CGI_10021605	-0.294799	0.0163794	CGI_10026739	0.533525	8.40725e-07	CGI_10005155	1.12307	1.21011e-08	CGI_10005054
CGI_10020515	-0.304838	0.0166081	CGI_10014778	0.909587	8.47085e-07	CGI_10027077	0.879127	1.2162e-08	CGI_10005080
CGI_10026425	-0.256784	0.0168077	CGI_10013662	0.619374	8.63248e-07	CGI_10017375	1.05274	1.21864e-08	CGI_10005085
CGI_10012491	0.37321	0.0173951	CGI_10019246	0.970109	8.87329e-07	CGI_10018838	0.637156	1.22215e-08	CGI_10005089
CGI_10021761	-0.284423	0.017525	CGI_10026442	1.03141	9.28011e-07	CGI_10016954	0.65007	1.24827e-08	CGI_10005094
CGI_10005452	0.567968	0.017993	CGI_10013037	0.479048	1.03472e-06	CGI_10016698	0.690168	1.26849e-08	CGI_10005095
CGI_10013086	-0.303787	0.018035	CGI_10005336	0.646977	1.06401e-06	CGI_10028443	-1.23433	1.28646e-08	CGI_10005106
CGI_10023975	0.557016	0.0180418	CGI_10015370	0.535797	1.08901e-06	CGI_10024857	-1.45168	1.28948e-08	CGI_10005109
CGI_10022180	0.55529	0.0180941	CGI_10026720	0.426666	1.15059e-06	CGI_10024466	1.22701	1.30327e-08	CGI_10005110
CGI_10006217	-0.249568	0.0181624	CGI_10006635	0.506025	1.15697e-06	CGI_10022083	0.741292	1.34019e-08	CGI_10005133
CGI_10026924	-0.385538	0.0183578	CGI_10009762	0.534907	1.20258e-06	CGI_10020820	1.1097	1.37648e-08	CGI_10005143
CGI_10002768	-0.329085	0.0183625	CGI_10026437	0.909873	1.24268e-06	CGI_10006927	0.689938	1.45307e-08	CGI_10005154
CGI_10026276	0.569443	0.0183786	CGI_10006996	0.590489	1.33615e-06	CGI_10021021	1.21907	1.54619e-08	CGI_10005155
CGI_10007662	0.241243	0.0185461	CGI_10016998	0.87594	1.39187e-06	CGI_10019647	1.34419	1.68681e-08	CGI_10005156
CGI_10028193	0.318145	0.0187886	CGI_10019930	0.917086	1.42678e-06	CGI_10011703	-0.772586	1.70417e-08	CGI_10005167
CGI_10028323	-0.368691	0.018904	CGI_10018910	1.20965	1.4547e-06	CGI_10027161	-0.865555	1.74258e-08	CGI_10005171
CGI_10011903	0.317396	0.0189245	CGI_10018258	0.631323	1.51928e-06	CGI_10002226	0.653578	1.95563e-08	CGI_10005174
CGI_10028359	-0.456005	0.0189245	CGI_10027278	0.603125	1.53486e-06	CGI_10009568	1.67701	2.00066e-08	CGI_10005182
CGI_10018297	-0.381724	0.0190595	CGI_10023093	0.534454	1.548e-06	CGI_10020282	0.857493	2.01615e-08	CGI_10005200
CGI_10013387	0.472302	0.0192313	CGI_10014102	0.888671	1.57786e-06	CGI_10009550	1.45944	2.11788e-08	CGI_10005205
CGI_10023988	0.306734	0.0195126	CGI_10026145	0.489496	1.57786e-06	CGI_10022480	-1.53155	2.20358e-08	CGI_10005211
CGI_10018615	0.355623	0.0195765	CGI_10016955	0.465614	1.60291e-06	CGI_10028244	1.05956	2.20358e-08	CGI_10005219
CGI_10025089	0.540769	0.0196697	CGI_10024068	1.20701	1.66451e-06	CGI_10012323	0.728354	2.39074e-08	CGI_10005220
CGI_10009017	0.51703	0.01976	CGI_10012644	0.780068	1.72225e-06	CGI_10018044	0.99976	2.52483e-08	CGI_10005225
CGI_10009393	-0.472375	0.0198826	CGI_10012051	0.754742	1.72858e-06	CGI_10013587	-1.31131	2.55446e-08	CGI_10005238
CGI_10004544	-0.383915	0.0198929	CGI_10016363	0.583913	1.99534e-06	CGI_10007641	0.820713	2.66921e-08	CGI_10005241
CGI_10013006	0.382212	0.0199766	CGI_10000061	0.96836	2.01985e-06	CGI_10004062	2.00663	2.72463e-08	CGI_10005248
CGI_10014491	-0.29858	0.0200824	CGI_10024715	0.737468	2.06089e-06	CGI_10020425	0.672529	2.75133e-08	CGI_10005249
CGI_10015124	-0.218015	0.0200931	CGI_10011153	1.30046	2.13717e-06	CGI_10016058	1.20324	2.99149e-08	CGI_10005254
CGI_10020134	-0.319347	0.020399	CGI_10026828	0.508281	2.15334e-06	CGI_10028859	0.601519	3.05487e-08	CGI_10005256
CGI_10026442	0.537449	0.0205314	CGI_10025150	1.27357	2.19558e-06	CGI_10011556	-0.762948	3.36147e-08	CGI_10005258
CGI_10023960	0.474775	0.0208773	CGI_10007057	0.53495	2.28317e-06	CGI_10006334	0.908629	3.67605e-08	CGI_10005267
CGI_10007455	0.31655	0.0211483	CGI_10016364	0.610977	2.75395e-06	CGI_10006505	-0.55068	3.67605e-08	CGI_10005277
CGI_10024654	0.427455	0.0213657	CGI_10022124	0.575932	2.80868e-06	CGI_10000225	1.27043	3.73941e-08	CGI_10005302
CGI_10005611	0.386014	0.0214131	CGI_10023513	0.511283	2.83016e-06	CGI_10015551	0.923562	3.83886e-08	CGI_10005314
CGI_10007557	0.372899	0.0214131	CGI_10010931	0.597256	2.90269e-06	CGI_10017778	-0.874276	3.88206e-08	CGI_10005326
CGI_10011846	0.528791	0.0215202	CGI_10016506	0.96016	3.0447e-06	CGI_10010761	-0.847139	4.3118e-08	CGI_10005330
CGI_10003780	-0.4264	0.0216601	CGI_10006556	0.546949	3.13744e-06	CGI_10003936	-0.625565	4.55733e-08	CGI_10005336
CGI_10021321	0.513065	0.0218077	CGI_10021366	0.495811	3.5433e-06	CGI_10000308	1.85324	4.67061e-08	CGI_10005337
CGI_10017474	-0.551373	0.0218399	CGI_10007557	1.43551	3.68625e-06	CGI_10026441	0.566228	4.73627e-08	CGI_10005346
CGI_10005928	-0.278551	0.0220498	CGI_10011023	1.17372	3.68625e-06	CGI_10000713	1.3697	5.35096e-08	CGI_10005352
CGI_10012679	0.26884	0.0220498	CGI_10028026	0.821729	4.26653e-06	CGI_10026966	0.57282	5.44721e-08	CGI_10005356
CGI_10007383	0.368504	0.0222308	CGI_10025457	0.651116	4.43157e-06	CGI_10005219	0.563382	5.47766e-08	CGI_10005362
CGI_10013656	-0.453619	0.0222308	CGI_10000662	1.07307	4.47323e-06	CGI_10011182	1.9234	5.52568e-08	CGI_10005365
CGI_10020865	0.561303	0.0222308	CGI_10005861	0.674613	4.51955e-06	CGI_10018384	0.686252	5.96724e-08	CGI_10005366
CGI_10012145	0.515071	0.0222784	CGI_10008712	0.550807	4.665e-06	CGI_10008190	-0.734731	6.05702e-08	CGI_10005376
CGI_10026750	-0.239858	0.0222886	CGI_10024911	0.936501	5.06984e-06	CGI_10004341	1.18265	6.75902e-08	CGI_10005385
CGI_10022817	0.513268	0.0225654	CGI_10013986	0.596133	5.17637e-06	CGI_10007404	1.10054	6.75902e-08	CGI_10005386
CGI_10007774	0.262012	0.0226968	CGI_10019485	1.16943	5.30305e-06	CGI_10007800	0.867468	6.89035e-08	CGI_10005388
CGI_10014536	0.474558	0.0228323	CGI_10014308	1.16324	5.33297e-06	CGI_10016751	1.04792	6.89035e-08	CGI_10005392
CGI_10006272	-0.275771	0.022915	CGI_10016652	0.518955	5.39622e-06	CGI_10008470	-0.700147	6.95367e-08	CGI_10005393
CGI_10006614	-0.239014	0.0230445	CGI_10017088	0.806778	5.63549e-06	CGI_10023564	-0.589164	7.09996e-08	CGI_10005399
CGI_10003930	0.347335	0.0230652	CGI_10009760	0.615881	5.65653e-06	CGI_10007862	-0.618032	7.27362e-08	CGI_10005407
CGI_10026506	0.517802	0.0231658	CGI_10024096	0.83282	5.70722e-06	CGI_10011908	0.792361	7.37613e-08	CGI_10005421
CGI_10012493	0.41174	0.0232374	CGI_10019613	1.43631	5.70772e-06	CGI_10005487	0.730225	7.41856e-08	CGI_10005432
CGI_10014107	0.302414	0.0232374	CGI_10014162	0.522784	5.97485e-06	CGI_10026576	0.623416	7.52508e-08	CGI_10005436
CGI_10023501	0.489809	0.0232576	CGI_10027621	0.961305	6.08003e-06	CGI_10006806	-0.834371	7.65908e-08	CGI_10005450
CGI_10008416	-0.244114	0.023733	CGI_10020267	0.992718	6.15714e-06	CGI_10006309	-0.854719	7.93605e-08	CGI_10005451
CGI_10019048	-0.222847	0.0237781	CGI_10000475	0.934725	6.17968e-06	CGI_10005200	0.949953	8.18985e-08	CGI_10005452
CGI_10019932	-0.410781	0.0237781	CGI_10008211	0.459064	6.29125e-06	CGI_10004711	0.799056	8.30451e-08	CGI_10005453
CGI_10009179	0.455118	0.0238066	CGI_10026610	0.580851	6.31518e-06	CGI_10011239	-0.573754	8.30907e-08	CGI_10005454
CGI_10008445	-0.273537	0.023938	CGI_10024219	0.777852	6.35297e-06	CGI_10009603	1.95631	8.36633e-08	CGI_10005457
CGI_10011184	0.479907	0.023938	CGI_10002695	0.631733	6.43526e-06	CGI_10007008	-0.792601	8.51346e-08	CGI_10005468
CGI_10014371	-0.55505	0.023938	CGI_10013309	0.754531	6.57285e-06	CGI_10008376	-0.607609	8.98361e-08	CGI_10005474
CGI_10006950	0.501837	0.0241683	CGI_10004300	0.506297	6.7827e-06	CGI_10013280	0.77136	9.95335e-08	CGI_10005484
CGI_10016131	0.361355	0.024499	CGI_10020214	0.402469	7.06196e-06	CGI_10006939	0.564969	1.032e-07	CGI_10005486
CGI_10027077	0.340403	0.0245014	CGI_10020224	0.734211	7.31355e-06	CGI_10006989	-0.534698	1.06143e-07	CGI_10005487
CGI_10026122	0.542017	0.0251106	CGI_10028476	0.585559	7.51406e-06	CGI_10016955	0.465352	1.07241e-07	CGI_10005488
CGI_10008507	0.349278	0.0253099	CGI_10001129	0.702739	8.83285e-06	CGI_10004300	0.593214	1.07433e-07	CGI_10005494
CGI_10013052	-0.321865	0.025505	CGI_10013052	-0.527895	9.11108e-06	CGI_10015115	-0.680034	1.11181e-07	CGI_10005495
CGI_10002918	0.512846	0.0260902	CGI_10026559	-0.437532	9.45476e-06	CGI_10008813	-0.58209	1.18175e-07	CGI_10005499
CGI_10002476	0.540929	0.0267743	CGI_10023376	-0.69346	9.49108e-06	CGI_10025001	-0.550033	1.19904e-07	CGI_10005500
CGI_10010440	0.26458	0.0267743	CGI_10018536	1.30894	9.81746e-06	CGI_10016891	0.656491	1.20781e-07	CGI_10005508
CGI_10024047	-0.2832	0.0267743	CGI_10009017	0.893704	1.00403e-05	CGI_10023646	0.858744	1.26508e-07	CGI_10005509
CGI_10025444	-0.382522	0.0267743	CGI_10004162	0.76146	1.01551e-05	CGI_10009087	-0.563412	1.2775e-07	CGI_10005523
CGI_10018139	0.45754	0.0268985	CGI_10023478	1.21486	1.0334e-05	CGI_10010415	0.577387	1.30204e-07	CGI_10005531
CGI_10004711	0.388592	0.0269625	CGI_10010403	0.701054	1.0379e-05	CGI_10012037	-0.71433	1.30204e-07	CGI_10005535
CGI_10010430	-0.259611	0.0269929	CGI_10015831	0.428734	1.04125e-05	CGI_10014923	-0.556082	1.30204e-07	CGI_10005541
CGI_10024481	0.380057	0.0269929	CGI_10014101	0.786401	1.04153e-05	CGI_10025570	-0.902907	1.30204e-07	CGI_10005548
CGI_10019870	0.520509	0.0279876	CGI_10003439	0.840367	1.05146e-05	CGI_10012419	-0.597273	1.32334e-07	CGI_10005549
CGI_10000507	-0.478975	0.0282534	CGI_10023763	0.697666	1.06816e-05	CGI_10026631	-0.656533	1.33489e-07	CGI_10005558
CGI_10011096	-0.246784	0.0282534	CGI_10001843	0.704105	1.11617e-05	CGI_10015447	1.78786	1.37087e-07	CGI_10005565
CGI_10017403	-0.26407	0.0282808	CGI_10023761	0.589525	1.20031e-05	CGI_10000475	1.0898	1.44165e-07	CGI_10005566
CGI_10021476	0.40352	0.0286579	CGI_10018384	0.589514	1.22262e-05	CGI_10008211	0.56158	1.45564e-07	CGI_10005573
CGI_10001474	0.449975	0.0288175	CGI_10011171	1.04993	1.23855e-05	CGI_10004435	0.821356	1.48272e-07	CGI_10005577
CGI_10022184	0.29881	0.0289274	CGI_10003220	0.845463	1.24244e-05	CGI_10023898	-0.775995	1.57929e-07	CGI_10005580
CGI_10004300	0.289838	0.0289629	CGI_10002531	0.599074	1.27649e-05	CGI_10011417	0.944974	1.6388e-07	CGI_10005582
CGI_10026338	0.413046	0.0289701	CGI_10008840	0.714077	1.32069e-05	CGI_10027114	1.82356	1.69503e-07	CGI_10005585
CGI_10019866	-0.5024	0.0290269	CGI_10004030	0.709829	1.37751e-05	CGI_10016017	0.559097	1.78248e-07	CGI_10005590
CGI_10008867	0.21996	0.0290632	CGI_10017709	0.419772	1.44996e-05	CGI_10012822	-0.479672	1.94017e-07	CGI_10005591
CGI_10010404	0.387274	0.0290727	CGI_10022550	0.790371	1.46095e-05	CGI_10015263	1.06755	1.94891e-07	CGI_10005609
CGI_10006557	0.247965	0.0292823	CGI_10016499	0.582262	1.47741e-05	CGI_10023975	1.88262	1.96962e-07	CGI_10005611
CGI_10007627	-0.345044	0.0298349	CGI_10025213	1.16161	1.48557e-05	CGI_10019028	-0.661692	1.98953e-07	CGI_10005614
CGI_10006761	-0.339366	0.0300937	CGI_10015577	0.510763	1.50644e-05	CGI_10011415	0.738005	2.0959e-07	CGI_10005618
CGI_10028574	-0.261487	0.0301835	CGI_10003813	0.724643	1.58567e-05	CGI_10026075	1.5435	2.12764e-07	CGI_10005633
CGI_10027765	-0.325625	0.0302306	CGI_10005277	0.473583	1.64707e-05	CGI_10008312	0.742882	2.14912e-07	CGI_10005641
CGI_10010606	0.386521	0.03047	CGI_10005330	0.818101	1.6519e-05	CGI_10026732	0.474903	2.15373e-07	CGI_10005661
CGI_10020532	0.331618	0.0305423	CGI_10003767	0.71364	1.6782e-05	CGI_10023113	-0.560156	2.15951e-07	CGI_10005662
CGI_10022116	0.358285	0.0311039	CGI_10006753	0.829246	1.68728e-05	CGI_10026506	1.1168	2.17168e-07	CGI_10005667
CGI_10021276	0.302454	0.0315519	CGI_10005918	0.570579	1.94337e-05	CGI_10009278	0.560402	2.20897e-07	CGI_10005668
CGI_10016952	0.482655	0.0318533	CGI_10008842	1.30591	1.97015e-05	CGI_10012051	0.914219	2.21848e-07	CGI_10005672
CGI_10025470	0.425043	0.0319475	CGI_10007718	0.602032	1.97918e-05	CGI_10009041	0.581052	2.2377e-07	CGI_10005680
CGI_10013780	0.257078	0.0324564	CGI_10027583	0.656677	1.99729e-05	CGI_10005248	0.531894	2.27523e-07	CGI_10005685
CGI_10003850	0.318666	0.0326447	CGI_10004348	0.595338	2.04975e-05	CGI_10022573	-0.719338	2.32861e-07	CGI_10005704
CGI_10014265	0.42114	0.0329796	CGI_10013529	0.59559	2.10758e-05	CGI_10005633	-0.551116	2.33887e-07	CGI_10005710
CGI_10022550	0.495519	0.0330974	CGI_10021311	0.75692	2.19291e-05	CGI_10011388	-1.6898	2.42627e-07	CGI_10005712
CGI_10015746	-0.270297	0.0333794	CGI_10019510	0.508802	2.21445e-05	CGI_10015619	0.59846	2.42627e-07	CGI_10005720
CGI_10027444	0.535533	0.0333794	CGI_10013586	1.24579	2.31249e-05	CGI_10007363	1.66872	2.43592e-07	CGI_10005730
CGI_10014243	-0.226945	0.0334565	CGI_10025205	-0.587177	2.33186e-05	CGI_10002385	-0.749265	2.56206e-07	CGI_10005732
CGI_10008950	-0.252145	0.033686	CGI_10023250	0.485438	2.35141e-05	CGI_10002375	0.52313	2.67297e-07	CGI_10005733
CGI_10024758	0.519814	0.033686	CGI_10023988	0.421292	2.46264e-05	CGI_10010784	-0.570535	2.67626e-07	CGI_10005734
CGI_10026732	0.247113	0.034378	CGI_10024605	0.441802	2.53957e-05	CGI_10005732	-0.724221	2.74928e-07	CGI_10005738
CGI_10006580	0.410635	0.0344504	CGI_10016265	0.517715	2.54476e-05	CGI_10004679	-0.790402	2.77415e-07	CGI_10005749
CGI_10021896	0.53053	0.0344504	CGI_10006909	0.488478	2.56595e-05	CGI_10013011	-0.893339	2.77415e-07	CGI_10005750
CGI_10028553	-0.535941	0.0344504	CGI_10000511	1.21293	2.63952e-05	CGI_10020335	0.575436	2.81218e-07	CGI_10005752
CGI_10013903	0.499269	0.0345016	CGI_10012981	0.767706	2.67274e-05	CGI_10019242	-1.08591	2.83991e-07	CGI_10005758
CGI_10003368	-0.410357	0.034631	CGI_10015468	-0.505838	2.75627e-05	CGI_10020960	-1.36489	2.87549e-07	CGI_10005767
CGI_10020630	-0.274901	0.034631	CGI_10005878	0.485024	2.80026e-05	CGI_10010906	-0.531095	2.91658e-07	CGI_10005800
CGI_10008722	0.524827	0.0347264	CGI_10022902	0.609752	2.80822e-05	CGI_10011295	-0.780674	2.91658e-07	CGI_10005803
CGI_10022696	0.347885	0.0349469	CGI_10026352	0.564652	2.86161e-05	CGI_10019671	0.83786	2.91986e-07	CGI_10005813
CGI_10022273	-0.499407	0.0351913	CGI_10022115	0.673435	2.91824e-05	CGI_10016999	0.497851	2.92262e-07	CGI_10005815
CGI_10010483	-0.277722	0.0353036	CGI_10004951	0.810023	2.95975e-05	CGI_10010239	1.46055	3.02354e-07	CGI_10005824
CGI_10003535	-0.279905	0.036074	CGI_10024758	0.952142	3.04091e-05	CGI_10011251	0.718264	3.09336e-07	CGI_10005825
CGI_10013393	0.393825	0.0361891	CGI_10012014	0.468761	3.06651e-05	CGI_10024926	0.705492	3.13487e-07	CGI_10005829
CGI_10017655	0.334808	0.0361891	CGI_10020475	0.446879	3.09325e-05	CGI_10018723	-1.13463	3.3502e-07	CGI_10005854
CGI_10024989	0.19975	0.0367396	CGI_10025825	0.889664	3.22017e-05	CGI_10022180	1.47718	3.44912e-07	CGI_10005859
CGI_10012807	0.356241	0.0369117	CGI_10027905	0.71829	3.31906e-05	CGI_10002461	1.74818	3.46435e-07	CGI_10005860
CGI_10002436	0.392481	0.0369842	CGI_10012679	0.446648	3.45931e-05	CGI_10021292	0.857947	3.61138e-07	CGI_10005861
CGI_10016586	-0.507024	0.0370149	CGI_10005241	0.960065	3.55132e-05	CGI_10027573	-0.735521	3.62824e-07	CGI_10005870
CGI_10023513	0.226984	0.0370149	CGI_10026340	0.412322	3.66827e-05	CGI_10003321	1.23348	3.85429e-07	CGI_10005871
CGI_10013503	-0.19231	0.0371984	CGI_10018610	1.19863	3.84055e-05	CGI_10001571	-0.506335	3.89871e-07	CGI_10005872
CGI_10025059	-0.281055	0.0372936	CGI_10011184	0.813603	3.99644e-05	CGI_10014167	-0.496347	4.02343e-07	CGI_10005873
CGI_10008319	0.406915	0.0376733	CGI_10019458	0.505714	4.23695e-05	CGI_10025173	-0.830352	4.02343e-07	CGI_10005874
CGI_10003745	-0.237199	0.0378233	CGI_10005618	0.998292	4.42018e-05	CGI_10022667	-0.591467	4.05537e-07	CGI_10005877
CGI_10008413	0.365989	0.0378858	CGI_10004824	0.681483	4.43734e-05	CGI_10009145	0.895795	4.12381e-07	CGI_10005878
CGI_10000462	0.448788	0.0388951	CGI_10005436	0.568086	4.50892e-05	CGI_10005211	0.899673	4.19397e-07	CGI_10005879
CGI_10013532	0.455575	0.0389411	CGI_10018145	1.03771	4.68688e-05	CGI_10006075	0.583089	4.24687e-07	CGI_10005902
CGI_10013530	0.299263	0.0390379	CGI_10007922	0.435292	4.82552e-05	CGI_10001432	0.671339	4.27211e-07	CGI_10005916
CGI_10009550	0.527469	0.0391768	CGI_10000855	0.938308	4.91497e-05	CGI_10014593	-0.546679	4.27596e-07	CGI_10005918
CGI_10011415	0.400789	0.0392379	CGI_10022908	0.81527	4.9523e-05	CGI_10001852	-0.587852	4.49462e-07	CGI_10005928
CGI_10014933	0.51877	0.0397315	CGI_10008332	0.426218	5.21542e-05	CGI_10006160	-0.574883	4.50992e-07	CGI_10005949
CGI_10007169	0.302838	0.0398523	CGI_10026052	0.554296	5.59481e-05	CGI_10005951	0.902475	4.53461e-07	CGI_10005951
CGI_10021551	0.492632	0.039853	CGI_10020819	0.969093	5.8619e-05	CGI_10003490	-0.571355	4.7956e-07	CGI_10005969
CGI_10020049	-0.315861	0.0400276	CGI_10007838	0.555377	5.88308e-05	CGI_10013263	0.698856	4.83066e-07	CGI_10005977
CGI_10005877	0.268263	0.0400794	CGI_10022362	0.500211	6.03031e-05	CGI_10017011	0.525815	5.24323e-07	CGI_10005978
CGI_10011171	0.511488	0.0400794	CGI_10011954	1.0544	6.25221e-05	CGI_10013679	-0.751438	5.28059e-07	CGI_10005979
CGI_10026054	0.203932	0.0403748	CGI_10008415	0.428267	6.61126e-05	CGI_10007152	-0.994675	5.85652e-07	CGI_10005993
CGI_10015666	0.347008	0.0406786	CGI_10028231	0.430922	6.65114e-05	CGI_10018781	0.555596	5.96662e-07	CGI_10005996
CGI_10021267	0.428103	0.0406786	CGI_10027004	0.412443	6.67377e-05	CGI_10025817	-1.18173	5.99808e-07	CGI_10005999
CGI_10012434	0.406188	0.0410081	CGI_10020589	0.512704	7.19137e-05	CGI_10010541	-0.563946	6.03955e-07	CGI_10006001
CGI_10022944	0.485305	0.0421648	CGI_10015560	-0.548158	7.29328e-05	CGI_10019835	-0.554993	6.21523e-07	CGI_10006003
CGI_10026610	0.284024	0.0422626	CGI_10027513	0.933839	7.46074e-05	CGI_10028098	-1.06812	6.2208e-07	CGI_10006005
CGI_10022073	-0.308654	0.0422863	CGI_10025402	0.72019	7.46451e-05	CGI_10013794	0.90078	6.26022e-07	CGI_10006025
CGI_10010064	-0.295821	0.0424476	CGI_10003850	0.487351	7.70812e-05	CGI_10024001	1.82261	6.46384e-07	CGI_10006026
CGI_10010838	-0.487777	0.0424476	CGI_10011002	0.891663	8.07821e-05	CGI_10023904	0.789501	6.63183e-07	CGI_10006027
CGI_10013259	0.277865	0.0424476	CGI_10011326	0.915336	8.24082e-05	CGI_10020938	0.662533	6.63351e-07	CGI_10006037
CGI_10020845	0.463289	0.0424476	CGI_10013971	0.454231	8.29326e-05	CGI_10025109	-0.505421	6.64904e-07	CGI_10006040
CGI_10009398	0.479624	0.0431056	CGI_10024220	0.920388	8.51007e-05	CGI_10011115	1.69797	6.67019e-07	CGI_10006046
CGI_10000106	0.512599	0.0432948	CGI_10023240	0.699586	8.54854e-05	CGI_10000669	0.59573	6.72095e-07	CGI_10006049
CGI_10003225	0.413215	0.0434877	CGI_10025998	0.76651	8.55072e-05	CGI_10003997	-0.798282	7.30782e-07	CGI_10006056
CGI_10005155	0.407567	0.043569	CGI_10015942	0.570646	8.67473e-05	CGI_10008825	-0.779875	7.70874e-07	CGI_10006059
CGI_10019513	-0.297102	0.0437526	CGI_10023018	0.516806	8.75612e-05	CGI_10013889	0.567709	8.63061e-07	CGI_10006075
CGI_10003627	-0.298577	0.0442369	CGI_10025765	0.550696	8.78806e-05	CGI_10009900	0.847557	9.33453e-07	CGI_10006076
CGI_10016884	-0.268441	0.0443863	CGI_10003635	0.473454	9.10074e-05	CGI_10009743	-0.557152	9.56775e-07	CGI_10006081
CGI_10019222	0.512549	0.0446794	CGI_10009890	1.2631	9.13042e-05	CGI_10007050	0.896876	9.78721e-07	CGI_10006083
CGI_10011724	0.471868	0.0446983	CGI_10012553	0.59509	9.23071e-05	CGI_10004343	1.10134	9.87667e-07	CGI_10006084
CGI_10017659	0.293239	0.0450507	CGI_10008413	0.563736	9.4508e-05	CGI_10024211	-0.865706	9.97879e-07	CGI_10006085
CGI_10001246	0.418235	0.0453297	CGI_10004861	0.792362	9.94024e-05	CGI_10019977	0.624907	9.98163e-07	CGI_10006087
CGI_10017522	-0.358643	0.0454768	CGI_10009113	-0.412095	0.000100297	CGI_10022211	0.994721	1.01646e-06	CGI_10006104
CGI_10008833	0.35978	0.0454951	CGI_10020656	0.668611	0.000104328	CGI_10016524	0.794128	1.02839e-06	CGI_10006106
CGI_10006745	-0.384694	0.0455986	CGI_10001020	0.639519	0.000108196	CGI_10021716	-0.765919	1.11468e-06	CGI_10006107
CGI_10017548	-0.327462	0.0457243	CGI_10000837	1.24732	0.000108975	CGI_10016977	-0.822502	1.11955e-06	CGI_10006110
CGI_10007434	0.483192	0.0457394	CGI_10021689	0.650427	0.000110148	CGI_10022014	-0.673754	1.1355e-06	CGI_10006114
CGI_10018536	0.486227	0.0457769	CGI_10024037	0.588507	0.000110477	CGI_10006897	-0.624652	1.14715e-06	CGI_10006116
CGI_10016569	-0.20309	0.0458654	CGI_10003664	0.534154	0.000116137	CGI_10018997	0.498572	1.15929e-06	CGI_10006117
CGI_10018670	-0.228912	0.0458654	CGI_10019149	0.57181	0.000123409	CGI_10013462	-0.712724	1.21514e-06	CGI_10006118
CGI_10027712	-0.24474	0.0461482	CGI_10012117	0.460255	0.000123556	CGI_10027967	0.570725	1.24321e-06	CGI_10006128
CGI_10008812	-0.24883	0.0461579	CGI_10023722	0.492614	0.000129927	CGI_10012329	0.636877	1.24495e-06	CGI_10006132
CGI_10011088	0.271506	0.0463383	CGI_10006027	0.709938	0.000130281	CGI_10022357	-1.4193	1.27169e-06	CGI_10006145
CGI_10023324	0.510868	0.0463623	CGI_10020894	0.604489	0.000136707	CGI_10017062	0.603647	1.29043e-06	CGI_10006153
CGI_10002396	0.476114	0.0465839	CGI_10007528	0.393874	0.000136809	CGI_10019704	0.644864	1.29043e-06	CGI_10006155
CGI_10005393	0.279267	0.0465839	CGI_10000942	1.14897	0.000139937	CGI_10017621	0.538409	1.29838e-06	CGI_10006156
CGI_10006875	-0.402853	0.0465839	CGI_10007837	0.842716	0.000142745	CGI_10005095	-0.960914	1.30217e-06	CGI_10006158
CGI_10020696	-0.262985	0.0468568	CGI_10008867	0.387411	0.000146455	CGI_10024363	0.554558	1.32145e-06	CGI_10006160
CGI_10017617	0.364632	0.0473138	CGI_10028772	-0.461199	0.000146455	CGI_10010479	-0.613305	1.38607e-06	CGI_10006166
CGI_10002320	0.462915	0.0477557	CGI_10013165	0.481362	0.000146794	CGI_10020622	-0.611022	1.38792e-06	CGI_10006167
CGI_10004030	0.386584	0.0477557	CGI_10012310	0.725171	0.000151956	CGI_10009560	0.638464	1.40551e-06	CGI_10006168
CGI_10005362	0.500206	0.0477557	CGI_10004634	0.707073	0.000154065	CGI_10025787	-0.798891	1.41458e-06	CGI_10006174
CGI_10007796	-0.279754	0.0477557	CGI_10020846	0.983244	0.00015676	CGI_10026621	0.790705	1.42574e-06	CGI_10006178
CGI_10009762	0.270423	0.0477557	CGI_10013274	1.0899	0.000157379	CGI_10006413	0.420886	1.5104e-06	CGI_10006180
CGI_10023850	-0.232355	0.0477557	CGI_10024076	0.698646	0.000159221	CGI_10024583	-0.523702	1.57881e-06	CGI_10006181
CGI_10025143	0.336396	0.0477557	CGI_10005362	0.928586	0.000159326	CGI_10013387	0.879542	1.58135e-06	CGI_10006185
CGI_10028291	-0.244175	0.0477557	CGI_10023762	0.640697	0.000159329	CGI_10007176	0.92032	1.6218e-06	CGI_10006186
CGI_10003693	0.496223	0.0482037	CGI_10023361	0.379053	0.000162223	CGI_10024571	0.935603	1.6303e-06	CGI_10006191
CGI_10021415	0.458982	0.0482037	CGI_10012493	0.567616	0.000163513	CGI_10013974	-0.521083	1.65438e-06	CGI_10006196
CGI_10028338	-0.21923	0.0482061	CGI_10000853	0.495991	0.000170247	CGI_10005220	1.76132	1.67266e-06	CGI_10006203
CGI_10002695	0.325512	0.0483635	CGI_10028255	-0.764774	0.000173942	CGI_10008974	-0.557	1.67524e-06	CGI_10006204
CGI_10000408	-0.204822	0.0485998	CGI_10021930	-0.524317	0.000175315	CGI_10023603	1.28726	1.67781e-06	CGI_10006209
CGI_10023643	-0.478082	0.0485998	CGI_10016755	0.39304	0.000177683	CGI_10002595	-0.838466	1.70448e-06	CGI_10006210
CGI_10008030	0.405729	0.0487662	CGI_10021511	0.653861	0.000177988	CGI_10000770	0.848648	1.71321e-06	CGI_10006212
CGI_10019249	0.34783	0.0488818	CGI_10028359	-0.547617	0.000180828	CGI_10021658	-0.786058	1.71731e-06	CGI_10006214
CGI_10024891	0.381964	0.0488818	CGI_10028796	0.446376	0.000180828	CGI_10003844	1.18251	1.73438e-06	CGI_10006217
CGI_10013543	0.419404	0.0492011	CGI_10015808	-0.448878	0.000188924	CGI_10005018	0.873685	1.75191e-06	CGI_10006224
CGI_10014473	-0.196743	0.0492011	CGI_10020090	0.795335	0.000193533	CGI_10025579	-0.925522	1.77423e-06	CGI_10006231
CGI_10026076	-0.476567	0.0492011	CGI_10017847	0.691827	0.000193714	CGI_10001317	0.709485	1.77966e-06	CGI_10006232
CGI_10001075	0.511808	0.0492453	CGI_10002795	0.687006	0.000193731	CGI_10013239	0.780662	1.78272e-06	CGI_10006233
CGI_10019101	0.49519	0.0492453	CGI_10021322	0.591812	0.000193908	CGI_10017738	0.62728	1.78433e-06	CGI_10006234
CGI_10006579	0.267826	0.0496762	CGI_10020281	1.10966	0.000194079	CGI_10014865	0.960035	1.7968e-06	CGI_10006238
CGI_10000713	0.512183	0.0497686	CGI_10000402	0.431796	0.000195292	CGI_10025921	-1.02541	1.90985e-06	CGI_10006242
CGI_10024428	0.463763	0.0497686	CGI_10023268	0.505865	0.00019639	CGI_10006488	0.485287	1.94323e-06	CGI_10006243
CGI_10012323	0.321377	0.0498368	CGI_10018615	0.465485	0.000202403	CGI_10002351	0.690229	2.04578e-06	CGI_10006248
CGI_10012922	0.339193	0.0499193	CGI_10010433	0.411668	0.000204909	CGI_10014846	0.576476	2.05971e-06	CGI_10006249
CGI_10012698	0.485673	0.0503489	CGI_10025759	0.479705	0.000206847	CGI_10017221	0.527542	2.08264e-06	CGI_10006258
CGI_10009634	-0.379306	0.050607	CGI_10005549	0.622664	0.000207191	CGI_10022840	-0.646176	2.08933e-06	CGI_10006263
CGI_10023785	-0.251245	0.0506951	CGI_10006233	1.2168	0.000208869	CGI_10018560	-0.919659	2.10245e-06	CGI_10006272
CGI_10018198	0.374504	0.0509675	CGI_10009603	1.2238	0.000212553	CGI_10014684	-0.844413	2.15781e-06	CGI_10006273
CGI_10015640	-0.276538	0.0511627	CGI_10003105	0.588007	0.000222016	CGI_10000082	0.64888	2.20273e-06	CGI_10006277
CGI_10026145	0.246005	0.0512615	CGI_10012539	0.464301	0.000229736	CGI_10001015	0.893376	2.31195e-06	CGI_10006287
CGI_10015945	-0.454197	0.0514065	CGI_10008967	0.700072	0.000246285	CGI_10024968	1.73463	2.31195e-06	CGI_10006290
CGI_10002037	0.373056	0.051512	CGI_10009041	0.445207	0.000253474	CGI_10026198	0.529757	2.35639e-06	CGI_10006292
CGI_10019594	0.470383	0.051512	CGI_10003338	0.993475	0.000254992	CGI_10005436	0.660984	2.3892e-06	CGI_10006303
CGI_10028038	0.365985	0.051512	CGI_10022220	0.694813	0.000263919	CGI_10025557	0.648746	2.46413e-06	CGI_10006309
CGI_10011953	0.483451	0.0517324	CGI_10006185	0.496616	0.000265467	CGI_10000265	-0.954909	2.47273e-06	CGI_10006311
CGI_10016804	0.342265	0.0518951	CGI_10028745	0.414922	0.000273853	CGI_10001389	1.01559	2.47962e-06	CGI_10006312
CGI_10026352	0.34835	0.0518951	CGI_10011322	0.412164	0.00027394	CGI_10009585	0.924216	2.5257e-06	CGI_10006329
CGI_10006199	-0.240371	0.0523304	CGI_10026366	0.363026	0.000274323	CGI_10018910	1.42245	2.52789e-06	CGI_10006334
CGI_10016836	-0.295686	0.0523304	CGI_10010886	0.613256	0.000275518	CGI_10006924	0.532771	2.54928e-06	CGI_10006339
CGI_10007006	0.364598	0.0525254	CGI_10010764	0.504247	0.000278997	CGI_10026184	-0.903933	2.59559e-06	CGI_10006359
CGI_10024276	-0.336523	0.0525254	CGI_10012129	0.445072	0.000278997	CGI_10028165	-1.23062	2.63135e-06	CGI_10006371
CGI_10020549	0.451248	0.0528428	CGI_10021075	0.669511	0.000281275	CGI_10001851	0.42471	2.70147e-06	CGI_10006390
CGI_10014476	0.313542	0.0528577	CGI_10006757	1.20385	0.000282184	CGI_10002946	0.5582	2.79836e-06	CGI_10006403
CGI_10008814	-0.271581	0.0534075	CGI_10020719	0.731561	0.000284633	CGI_10018431	0.514317	2.80115e-06	CGI_10006406
CGI_10016276	0.266938	0.0534661	CGI_10016342	0.732684	0.00028629	CGI_10004951	0.848547	2.81329e-06	CGI_10006413
CGI_10024171	-0.33276	0.0534661	CGI_10019486	1.09996	0.000298842	CGI_10023942	-0.558591	2.83429e-06	CGI_10006414
CGI_10024252	0.455625	0.0537894	CGI_10024569	-0.600087	0.000303668	CGI_10028173	0.811028	2.85199e-06	CGI_10006418
CGI_10003484	0.460413	0.053984	CGI_10004341	0.716915	0.000306655	CGI_10017140	1.25566	2.92336e-06	CGI_10006419
CGI_10007040	-0.338789	0.053984	CGI_10005870	0.543814	0.00031003	CGI_10005133	0.471835	3.05442e-06	CGI_10006428
CGI_10012352	-0.227732	0.0543636	CGI_10003316	0.390182	0.000315091	CGI_10023993	1.20171	3.15506e-06	CGI_10006436
CGI_10019949	0.402029	0.0544337	CGI_10022665	0.901392	0.000322184	CGI_10017862	0.528814	3.16405e-06	CGI_10006438
CGI_10004402	0.42297	0.0545537	CGI_10024915	0.737728	0.000334365	CGI_10020040	0.545589	3.18022e-06	CGI_10006439
CGI_10010209	-0.395735	0.0545537	CGI_10012722	0.910301	0.000335864	CGI_10020540	-0.46979	3.22715e-06	CGI_10006445
CGI_10025402	0.423537	0.0550029	CGI_10014098	0.789728	0.000347049	CGI_10025311	-0.661234	3.27673e-06	CGI_10006453
CGI_10028360	-0.352103	0.0553009	CGI_10008297	0.570506	0.000354176	CGI_10012368	-0.71067	3.33205e-06	CGI_10006454
CGI_10005531	-0.337951	0.0555436	CGI_10004207	0.590475	0.000361896	CGI_10005094	1.01109	3.34509e-06	CGI_10006457
CGI_10007173	0.499482	0.0557693	CGI_10027281	0.540165	0.000363531	CGI_10020678	0.47724	3.40047e-06	CGI_10006458
CGI_10006418	0.285593	0.0560738	CGI_10018950	0.581232	0.0003694	CGI_10011393	-0.574635	3.4244e-06	CGI_10006468
CGI_10014153	-0.187791	0.0562288	CGI_10028369	0.506287	0.000374602	CGI_10000402	0.490198	3.43856e-06	CGI_10006475
CGI_10021111	-0.261921	0.0564039	CGI_10017559	0.810884	0.000381921	CGI_10028123	-0.526742	3.43856e-06	CGI_10006476
CGI_10023466	-0.372784	0.0571569	CGI_10011066	0.723573	0.000386394	CGI_10020064	-0.653226	3.43863e-06	CGI_10006477
CGI_10026293	-0.290052	0.0571569	CGI_10006495	0.693749	0.000395924	CGI_10017893	-0.813741	3.50199e-06	CGI_10006478
CGI_10022975	0.422103	0.0571667	CGI_10020149	0.536113	0.000407536	CGI_10025850	0.479075	3.55829e-06	CGI_10006481
CGI_10007992	0.277464	0.0571752	CGI_10007363	1.15784	0.000415751	CGI_10013140	0.654062	3.84245e-06	CGI_10006488
CGI_10020948	0.335964	0.0571752	CGI_10021566	0.492459	0.000420101	CGI_10001712	0.507995	3.84372e-06	CGI_10006494
CGI_10013370	-0.249276	0.0573292	CGI_10004820	0.524562	0.000428957	CGI_10002457	0.594959	3.91487e-06	CGI_10006495
CGI_10011040	-0.35779	0.0575176	CGI_10012774	0.354774	0.000432302	CGI_10008422	-0.849832	3.97881e-06	CGI_10006502
CGI_10023356	-0.266066	0.057651	CGI_10016808	0.594233	0.000436279	CGI_10027254	-0.503417	3.98444e-06	CGI_10006505
CGI_10010573	0.489326	0.0577261	CGI_10028387	0.725667	0.000438313	CGI_10007653	0.893571	4.0472e-06	CGI_10006506
CGI_10015146	0.376449	0.0577261	CGI_10000852	0.357447	0.000446519	CGI_10008897	0.609149	4.25312e-06	CGI_10006510
CGI_10021367	0.454311	0.057787	CGI_10007840	0.754744	0.000449158	CGI_10014336	0.988176	4.29359e-06	CGI_10006511
CGI_10009560	0.235528	0.0579855	CGI_10005877	0.423074	0.00045396	CGI_10018445	0.787297	4.34428e-06	CGI_10006527
CGI_10014403	0.327483	0.058639	CGI_10016193	0.52811	0.000459473	CGI_10022895	0.614798	4.35341e-06	CGI_10006532
CGI_10018347	0.261546	0.058705	CGI_10006234	1.17494	0.0004651	CGI_10010467	0.88335	4.62799e-06	CGI_10006535
CGI_10012965	0.264674	0.0587476	CGI_10007266	0.974076	0.000479155	CGI_10016372	-0.668553	4.62799e-06	CGI_10006540
CGI_10025922	-0.291013	0.0588216	CGI_10003895	0.608651	0.000483686	CGI_10014101	-0.884845	4.8681e-06	CGI_10006542
CGI_10001530	0.325315	0.059215	CGI_10006025	0.503288	0.000486118	CGI_10027280	0.798387	4.88798e-06	CGI_10006556
CGI_10005186	0.430689	0.0592404	CGI_10026887	0.388627	0.000486375	CGI_10013516	0.794031	4.9118e-06	CGI_10006557
CGI_10022018	-0.441308	0.0597053	CGI_10023437	-0.382429	0.000495112	CGI_10019362	-1.23904	5.08624e-06	CGI_10006559
CGI_10026291	0.341707	0.0597248	CGI_10006359	0.531297	0.000499421	CGI_10008893	-0.650049	5.16491e-06	CGI_10006560
CGI_10003796	-0.332339	0.0600365	CGI_10016806	0.458344	0.000499708	CGI_10019493	-0.505373	5.61508e-06	CGI_10006577
CGI_10006413	0.216325	0.0600365	CGI_10017950	0.754848	0.000505573	CGI_10013319	-0.42999	5.67629e-06	CGI_10006578
CGI_10006278	-0.224363	0.0601297	CGI_10027622	0.622696	0.000512432	CGI_10023569	0.604895	5.80727e-06	CGI_10006579
CGI_10010089	0.466078	0.0604162	CGI_10023117	-0.389664	0.000516781	CGI_10005336	0.596561	5.8349e-06	CGI_10006580
CGI_10015743	-0.288074	0.0607803	CGI_10006805	0.785161	0.000520381	CGI_10012786	0.673249	5.84731e-06	CGI_10006585
CGI_10026674	-0.356636	0.0608254	CGI_10004459	0.613924	0.000536274	CGI_10026254	-0.564297	5.8894e-06	CGI_10006591
CGI_10023268	0.354004	0.0608514	CGI_10028051	0.546499	0.000543896	CGI_10014864	-0.805042	5.9692e-06	CGI_10006605
CGI_10004477	-0.221936	0.0609938	CGI_10000263	0.549225	0.00055048	CGI_10009488	-0.722082	6.10341e-06	CGI_10006614
CGI_10005854	-0.280295	0.0609938	CGI_10017089	0.962959	0.000551636	CGI_10023202	-0.600952	6.10341e-06	CGI_10006621
CGI_10025217	-0.48237	0.0613136	CGI_10024555	-0.394136	0.000558085	CGI_10005488	0.475124	6.15981e-06	CGI_10006624
CGI_10019713	0.290202	0.0613345	CGI_10028436	-0.538455	0.000558761	CGI_10012644	0.713138	6.22084e-06	CGI_10006628
CGI_10010906	-0.215576	0.061511	CGI_10011877	0.560321	0.000559757	CGI_10016614	0.842984	6.41452e-06	CGI_10006632
CGI_10001813	-0.237267	0.0622496	CGI_10026213	0.824368	0.000559757	CGI_10020485	0.568533	6.54127e-06	CGI_10006633
CGI_10021600	0.497615	0.0624185	CGI_10009124	0.653241	0.000565445	CGI_10008810	0.559344	6.56583e-06	CGI_10006635
CGI_10022115	0.389461	0.0624185	CGI_10026044	0.529095	0.000568395	CGI_10012472	-0.614427	6.57917e-06	CGI_10006638
CGI_10028286	0.327191	0.0624185	CGI_10019522	0.839403	0.000571183	CGI_10004474	-0.463787	6.68191e-06	CGI_10006640
CGI_10023477	0.435745	0.0624699	CGI_10023975	1.05725	0.000572165	CGI_10008375	-0.719941	6.8731e-06	CGI_10006646
CGI_10012158	-0.255992	0.0625737	CGI_10023956	-0.375236	0.00058415	CGI_10025187	0.606461	6.97079e-06	CGI_10006647
CGI_10008725	-0.326918	0.0626215	CGI_10014282	-0.738955	0.000586109	CGI_10019672	0.787894	6.98924e-06	CGI_10006658
CGI_10015771	0.493353	0.0626215	CGI_10006083	1.08647	0.00059792	CGI_10020809	0.575747	7.08487e-06	CGI_10006659
CGI_10018392	0.320698	0.0626215	CGI_10008977	0.526309	0.000607505	CGI_10003954	-0.637224	7.16569e-06	CGI_10006662
CGI_10020894	0.385814	0.0626215	CGI_10022880	1.05676	0.000628957	CGI_10007171	0.5705	7.16569e-06	CGI_10006684
CGI_10025026	0.331411	0.0626215	CGI_10017233	1.09127	0.000631573	CGI_10008192	-1.16888	7.21468e-06	CGI_10006695
CGI_10007070	0.287331	0.0626863	CGI_10006755	0.998155	0.000642124	CGI_10008266	1.59621	7.25869e-06	CGI_10006707
CGI_10026522	0.493647	0.0631175	CGI_10011823	0.390677	0.000642498	CGI_10014080	-0.999917	7.4666e-06	CGI_10006708
CGI_10007960	0.356691	0.063635	CGI_10023314	0.658344	0.000643878	CGI_10017398	-0.633764	7.65663e-06	CGI_10006712
CGI_10025716	0.349262	0.0637399	CGI_10018146	1.08337	0.000646541	CGI_10006428	-0.714787	7.72757e-06	CGI_10006719
CGI_10005851	-0.204345	0.0637865	CGI_10002646	0.903907	0.000651339	CGI_10017694	0.715662	7.79479e-06	CGI_10006721
CGI_10018566	0.35414	0.0640687	CGI_10003308	0.376677	0.000672014	CGI_10000441	0.65002	7.95e-06	CGI_10006729
CGI_10010422	0.320557	0.0642079	CGI_10024726	-0.447856	0.000675783	CGI_10012832	0.795489	7.95e-06	CGI_10006738
CGI_10003439	0.449797	0.0643302	CGI_10017947	0.450594	0.000676509	CGI_10025218	0.531964	7.95841e-06	CGI_10006745
CGI_10017903	-0.24292	0.0643302	CGI_10024560	-0.410136	0.000683621	CGI_10019086	0.670261	8.12405e-06	CGI_10006753
CGI_10009480	-0.388823	0.0646963	CGI_10006577	0.427859	0.00069279	CGI_10028747	0.750305	8.14947e-06	CGI_10006754
CGI_10012174	-0.327371	0.0646963	CGI_10021276	0.443011	0.000705399	CGI_10005609	-0.526908	8.28988e-06	CGI_10006755
CGI_10017317	-0.241969	0.0650144	CGI_10009748	1.12839	0.000714412	CGI_10022618	-1.11619	8.35153e-06	CGI_10006756
CGI_10024724	-0.387514	0.0650144	CGI_10016651	0.604767	0.000736371	CGI_10000756	1.03611	8.3692e-06	CGI_10006757
CGI_10015764	0.35264	0.0652478	CGI_10002016	0.822362	0.000743031	CGI_10014062	-1.04532	8.53521e-06	CGI_10006761
CGI_10023376	-0.316903	0.0655464	CGI_10019073	0.411073	0.000743258	CGI_10011143	0.59182	8.59417e-06	CGI_10006784
CGI_10021424	-0.221211	0.0656777	CGI_10006453	-0.474959	0.000790374	CGI_10023239	0.622103	8.65445e-06	CGI_10006785
CGI_10025495	-0.468348	0.0659015	CGI_10023249	0.745225	0.000816043	CGI_10026345	0.572445	8.76786e-06	CGI_10006791
CGI_10001843	0.368032	0.0662849	CGI_10022878	1.03881	0.000821052	CGI_10003430	-0.721512	8.81923e-06	CGI_10006794
CGI_10008154	-0.26661	0.0662849	CGI_10026041	0.37752	0.000860493	CGI_10027134	-0.452234	8.83102e-06	CGI_10006795
CGI_10009186	-0.388741	0.0662849	CGI_10025143	0.531597	0.000868887	CGI_10000649	-1.03724	8.94029e-06	CGI_10006803
CGI_10009212	0.231718	0.0662849	CGI_10026646	0.842762	0.00087004	CGI_10027798	1.38761	9.35499e-06	CGI_10006805
CGI_10023396	0.479002	0.0662849	CGI_10023863	-0.561718	0.000876747	CGI_10019136	-0.788087	9.49993e-06	CGI_10006806
CGI_10023895	-0.459316	0.0662849	CGI_10012477	0.54665	0.000881122	CGI_10025378	-0.505925	9.50977e-06	CGI_10006807
CGI_10025681	-0.208038	0.0662849	CGI_10024001	1.12692	0.000914388	CGI_10014988	-0.681269	9.57112e-06	CGI_10006808
CGI_10026972	-0.451763	0.0662849	CGI_10011081	-0.361675	0.000920573	CGI_10014369	-1.01207	9.62264e-06	CGI_10006815
CGI_10002871	0.444894	0.0666856	CGI_10025571	0.445609	0.000923392	CGI_10002524	-1.05267	9.68352e-06	CGI_10006824
CGI_10004201	-0.444517	0.0675779	CGI_10004402	0.631326	0.000950913	CGI_10007415	-0.744886	9.76046e-06	CGI_10006829
CGI_10015159	0.43415	0.0682336	CGI_10012999	0.641971	0.000978337	CGI_10010760	-0.754925	9.86781e-06	CGI_10006830
CGI_10022956	-0.257607	0.0682336	CGI_10028173	0.850098	0.000978337	CGI_10024219	0.677743	1.00787e-05	CGI_10006836
CGI_10024552	0.310874	0.0683036	CGI_10010672	-0.501656	0.000985085	CGI_10009711	-1.21535	1.01905e-05	CGI_10006843
CGI_10015468	-0.301616	0.0683361	CGI_10007177	0.930049	0.000995161	CGI_10022322	-0.720667	1.02789e-05	CGI_10006844
CGI_10009066	0.465823	0.0688707	CGI_10018083	0.408432	0.0010078	CGI_10018814	-0.721717	1.03341e-05	CGI_10006852
CGI_10007496	-0.329258	0.0689233	CGI_10018148	0.967647	0.00100892	CGI_10028654	0.584447	1.03341e-05	CGI_10006854
CGI_10012310	0.417104	0.0694668	CGI_10027209	0.4435	0.00102174	CGI_10006458	0.827417	1.03515e-05	CGI_10006857
CGI_10024647	-0.342687	0.0694895	CGI_10021400	0.446479	0.00102472	CGI_10010153	-0.731875	1.06835e-05	CGI_10006869
CGI_10019928	-0.283888	0.0695613	CGI_10026771	0.460688	0.00102652	CGI_10018279	1.12129	1.10009e-05	CGI_10006871
CGI_10003666	-0.344771	0.0696325	CGI_10011483	0.637814	0.00103248	CGI_10010612	0.495242	1.10768e-05	CGI_10006875
CGI_10005722	-0.304627	0.0696325	CGI_10026606	-0.471235	0.00103248	CGI_10017595	-1.04182	1.11303e-05	CGI_10006881
CGI_10009593	-0.421282	0.0697013	CGI_10005454	1.02757	0.00103405	CGI_10016512	1.33773	1.12347e-05	CGI_10006884
CGI_10020584	-0.209982	0.0709408	CGI_10011592	-0.536593	0.00104071	CGI_10025090	0.805566	1.16616e-05	CGI_10006886
CGI_10004695	-0.328284	0.0714265	CGI_10017524	1.0256	0.00104194	CGI_10023763	0.641317	1.19457e-05	CGI_10006889
CGI_10015805	-0.327363	0.0714265	CGI_10028227	0.441233	0.0010501	CGI_10002142	-0.968205	1.20028e-05	CGI_10006897
CGI_10019780	0.395481	0.0716055	CGI_10020673	-0.599504	0.00105613	CGI_10024247	-1.60524	1.21869e-05	CGI_10006899
CGI_10007124	0.486869	0.0721015	CGI_10015146	0.533976	0.00105727	CGI_10018693	0.565459	1.22705e-05	CGI_10006904
CGI_10012432	-0.305961	0.0721015	CGI_10010293	0.734539	0.00107491	CGI_10004502	-0.990251	1.24029e-05	CGI_10006909
CGI_10007145	-0.298139	0.0721662	CGI_10022944	0.717987	0.00109966	CGI_10014037	-0.571715	1.26165e-05	CGI_10006915
CGI_10027325	0.387097	0.0725657	CGI_10024688	0.51757	0.00111348	CGI_10018075	-0.611145	1.2678e-05	CGI_10006924
CGI_10028505	0.220747	0.0725657	CGI_10023095	0.431934	0.00113199	CGI_10012093	-0.502319	1.29172e-05	CGI_10006925
CGI_10000812	0.471254	0.0726611	CGI_10023379	-0.429334	0.00115591	CGI_10005565	1.62603	1.29177e-05	CGI_10006926
CGI_10003408	0.228808	0.0726611	CGI_10019864	-0.745432	0.00115707	CGI_10009042	1.10738	1.3002e-05	CGI_10006927
CGI_10003650	0.350003	0.0726611	CGI_10021885	0.419127	0.00119946	CGI_10019787	0.628391	1.3456e-05	CGI_10006931
CGI_10018486	-0.321146	0.0726611	CGI_10019883	0.769638	0.00121465	CGI_10019440	0.62476	1.35028e-05	CGI_10006932
CGI_10024968	0.350723	0.0726611	CGI_10019888	0.695545	0.00124443	CGI_10022093	-0.674832	1.3528e-05	CGI_10006939
CGI_10013586	0.471221	0.0727859	CGI_10000865	0.370374	0.00124944	CGI_10028830	0.625075	1.37051e-05	CGI_10006950
CGI_10025781	0.448705	0.073416	CGI_10012420	0.610058	0.00124944	CGI_10001016	-0.796952	1.37861e-05	CGI_10006955
CGI_10008662	-0.290515	0.0738174	CGI_10006210	0.361691	0.00126203	CGI_10003831	-0.631437	1.38901e-05	CGI_10006969
CGI_10009158	0.292232	0.0740519	CGI_10016528	0.382569	0.00126965	CGI_10004863	-0.558126	1.39322e-05	CGI_10006973
CGI_10019674	0.205486	0.0745185	CGI_10028360	-0.45324	0.00129002	CGI_10011043	-0.546021	1.43587e-05	CGI_10006977
CGI_10024971	0.349051	0.0745185	CGI_10004854	-0.718064	0.0013253	CGI_10028577	0.686053	1.43587e-05	CGI_10006979
CGI_10018023	0.453035	0.0749255	CGI_10004160	0.812562	0.00134115	CGI_10018742	0.493929	1.44207e-05	CGI_10006988
CGI_10026053	0.307575	0.0749255	CGI_10014746	0.395129	0.00134115	CGI_10007979	-0.536816	1.45005e-05	CGI_10006989
CGI_10016141	0.240201	0.0751342	CGI_10001818	0.450675	0.00134358	CGI_10024544	-0.83565	1.45023e-05	CGI_10006996
CGI_10001632	-0.232513	0.0754298	CGI_10010701	0.735904	0.00135311	CGI_10028185	-1.29246	1.45537e-05	CGI_10007004
CGI_10025150	0.481152	0.0754298	CGI_10012923	0.974449	0.00141123	CGI_10007352	-0.732546	1.50501e-05	CGI_10007005
CGI_10027910	0.33943	0.0754298	CGI_10018855	0.329997	0.00146058	CGI_10018960	-0.929624	1.51308e-05	CGI_10007008
CGI_10006368	0.28297	0.0755447	CGI_10000308	1.09692	0.00146535	CGI_10028193	0.487126	1.61303e-05	CGI_10007011
CGI_10025029	-0.224114	0.0756005	CGI_10007298	-0.876318	0.00148358	CGI_10010748	0.718979	1.61487e-05	CGI_10007022
CGI_10000865	0.235601	0.0759134	CGI_10013308	0.634134	0.00148446	CGI_10005457	0.478268	1.62598e-05	CGI_10007037
CGI_10019865	0.421079	0.0763793	CGI_10023960	0.594331	0.00148446	CGI_10025222	-0.706574	1.6304e-05	CGI_10007039
CGI_10026997	0.453752	0.0763793	CGI_10006186	0.444131	0.00148585	CGI_10011332	-0.603351	1.68628e-05	CGI_10007050
CGI_10020224	0.331546	0.0771096	CGI_10003881	1.07333	0.00149974	CGI_10028716	-1.02957	1.70285e-05	CGI_10007051
CGI_10024146	-0.372838	0.0771096	CGI_10010664	0.548558	0.0015205	CGI_10028647	0.485188	1.73418e-05	CGI_10007052
CGI_10016751	0.454134	0.0776455	CGI_10009212	0.370669	0.001525	CGI_10010526	0.53712	1.74189e-05	CGI_10007057
CGI_10021058	0.475836	0.0776455	CGI_10005238	0.378664	0.00154483	CGI_10006988	-0.48737	1.74653e-05	CGI_10007058
CGI_10013526	0.269626	0.0781017	CGI_10016991	1.00403	0.00155346	CGI_10026964	0.657726	1.75705e-05	CGI_10007060
CGI_10006249	0.328752	0.0783128	CGI_10024296	0.59015	0.00159552	CGI_10012508	-0.832177	1.76678e-05	CGI_10007062
CGI_10014931	0.419531	0.0783128	CGI_10028473	0.338844	0.00159552	CGI_10026456	-0.508504	1.76863e-05	CGI_10007066
CGI_10016215	-0.249229	0.0787985	CGI_10013516	0.602912	0.00159602	CGI_10023001	-0.498717	1.76874e-05	CGI_10007070
CGI_10010243	-0.222282	0.0788127	CGI_10022236	0.430869	0.00159602	CGI_10009074	1.04457	1.77497e-05	CGI_10007071
CGI_10025765	0.334662	0.0788127	CGI_10018707	-0.710689	0.00160289	CGI_10015524	-0.686744	1.79298e-05	CGI_10007081
CGI_10019408	0.430498	0.0799262	CGI_10026772	0.472367	0.00160289	CGI_10024986	0.560336	1.79426e-05	CGI_10007086
CGI_10017707	-0.331645	0.080398	CGI_10024227	-0.456103	0.00162351	CGI_10009988	-0.779708	1.81616e-05	CGI_10007108
CGI_10026340	0.200393	0.080418	CGI_10011032	1.05793	0.00162662	CGI_10014712	0.419862	1.83311e-05	CGI_10007109
CGI_10013089	0.285873	0.0818035	CGI_10020092	0.339074	0.00162662	CGI_10019325	-0.510157	1.83311e-05	CGI_10007111
CGI_10011376	0.338111	0.0818285	CGI_10027309	-0.420666	0.00162662	CGI_10011854	-1.383	1.88027e-05	CGI_10007112
CGI_10001869	0.402647	0.0824278	CGI_10012531	0.394907	0.00162956	CGI_10025710	0.503331	1.88027e-05	CGI_10007124
CGI_10007172	0.368505	0.0827321	CGI_10011561	0.626587	0.00164875	CGI_10018987	1.55356	1.92973e-05	CGI_10007140
CGI_10017883	0.38781	0.0827922	CGI_10011409	0.332934	0.00168839	CGI_10027502	-0.462753	1.93251e-05	CGI_10007152
CGI_10004067	0.457713	0.0828997	CGI_10015225	-0.495364	0.00168873	CGI_10022448	0.522636	1.96077e-05	CGI_10007168
CGI_10011798	0.447402	0.0832532	CGI_10009747	0.634942	0.0017142	CGI_10017570	-0.493069	1.97915e-05	CGI_10007169
CGI_10006258	-0.335675	0.0845906	CGI_10016153	0.39963	0.0017267	CGI_10006311	0.851675	1.99678e-05	CGI_10007171
CGI_10009454	0.298812	0.0845906	CGI_10021076	0.6748	0.00173406	CGI_10013254	0.460737	1.99678e-05	CGI_10007172
CGI_10012135	0.457469	0.0845906	CGI_10027189	0.592586	0.00176659	CGI_10023095	0.555193	1.99864e-05	CGI_10007173
CGI_10020283	0.300917	0.0845906	CGI_10006830	1.08252	0.00177083	CGI_10015605	0.934963	2.00237e-05	CGI_10007174
CGI_10004819	0.449376	0.0847297	CGI_10004842	-0.506046	0.00177228	CGI_10023716	0.504525	2.00518e-05	CGI_10007175
CGI_10015180	0.254329	0.0848674	CGI_10005393	0.540978	0.00177228	CGI_10009693	0.459805	2.01383e-05	CGI_10007176
CGI_10017709	0.211731	0.0849988	CGI_10016708	-0.469121	0.00179388	CGI_10021808	0.596427	2.03213e-05	CGI_10007177
CGI_10014928	0.325129	0.0853178	CGI_10025420	0.449551	0.0017989	CGI_10021742	-0.931849	2.05698e-05	CGI_10007182
CGI_10014146	0.334174	0.0855348	CGI_10003693	1.03843	0.00180196	CGI_10013928	0.590517	2.08558e-05	CGI_10007186
CGI_10017299	0.443946	0.0855348	CGI_10028474	0.580784	0.00180196	CGI_10008247	-0.533599	2.1093e-05	CGI_10007191
CGI_10023629	0.445008	0.0855348	CGI_10015629	0.597499	0.00180733	CGI_10026497	-0.77962	2.19938e-05	CGI_10007198
CGI_10009124	0.409923	0.0856994	CGI_10022879	0.970357	0.00181541	CGI_10026592	-0.586216	2.21218e-05	CGI_10007216
CGI_10011160	-0.203542	0.0856994	CGI_10021871	0.555545	0.00182561	CGI_10002469	0.577154	2.2205e-05	CGI_10007223
CGI_10018647	0.309343	0.0856994	CGI_10004072	0.35894	0.00186963	CGI_10013236	-0.793152	2.22242e-05	CGI_10007225
CGI_10012908	-0.247937	0.086126	CGI_10015316	0.420933	0.00187273	CGI_10028703	1.53135	2.22242e-05	CGI_10007227
CGI_10008702	-0.28475	0.086613	CGI_10013101	0.383727	0.0018786	CGI_10008993	1.17206	2.24083e-05	CGI_10007234
CGI_10025860	-0.441332	0.0869503	CGI_10002461	1.07769	0.00188057	CGI_10019780	-0.758469	2.24617e-05	CGI_10007242
CGI_10024265	0.238336	0.087065	CGI_10014777	0.763303	0.00188948	CGI_10004167	0.565648	2.26974e-05	CGI_10007251
CGI_10027094	-0.204714	0.0871096	CGI_10003226	0.76414	0.00190348	CGI_10013720	0.54637	2.27672e-05	CGI_10007253
CGI_10018941	-0.269747	0.0872665	CGI_10026223	0.588058	0.00191389	CGI_10004292	0.554195	2.28982e-05	CGI_10007261
CGI_10007981	0.408714	0.0878031	CGI_10028732	0.563059	0.00191855	CGI_10008002	-0.402668	2.29076e-05	CGI_10007265
CGI_10022215	-0.208901	0.0878618	CGI_10026383	-0.337875	0.00202025	CGI_10020224	0.572392	2.31163e-05	CGI_10007266
CGI_10026947	-0.383033	0.0882926	CGI_10010422	0.4367	0.00202757	CGI_10008200	-0.594614	2.35533e-05	CGI_10007269
CGI_10025220	-0.337647	0.0883691	CGI_10024586	-0.498702	0.00204349	CGI_10004932	0.441428	2.35909e-05	CGI_10007276
CGI_10022616	-0.251254	0.0890846	CGI_10019870	0.970046	0.00206264	CGI_10003531	0.579028	2.4045e-05	CGI_10007292
CGI_10005106	0.313282	0.0891504	CGI_10013130	0.441044	0.0020856	CGI_10017654	0.418769	2.4407e-05	CGI_10007298
CGI_10020266	-0.296156	0.0894561	CGI_10018463	0.667313	0.00210088	CGI_10018095	-0.664542	2.4893e-05	CGI_10007308
CGI_10003050	-0.256902	0.0894672	CGI_10020391	-0.359971	0.00211078	CGI_10008558	-0.474002	2.50477e-05	CGI_10007333
CGI_10012483	0.332157	0.0895652	CGI_10022111	0.333501	0.00213457	CGI_10013041	-0.514577	2.54032e-05	CGI_10007334
CGI_10018933	-0.223903	0.0895652	CGI_10004054	0.328158	0.0021597	CGI_10015222	0.456541	2.54379e-05	CGI_10007337
CGI_10026985	-0.200708	0.0907596	CGI_10021278	0.928182	0.00216096	CGI_10022207	0.599275	2.62778e-05	CGI_10007348
CGI_10020466	0.323095	0.090804	CGI_10010147	0.3541	0.0021759	CGI_10012010	-0.925613	2.64387e-05	CGI_10007349
CGI_10011586	0.318028	0.0908609	CGI_10004134	0.918221	0.00218308	CGI_10025110	-0.491923	2.64564e-05	CGI_10007352
CGI_10028638	0.461741	0.0908609	CGI_10003844	0.945633	0.00221217	CGI_10021621	0.889555	2.66866e-05	CGI_10007361
CGI_10003226	0.463412	0.091004	CGI_10018220	0.395805	0.00221822	CGI_10023761	0.522607	2.66866e-05	CGI_10007363
CGI_10004221	0.469216	0.0913474	CGI_10014894	-0.56423	0.00228197	CGI_10019168	0.525045	2.70026e-05	CGI_10007364
CGI_10027513	0.450604	0.0913474	CGI_10006180	0.880237	0.0023261	CGI_10007608	0.709397	2.70802e-05	CGI_10007383
CGI_10021069	0.221337	0.0913872	CGI_10009812	0.309335	0.00236466	CGI_10019745	0.499661	2.7169e-05	CGI_10007386
CGI_10025410	-0.194849	0.0913872	CGI_10003658	-0.415037	0.00239575	CGI_10026437	0.814249	2.71729e-05	CGI_10007388
CGI_10002446	-0.215707	0.0917081	CGI_10016396	0.815765	0.00241528	CGI_10007266	1.1194	2.78952e-05	CGI_10007399
CGI_10027623	0.398387	0.0917081	CGI_10004701	0.779954	0.00245274	CGI_10009829	0.507343	2.79078e-05	CGI_10007404
CGI_10016359	0.332722	0.091869	CGI_10008793	0.531297	0.00247694	CGI_10007383	0.529832	2.79545e-05	CGI_10007405
CGI_10003227	0.466722	0.0918856	CGI_10001076	0.778207	0.00251862	CGI_10011913	0.552565	2.83158e-05	CGI_10007411
CGI_10012347	0.341676	0.0921707	CGI_10012215	-0.620017	0.00251862	CGI_10020819	1.16958	2.84327e-05	CGI_10007413
CGI_10007266	0.469106	0.0927442	CGI_10019386	0.486756	0.00251862	CGI_10016066	0.632345	2.90729e-05	CGI_10007415
CGI_10027745	0.444719	0.0927995	CGI_10002395	0.500121	0.00252565	CGI_10023775	0.50121	2.95783e-05	CGI_10007418
CGI_10003208	-0.444359	0.0928722	CGI_10008993	0.958808	0.00252565	CGI_10011323	-1.10628	2.97597e-05	CGI_10007421
CGI_10007953	-0.246074	0.0935293	CGI_10013089	0.408872	0.00252565	CGI_10009575	0.425239	3.01845e-05	CGI_10007430
CGI_10012697	0.350256	0.0935293	CGI_10014779	0.821319	0.00252565	CGI_10015395	-0.61638	3.03179e-05	CGI_10007434
CGI_10005205	0.260475	0.0935742	CGI_10027193	-0.466603	0.00253645	CGI_10000263	0.726732	3.04334e-05	CGI_10007439
CGI_10006154	0.373979	0.0935742	CGI_10024642	-0.424692	0.00255494	CGI_10002841	0.438855	3.05339e-05	CGI_10007444
CGI_10006509	-0.301111	0.0935742	CGI_10013638	0.475241	0.00255514	CGI_10009158	0.629871	3.05897e-05	CGI_10007454
CGI_10012353	-0.220086	0.0935742	CGI_10018806	0.32586	0.00255741	CGI_10012780	0.794333	3.06415e-05	CGI_10007455
CGI_10020212	-0.23724	0.0936434	CGI_10016075	-0.413125	0.00257111	CGI_10009359	-0.576338	3.0971e-05	CGI_10007468
CGI_10027907	0.465782	0.0936434	CGI_10019481	0.378093	0.00260309	CGI_10000960	0.694479	3.11137e-05	CGI_10007479
CGI_10019711	-0.206358	0.0943482	CGI_10024309	-0.439447	0.00261491	CGI_10012085	0.540897	3.19779e-05	CGI_10007485
CGI_10019822	-0.203132	0.0943482	CGI_10015095	0.756507	0.00268322	CGI_10026186	-0.417871	3.19892e-05	CGI_10007491
CGI_10020614	-0.252632	0.0944581	CGI_10023509	0.372285	0.00270146	CGI_10009951	0.654987	3.21104e-05	CGI_10007495
CGI_10007298	0.463668	0.0948733	CGI_10006249	0.477494	0.00272899	CGI_10000670	1.4862	3.23894e-05	CGI_10007499
CGI_10026577	0.364492	0.0951883	CGI_10004304	0.412558	0.00274918	CGI_10013903	0.81727	3.26376e-05	CGI_10007515
CGI_10019170	0.299535	0.0955315	CGI_10006754	0.535322	0.00274918	CGI_10018472	1.01821	3.28627e-05	CGI_10007528
CGI_10022545	-0.355434	0.0960132	CGI_10012213	-0.422245	0.00274918	CGI_10010771	0.78239	3.28844e-05	CGI_10007530
CGI_10004855	0.382623	0.0961387	CGI_10026396	0.923656	0.00274918	CGI_10018836	-0.972885	3.30993e-05	CGI_10007534
CGI_10005277	0.242963	0.0961387	CGI_10026088	0.377064	0.0028001	CGI_10022637	-0.575609	3.36573e-05	CGI_10007555
CGI_10021712	-0.165044	0.0961387	CGI_10013954	-0.372384	0.00280325	CGI_10004652	0.389897	3.41786e-05	CGI_10007557
CGI_10008599	-0.361063	0.0963665	CGI_10018838	0.380835	0.00280325	CGI_10019462	-0.56637	3.5098e-05	CGI_10007558
CGI_10023403	-0.366869	0.0975003	CGI_10004240	0.717188	0.00283012	CGI_10003960	0.674577	3.5766e-05	CGI_10007559
CGI_10007346	-0.293754	0.0978117	CGI_10019746	0.804724	0.00298677	CGI_10018964	0.435181	3.63569e-05	CGI_10007567
CGI_10019974	-0.28236	0.0986157	CGI_10009030	-0.535373	0.00306465	CGI_10015176	0.440513	3.64077e-05	CGI_10007578
CGI_10023863	-0.381436	0.0986157	CGI_10004156	0.374235	0.00306865	CGI_10020964	-0.465955	3.67485e-05	CGI_10007598
CGI_10021486	0.260402	0.0989875	CGI_10014534	1.04079	0.00308195	CGI_10014403	0.581372	3.67799e-05	CGI_10007608
CGI_10005704	0.463058	0.0995264	CGI_10028298	0.34861	0.00308195	CGI_10026893	-0.47637	3.81461e-05	CGI_10007617
CGI_10015868	-0.245935	0.100106	CGI_10002037	0.496142	0.00309941	CGI_10009847	-0.521534	4.02667e-05	CGI_10007620
CGI_10019951	0.429777	0.100417	CGI_10027298	0.354958	0.00309941	CGI_10020950	-0.645225	4.03795e-05	CGI_10007621
CGI_10011877	0.318972	0.100476	CGI_10021977	-0.457305	0.0031198	CGI_10014769	-0.581803	4.17229e-05	CGI_10007627
CGI_10023634	0.312539	0.101222	CGI_10003351	0.90992	0.00312547	CGI_10008689	0.784315	4.17975e-05	CGI_10007628
CGI_10006595	0.45036	0.101402	CGI_10022455	0.573868	0.00314397	CGI_10025671	-0.581029	4.2156e-05	CGI_10007629
CGI_10017198	-0.308481	0.101402	CGI_10005314	-0.540453	0.00314523	CGI_10020890	0.507806	4.23034e-05	CGI_10007630
CGI_10000542	0.460499	0.101509	CGI_10016563	0.376632	0.00315034	CGI_10026190	0.664963	4.2533e-05	CGI_10007632
CGI_10019485	0.462808	0.101535	CGI_10028343	-0.361256	0.00315832	CGI_10020206	0.479881	4.27907e-05	CGI_10007636
CGI_10028918	0.46173	0.101549	CGI_10019928	-0.428797	0.00318029	CGI_10003372	0.483189	4.33552e-05	CGI_10007637
CGI_10028492	0.451476	0.101824	CGI_10019092	0.779482	0.00318326	CGI_10026907	-0.933209	4.33552e-05	CGI_10007641
CGI_10024068	0.46313	0.101843	CGI_10022231	0.639028	0.00318402	CGI_10025436	-1.10386	4.38878e-05	CGI_10007642
CGI_10018759	0.329842	0.103091	CGI_10027047	-0.521093	0.00318402	CGI_10013042	-0.489901	4.47194e-05	CGI_10007645
CGI_10019392	-0.215683	0.103208	CGI_10017617	0.465055	0.00321094	CGI_10009029	0.480933	4.59876e-05	CGI_10007647
CGI_10019149	0.280405	0.103902	CGI_10023911	0.34846	0.00321991	CGI_10002542	-1.21489	4.60089e-05	CGI_10007653
CGI_10025508	-0.290048	0.103976	CGI_10004679	-0.506232	0.00322363	CGI_10011846	0.830087	4.61876e-05	CGI_10007662
CGI_10000701	0.264444	0.104761	CGI_10016630	0.529382	0.00322363	CGI_10025823	0.633077	4.62416e-05	CGI_10007669
CGI_10006814	0.451761	0.105161	CGI_10005508	-0.525373	0.00327298	CGI_10008865	0.500368	4.68975e-05	CGI_10007670
CGI_10000870	-0.458641	0.105644	CGI_10006621	-0.35927	0.00327298	CGI_10015422	0.528092	4.70218e-05	CGI_10007683
CGI_10020090	0.430587	0.106026	CGI_10014265	0.538143	0.00327298	CGI_10023793	0.412447	4.74773e-05	CGI_10007684
CGI_10021663	-0.243889	0.106026	CGI_10005248	0.298352	0.00330766	CGI_10005376	-0.704565	4.82312e-05	CGI_10007687
CGI_10004162	0.318153	0.107068	CGI_10013387	0.636523	0.00330766	CGI_10014778	0.838151	4.95512e-05	CGI_10007692
CGI_10015973	-0.3157	0.1071	CGI_10024989	0.356883	0.00334444	CGI_10016971	-0.784111	4.95694e-05	CGI_10007694
CGI_10020341	0.296357	0.1071	CGI_10012741	0.346224	0.00340195	CGI_10008477	0.651596	4.98466e-05	CGI_10007700
CGI_10000411	0.279745	0.107275	CGI_10006436	0.559703	0.00342079	CGI_10012129	0.533436	5.00492e-05	CGI_10007707
CGI_10018758	0.408705	0.108011	CGI_10003710	1.02122	0.00342648	CGI_10004591	-0.955658	5.03145e-05	CGI_10007717
CGI_10006720	0.455892	0.108616	CGI_10010857	0.324768	0.00348334	CGI_10015203	-0.471087	5.03145e-05	CGI_10007718
CGI_10014154	-0.222932	0.108616	CGI_10024363	0.374007	0.0034872	CGI_10005249	0.579431	5.03342e-05	CGI_10007728
CGI_10026115	-0.22611	0.108616	CGI_10028435	-0.494809	0.00363874	CGI_10006560	-0.665715	5.07656e-05	CGI_10007753
CGI_10006318	-0.321757	0.108646	CGI_10017694	0.577723	0.00365152	CGI_10019443	0.45273	5.09136e-05	CGI_10007759
CGI_10011033	0.405641	0.109091	CGI_10027640	0.489774	0.00365688	CGI_10024220	0.85549	5.09136e-05	CGI_10007760
CGI_10018058	0.372664	0.109091	CGI_10008058	-0.822624	0.00366025	CGI_10017380	-1.05848	5.11882e-05	CGI_10007763
CGI_10007421	0.341264	0.109314	CGI_10006791	0.290038	0.00366509	CGI_10018369	-0.912966	5.20252e-05	CGI_10007768
CGI_10024411	0.456319	0.109352	CGI_10020845	0.612698	0.00368758	CGI_10020888	1.20418	5.27887e-05	CGI_10007774
CGI_10012829	0.285204	0.109618	CGI_10017072	0.404259	0.00379866	CGI_10024956	-0.642174	5.29804e-05	CGI_10007794
CGI_10017478	-0.412071	0.109618	CGI_10018305	-0.51511	0.0038033	CGI_10027847	-0.477797	5.29804e-05	CGI_10007796
CGI_10027521	-0.228103	0.109753	CGI_10002794	0.819878	0.00388225	CGI_10022228	1.06267	5.32726e-05	CGI_10007800
CGI_10024571	0.4056	0.109777	CGI_10005094	0.727848	0.00392627	CGI_10025511	0.928253	5.48704e-05	CGI_10007816
CGI_10016408	-0.193019	0.109891	CGI_10004069	0.519908	0.0039641	CGI_10022586	0.619591	5.51713e-05	CGI_10007817
CGI_10010541	0.253521	0.109945	CGI_10007794	0.683816	0.00397776	CGI_10021624	0.682851	5.57228e-05	CGI_10007818
CGI_10023739	-0.330751	0.109945	CGI_10015318	-0.462414	0.00399706	CGI_10009816	-0.505016	5.63987e-05	CGI_10007830
CGI_10011199	0.37418	0.110909	CGI_10004347	0.949633	0.00400114	CGI_10020551	-0.729158	5.63987e-05	CGI_10007834
CGI_10021713	-0.283313	0.111184	CGI_10001858	-0.727342	0.004118	CGI_10023024	0.473791	5.64275e-05	CGI_10007836
CGI_10018991	-0.209592	0.111219	CGI_10005704	0.877914	0.00412754	CGI_10002412	0.506341	5.71501e-05	CGI_10007837
CGI_10008213	-0.318323	0.111589	CGI_10026428	0.559446	0.00413711	CGI_10002786	1.1505	5.73915e-05	CGI_10007838
CGI_10021031	0.406649	0.112028	CGI_10026369	0.683674	0.00415019	CGI_10018874	0.600656	5.76482e-05	CGI_10007840
CGI_10007174	-0.406875	0.112281	CGI_10016949	0.290168	0.00418284	CGI_10022974	0.87541	5.80658e-05	CGI_10007850
CGI_10006627	-0.431323	0.112569	CGI_10000687	0.63764	0.00430624	CGI_10019403	0.418681	5.86124e-05	CGI_10007857
CGI_10002411	0.448075	0.113081	CGI_10007011	0.466417	0.00430624	CGI_10015380	1.42635	6.00875e-05	CGI_10007860
CGI_10009091	-0.24944	0.113081	CGI_10019588	-0.389849	0.00431335	CGI_10001070	-0.846814	6.07979e-05	CGI_10007861
CGI_10020548	-0.341105	0.113081	CGI_10018757	-0.529438	0.0044137	CGI_10020612	0.48704	6.07979e-05	CGI_10007862
CGI_10007866	-0.199404	0.113091	CGI_10019949	0.55094	0.00444023	CGI_10016406	-0.528135	6.088e-05	CGI_10007863
CGI_10022695	-0.250855	0.114059	CGI_10004534	0.493628	0.00444222	CGI_10000961	0.789686	6.20161e-05	CGI_10007887
CGI_10020342	0.403637	0.114534	CGI_10018270	-0.487284	0.00448025	CGI_10016940	-0.483478	6.20161e-05	CGI_10007892
CGI_10027039	-0.305875	0.11515	CGI_10024377	0.33452	0.00454139	CGI_10008382	1.25451	6.31162e-05	CGI_10007919
CGI_10027832	-0.283735	0.11515	CGI_10002009	0.313887	0.00460221	CGI_10020135	-0.706315	6.312e-05	CGI_10007922
CGI_10012181	-0.24488	0.115509	CGI_10003823	0.402283	0.00464262	CGI_10010075	0.570914	6.34838e-05	CGI_10007931
CGI_10023130	-0.313037	0.115509	CGI_10011464	0.793717	0.00466675	CGI_10028750	0.39213	6.50638e-05	CGI_10007952
CGI_10009807	0.451268	0.115565	CGI_10016825	0.509516	0.00467578	CGI_10023804	-0.683624	6.5944e-05	CGI_10007954
CGI_10008332	0.203064	0.115695	CGI_10018327	-0.332034	0.00467578	CGI_10011571	0.554999	6.648e-05	CGI_10007960
CGI_10025870	0.352094	0.115695	CGI_10000232	0.460805	0.00467939	CGI_10014073	-0.678922	6.74193e-05	CGI_10007974
CGI_10000658	0.445672	0.115696	CGI_10016804	0.456523	0.00474633	CGI_10019092	1.01322	6.78887e-05	CGI_10007976
CGI_10019458	0.257774	0.115696	CGI_10017582	0.29355	0.00485155	CGI_10020901	1.36742	6.79075e-05	CGI_10007977
CGI_10021676	-0.210895	0.115696	CGI_10026814	-0.358166	0.00487905	CGI_10006635	0.446019	6.80826e-05	CGI_10007979
CGI_10020644	0.422126	0.115831	CGI_10000658	0.818371	0.00491319	CGI_10000867	-0.831374	6.85839e-05	CGI_10007981
CGI_10025780	-0.318983	0.116123	CGI_10006494	0.674866	0.00496945	CGI_10015889	0.706095	6.85839e-05	CGI_10007992
CGI_10008509	-0.244952	0.116413	CGI_10022606	0.894513	0.00497274	CGI_10003907	-0.588241	7.01411e-05	CGI_10007993
CGI_10016448	-0.187754	0.117138	CGI_10005156	0.439605	0.00498844	CGI_10009541	1.12346	7.03788e-05	CGI_10008002
CGI_10018610	0.447304	0.117138	CGI_10015044	0.449225	0.00505767	CGI_10023604	0.604672	7.0658e-05	CGI_10008013
CGI_10008036	-0.348742	0.117201	CGI_10004197	-0.397005	0.00506872	CGI_10027463	-0.462729	7.07716e-05	CGI_10008030
CGI_10027312	0.237957	0.117201	CGI_10000286	0.604339	0.00508116	CGI_10013487	-0.747019	7.16281e-05	CGI_10008058
CGI_10005861	0.313233	0.117326	CGI_10012775	0.356254	0.00508488	CGI_10004834	0.448936	7.20264e-05	CGI_10008091
CGI_10014547	-0.20815	0.117626	CGI_10008832	0.321741	0.00509682	CGI_10003310	0.424402	7.2065e-05	CGI_10008092
CGI_10020660	-0.239034	0.117626	CGI_10019735	-0.552039	0.00513541	CGI_10017547	0.580429	7.38305e-05	CGI_10008093
CGI_10000669	0.184536	0.117629	CGI_10009323	0.33945	0.0051454	CGI_10005860	-0.612907	7.38382e-05	CGI_10008103
CGI_10006020	-0.261905	0.117707	CGI_10026193	-0.434691	0.0051652	CGI_10014928	-0.787633	7.39498e-05	CGI_10008122
CGI_10007922	0.237354	0.1178	CGI_10016261	0.524683	0.00521871	CGI_10018136	0.609838	7.41816e-05	CGI_10008130
CGI_10003351	0.451715	0.117858	CGI_10023603	0.946283	0.00521871	CGI_10022371	1.37725	7.42602e-05	CGI_10008151
CGI_10013928	0.387407	0.117858	CGI_10004716	0.570742	0.00524797	CGI_10015576	-0.522766	7.48869e-05	CGI_10008153
CGI_10027516	-0.279775	0.117865	CGI_10003104	0.452321	0.0052578	CGI_10017524	1.16138	7.60971e-05	CGI_10008167
CGI_10028062	-0.279383	0.117865	CGI_10023759	0.404303	0.00536998	CGI_10018875	-0.45041	7.66516e-05	CGI_10008180
CGI_10014333	-0.44873	0.118307	CGI_10002518	0.751344	0.00538302	CGI_10009059	-0.602783	7.71382e-05	CGI_10008190
CGI_10020450	-0.300117	0.118707	CGI_10023682	0.548162	0.00539025	CGI_10012799	-1.00575	7.71382e-05	CGI_10008192
CGI_10021268	-0.418924	0.119124	CGI_10005034	0.534749	0.0053929	CGI_10014444	0.428509	7.78188e-05	CGI_10008200
CGI_10014591	0.304661	0.119159	CGI_10022856	0.26276	0.00543905	CGI_10024596	1.32032	7.82929e-05	CGI_10008202
CGI_10015748	0.4453	0.119159	CGI_10024641	0.325161	0.00552032	CGI_10026684	-0.959252	7.82929e-05	CGI_10008207
CGI_10026120	-0.238278	0.119159	CGI_10024171	-0.404158	0.00553976	CGI_10003339	-0.70214	7.864e-05	CGI_10008211
CGI_10007767	0.349201	0.119709	CGI_10018397	0.988478	0.00555284	CGI_10026219	0.595055	7.94419e-05	CGI_10008215
CGI_10005600	-0.408187	0.119816	CGI_10012078	0.305256	0.00555599	CGI_10006712	-1.07518	7.95074e-05	CGI_10008216
CGI_10009881	-0.295123	0.120001	CGI_10020938	0.428666	0.00559558	CGI_10026340	0.43631	8.0101e-05	CGI_10008221
CGI_10023837	-0.369197	0.120001	CGI_10000864	0.385697	0.00563096	CGI_10002468	1.05898	8.07043e-05	CGI_10008241
CGI_10016199	0.441509	0.120339	CGI_10013226	-0.501138	0.00563957	CGI_10028289	-0.492607	8.07043e-05	CGI_10008246
CGI_10023076	0.215648	0.120839	CGI_10005854	-0.346346	0.00569594	CGI_10013309	0.831951	8.15432e-05	CGI_10008247
CGI_10004063	0.187174	0.121744	CGI_10010798	0.9341	0.00576288	CGI_10004941	-0.60601	8.18412e-05	CGI_10008263
CGI_10010787	-0.247153	0.121744	CGI_10024768	0.390881	0.0058099	CGI_10010381	0.730922	8.22361e-05	CGI_10008266
CGI_10019292	-0.311621	0.121744	CGI_10019810	-0.42648	0.0058564	CGI_10024233	1.50792	8.26272e-05	CGI_10008271
CGI_10022998	0.196115	0.121744	CGI_10006854	-0.465017	0.00590301	CGI_10014102	-0.808342	8.31181e-05	CGI_10008272
CGI_10019333	-0.252796	0.12195	CGI_10028807	0.95492	0.00599756	CGI_10023407	0.438625	8.43019e-05	CGI_10008277
CGI_10022322	-0.313643	0.12195	CGI_10012199	-0.861392	0.00600838	CGI_10007567	0.596711	8.4309e-05	CGI_10008280
CGI_10011908	0.353774	0.122071	CGI_10022749	-0.455928	0.00607645	CGI_10015206	-0.510666	8.4309e-05	CGI_10008288
CGI_10001078	-0.259635	0.123831	CGI_10025298	0.40908	0.00609871	CGI_10028094	-1.50468	8.48297e-05	CGI_10008296
CGI_10010920	0.301727	0.123924	CGI_10007455	0.354831	0.00611544	CGI_10019861	-0.622648	8.48474e-05	CGI_10008297
CGI_10014242	-0.281113	0.123924	CGI_10027105	0.914231	0.00611544	CGI_10023762	0.69475	8.49399e-05	CGI_10008298
CGI_10019738	0.440286	0.123924	CGI_10010840	0.665194	0.00613268	CGI_10013607	0.761641	8.49647e-05	CGI_10008299
CGI_10010298	0.321498	0.124166	CGI_10011554	0.430232	0.00614715	CGI_10016405	-0.819995	8.58349e-05	CGI_10008312
CGI_10025001	-0.18653	0.124166	CGI_10012815	0.377018	0.00630315	CGI_10007418	-0.714984	8.66272e-05	CGI_10008319
CGI_10004824	0.370675	0.124622	CGI_10008298	0.478735	0.00642968	CGI_10003509	-0.587084	8.85861e-05	CGI_10008327
CGI_10002733	0.421346	0.125082	CGI_10023634	0.430531	0.00649284	CGI_10001078	0.468656	8.8702e-05	CGI_10008332
CGI_10005619	-0.237012	0.125157	CGI_10024073	0.952963	0.00650661	CGI_10001985	-0.86637	8.8894e-05	CGI_10008352
CGI_10017280	-0.212745	0.125394	CGI_10002594	0.293004	0.00651876	CGI_10006238	0.477996	8.90787e-05	CGI_10008373
CGI_10020836	0.253718	0.125407	CGI_10023094	0.476605	0.00656468	CGI_10014553	-0.481463	8.90787e-05	CGI_10008375
CGI_10017356	-0.441582	0.126239	CGI_10014250	0.479089	0.00657499	CGI_10017779	-0.827154	8.90925e-05	CGI_10008376
CGI_10003005	-0.250426	0.126521	CGI_10001204	0.527015	0.00661853	CGI_10011853	1.4965	8.90977e-05	CGI_10008378
CGI_10020172	0.4205	0.126766	CGI_10004544	-0.513424	0.00664484	CGI_10018151	0.923204	8.90977e-05	CGI_10008380
CGI_10020287	-0.323389	0.126766	CGI_10028033	-0.583848	0.00664484	CGI_10028902	-1.09371	8.90977e-05	CGI_10008381
CGI_10020612	-0.235413	0.126766	CGI_10003927	0.402249	0.00665782	CGI_10024694	-0.462747	8.91566e-05	CGI_10008382
CGI_10023425	0.440842	0.126766	CGI_10013402	0.426993	0.00665782	CGI_10014525	-0.574649	8.92073e-05	CGI_10008388
CGI_10016795	-0.28922	0.126816	CGI_10028310	0.957279	0.00668327	CGI_10026891	-0.503681	8.93026e-05	CGI_10008391
CGI_10021549	-0.281406	0.128269	CGI_10019086	0.386014	0.0067367	CGI_10016568	0.567007	8.96772e-05	CGI_10008404
CGI_10026277	0.292657	0.129209	CGI_10000082	0.450147	0.00678869	CGI_10024095	-0.740986	9.02394e-05	CGI_10008411
CGI_10005566	0.436151	0.129291	CGI_10002702	0.759542	0.00679049	CGI_10021364	-0.434917	9.22509e-05	CGI_10008413
CGI_10010937	0.444157	0.129291	CGI_10014096	0.974062	0.00680602	CGI_10012339	-0.469309	9.22832e-05	CGI_10008415
CGI_10014120	-0.287462	0.129291	CGI_10020454	0.309384	0.0068172	CGI_10016779	-0.492101	9.30903e-05	CGI_10008416
CGI_10013004	-0.20868	0.130347	CGI_10015282	-0.410862	0.00685496	CGI_10011301	-0.548774	9.31067e-05	CGI_10008422
CGI_10016351	0.285642	0.130556	CGI_10026554	0.471769	0.00685496	CGI_10026366	0.422932	9.37336e-05	CGI_10008429
CGI_10005667	-0.255088	0.131013	CGI_10028328	0.586276	0.00692012	CGI_10002234	1.0866	9.46326e-05	CGI_10008434
CGI_10018627	-0.303004	0.131013	CGI_10000279	0.865703	0.0069355	CGI_10021998	-0.409703	9.68949e-05	CGI_10008439
CGI_10010968	0.443527	0.131066	CGI_10008477	0.448859	0.00701591	CGI_10012981	0.809503	9.79204e-05	CGI_10008445
CGI_10002700	-0.348471	0.13119	CGI_10015226	0.342153	0.00701591	CGI_10024146	-0.643054	0.000102435	CGI_10008446
CGI_10023822	-0.196494	0.13119	CGI_10028814	-0.695092	0.00701591	CGI_10012277	-0.589106	0.000102739	CGI_10008467
CGI_10027154	0.389112	0.131546	CGI_10009052	-0.453289	0.00703012	CGI_10027917	-0.376357	0.000105239	CGI_10008470
CGI_10023158	0.424672	0.13174	CGI_10020734	0.970742	0.00715038	CGI_10007022	-0.562931	0.000108706	CGI_10008477
CGI_10016515	-0.250077	0.13342	CGI_10007109	-0.535261	0.00718604	CGI_10009373	-0.677796	0.000108706	CGI_10008501
CGI_10028856	-0.199465	0.133484	CGI_10016814	-0.535787	0.0072073	CGI_10010427	0.43399	0.000108706	CGI_10008507
CGI_10008610	-0.224494	0.133854	CGI_10005089	0.633159	0.00721544	CGI_10020971	0.45115	0.000109046	CGI_10008508
CGI_10025398	0.386149	0.133854	CGI_10006869	-0.432006	0.00723551	CGI_10008742	-0.958585	0.000109231	CGI_10008512
CGI_10007369	-0.222274	0.133945	CGI_10022118	0.706545	0.00723551	CGI_10024073	1.25218	0.000111278	CGI_10008515
CGI_10011308	0.441382	0.133945	CGI_10021844	0.367942	0.00732941	CGI_10002342	1.45888	0.000113379	CGI_10008521
CGI_10015544	0.428888	0.133945	CGI_10022179	0.894275	0.00737633	CGI_10028365	-0.430914	0.000114337	CGI_10008526
CGI_10025513	-0.298245	0.133964	CGI_10004433	0.560671	0.00740584	CGI_10008521	-0.615944	0.000114459	CGI_10008530
CGI_10006967	-0.409172	0.134049	CGI_10027798	0.883197	0.00747206	CGI_10002981	-0.684435	0.000117306	CGI_10008531
CGI_10021897	0.435532	0.134387	CGI_10019877	0.334623	0.00750239	CGI_10006312	-0.496398	0.000121299	CGI_10008548
CGI_10022995	-0.317745	0.134387	CGI_10027705	-0.468735	0.00750239	CGI_10003352	0.453564	0.000121636	CGI_10008555
CGI_10018383	-0.27548	0.134763	CGI_10004755	0.367978	0.00750842	CGI_10000573	-0.569036	0.000121687	CGI_10008558
CGI_10006183	0.369881	0.135184	CGI_10011022	0.85403	0.00761913	CGI_10014943	-0.471857	0.000122072	CGI_10008570
CGI_10016159	-0.372029	0.135184	CGI_10013131	0.397918	0.00772148	CGI_10018876	-0.438731	0.000124477	CGI_10008574
CGI_10024991	-0.392746	0.135368	CGI_10013783	0.533946	0.00773347	CGI_10024069	1.4026	0.000125753	CGI_10008584
CGI_10001849	-0.310136	0.135523	CGI_10014741	0.393306	0.00773347	CGI_10002433	-0.926426	0.000126178	CGI_10008589
CGI_10015930	-0.200202	0.135784	CGI_10008872	0.648976	0.00786375	CGI_10010012	0.376994	0.000126534	CGI_10008591
CGI_10025348	-0.297444	0.135784	CGI_10019107	0.395793	0.00786375	CGI_10011843	-1.35544	0.000126534	CGI_10008596
CGI_10014185	-0.223792	0.135908	CGI_10013305	0.743342	0.00786603	CGI_10023179	0.944	0.000126534	CGI_10008599
CGI_10021474	-0.270923	0.135908	CGI_10022426	0.587308	0.00791649	CGI_10023988	0.454315	0.000126534	CGI_10008603
CGI_10024033	0.255379	0.135908	CGI_10016512	0.908565	0.00795162	CGI_10024093	-0.631867	0.000126912	CGI_10008614
CGI_10027698	-0.214631	0.135908	CGI_10005979	0.388414	0.00799848	CGI_10004144	-0.82931	0.000126929	CGI_10008641
CGI_10010774	0.440344	0.136288	CGI_10006037	0.629503	0.00814114	CGI_10017523	1.25452	0.000127584	CGI_10008652
CGI_10023721	-0.203462	0.136583	CGI_10011903	0.313943	0.00820966	CGI_10009509	0.39151	0.000128075	CGI_10008659
CGI_10007663	0.263373	0.136597	CGI_10017547	0.399877	0.00821654	CGI_10010018	0.835697	0.000128075	CGI_10008670
CGI_10015942	-0.33794	0.137686	CGI_10021243	0.47462	0.00826515	CGI_10017030	0.434566	0.000128244	CGI_10008674
CGI_10016690	-0.367261	0.137686	CGI_10005450	0.450349	0.00829802	CGI_10018232	-0.496688	0.00012842	CGI_10008681
CGI_10017389	0.431013	0.137686	CGI_10018127	-0.557889	0.00831491	CGI_10025162	-0.770554	0.00012842	CGI_10008688
CGI_10021672	-0.208896	0.137686	CGI_10028744	0.297739	0.00842717	CGI_10018839	0.473203	0.00012899	CGI_10008689
CGI_10023038	-0.430084	0.137686	CGI_10011744	-0.395752	0.00844471	CGI_10013569	-0.553285	0.000129013	CGI_10008691
CGI_10023569	0.23356	0.137686	CGI_10016276	0.387771	0.00852927	CGI_10023194	-0.426496	0.000129888	CGI_10008693
CGI_10012468	0.25845	0.137741	CGI_10018085	0.352725	0.00853753	CGI_10016937	0.748294	0.00013047	CGI_10008696
CGI_10015203	-0.198982	0.137769	CGI_10024951	0.576799	0.00857391	CGI_10020719	0.742023	0.000131885	CGI_10008712
CGI_10018746	-0.299571	0.137769	CGI_10028440	0.373047	0.00857391	CGI_10010641	0.534813	0.000132675	CGI_10008719
CGI_10019869	0.43845	0.137769	CGI_10016267	0.585257	0.0085958	CGI_10009738	-0.895983	0.000132675	CGI_10008722
CGI_10004490	-0.297797	0.13804	CGI_10017930	-0.384467	0.0085958	CGI_10006647	1.35786	0.000134831	CGI_10008733
CGI_10027091	-0.255285	0.138294	CGI_10019157	0.55255	0.0085958	CGI_10009933	0.596911	0.000134926	CGI_10008737
CGI_10000668	-0.391132	0.13849	CGI_10003281	0.840405	0.00864758	CGI_10013176	-0.382957	0.000135126	CGI_10008742
CGI_10005429	0.328058	0.13849	CGI_10026906	-0.5903	0.00865507	CGI_10021857	-0.543658	0.000135345	CGI_10008757
CGI_10006408	0.203602	0.13849	CGI_10006209	-0.868659	0.00870028	CGI_10009108	-0.600184	0.000136531	CGI_10008770
CGI_10012883	0.383342	0.13849	CGI_10008784	-0.435876	0.00870028	CGI_10018327	-0.493594	0.000136568	CGI_10008774
CGI_10014948	-0.359446	0.13849	CGI_10021445	0.678569	0.00870028	CGI_10011045	-0.650023	0.000137004	CGI_10008784
CGI_10010749	0.431523	0.138849	CGI_10019939	-0.608135	0.00875185	CGI_10012092	-0.766088	0.000137099	CGI_10008786
CGI_10009285	-0.279982	0.138909	CGI_10013794	0.530393	0.00881683	CGI_10028085	1.46728	0.000137206	CGI_10008793
CGI_10003064	0.410854	0.139037	CGI_10026305	0.364851	0.00881683	CGI_10011322	0.389326	0.000138115	CGI_10008795
CGI_10000402	0.222339	0.139543	CGI_10005734	0.45631	0.00884749	CGI_10024376	-0.462105	0.000138347	CGI_10008805
CGI_10009488	0.33129	0.139543	CGI_10012491	0.419091	0.00893559	CGI_10006506	-0.453589	0.000142014	CGI_10008810
CGI_10014654	-0.220241	0.139543	CGI_10023107	0.94891	0.00901209	CGI_10010073	0.534015	0.000142702	CGI_10008812
CGI_10018063	-0.277248	0.139744	CGI_10007308	0.625742	0.00919687	CGI_10007062	0.450344	0.000142986	CGI_10008813
CGI_10026739	0.230499	0.140747	CGI_10006117	0.911699	0.0092026	CGI_10002432	-0.624504	0.000143367	CGI_10008816
CGI_10002835	-0.240425	0.141323	CGI_10019393	0.494932	0.0092026	CGI_10019517	0.483898	0.000143573	CGI_10008821
CGI_10008845	-0.363162	0.141323	CGI_10011965	0.623003	0.0092136	CGI_10026356	0.601803	0.000146373	CGI_10008825
CGI_10011802	-0.200807	0.141323	CGI_10000713	0.754504	0.00925435	CGI_10026913	0.389871	0.000146588	CGI_10008827
CGI_10018384	0.277077	0.141323	CGI_10019756	0.287534	0.00928492	CGI_10018754	0.461089	0.000146796	CGI_10008832
CGI_10010015	0.400887	0.141952	CGI_10016141	0.294357	0.00938676	CGI_10023871	0.694678	0.000147201	CGI_10008833
CGI_10027915	-0.287427	0.141952	CGI_10015133	0.948689	0.0093979	CGI_10028674	-0.77416	0.000147589	CGI_10008839
CGI_10021080	-0.267965	0.141983	CGI_10012020	0.653185	0.00970518	CGI_10019846	0.510529	0.000149364	CGI_10008840
CGI_10015831	0.18604	0.142063	CGI_10021820	-0.519829	0.00991682	CGI_10023430	0.408355	0.00014997	CGI_10008842
CGI_10024363	0.247651	0.142063	CGI_10002792	0.941675	0.01	CGI_10013100	0.68678	0.000150007	CGI_10008851
CGI_10026254	0.26176	0.142063	CGI_10020777	0.380182	0.0100542	CGI_10011725	-0.759556	0.000151192	CGI_10008854
CGI_10006322	-0.189658	0.142694	CGI_10027555	0.65369	0.0101667	CGI_10023920	-0.648322	0.000154255	CGI_10008865
CGI_10014746	0.24903	0.142694	CGI_10028795	0.506228	0.0101985	CGI_10020474	0.374415	0.000154352	CGI_10008867
CGI_10011375	0.207795	0.142745	CGI_10004468	0.47124	0.0102108	CGI_10006418	0.46793	0.000155345	CGI_10008872
CGI_10016376	0.42495	0.143053	CGI_10013992	0.41557	0.0102581	CGI_10026000	0.463816	0.00015643	CGI_10008877
CGI_10006037	0.399749	0.143554	CGI_10025471	0.81001	0.0103268	CGI_10014443	0.451937	0.00015689	CGI_10008893
CGI_10005375	-0.194753	0.143786	CGI_10006114	-0.423592	0.0103345	CGI_10009627	0.83442	0.000157888	CGI_10008897
CGI_10016998	0.377978	0.143786	CGI_10019176	-0.439192	0.0104285	CGI_10021400	0.50584	0.000158032	CGI_10008900
CGI_10016955	0.205878	0.144102	CGI_10020360	0.719683	0.0104311	CGI_10014628	0.4578	0.000159234	CGI_10008904
CGI_10016363	-0.231955	0.144131	CGI_10002737	-0.431731	0.0104351	CGI_10000359	1.39481	0.00016119	CGI_10008933
CGI_10010453	-0.168027	0.144305	CGI_10023785	-0.310504	0.0104614	CGI_10028474	0.650137	0.00016236	CGI_10008949
CGI_10020125	-0.332224	0.144305	CGI_10017993	0.436534	0.0105217	CGI_10015393	-0.598611	0.00016473	CGI_10008950
CGI_10021222	-0.21253	0.144451	CGI_10007717	0.500632	0.0105879	CGI_10014601	-0.464086	0.000168255	CGI_10008958
CGI_10003410	-0.20003	0.144701	CGI_10026440	0.687977	0.0108204	CGI_10023091	0.548967	0.000168722	CGI_10008959
CGI_10003990	-0.385675	0.144701	CGI_10008897	0.368703	0.0108364	CGI_10018918	0.406443	0.000170751	CGI_10008963
CGI_10005432	0.334976	0.144701	CGI_10026586	0.713699	0.0108716	CGI_10011943	-0.430278	0.000171185	CGI_10008967
CGI_10011666	0.273009	0.144701	CGI_10024023	0.644861	0.0109504	CGI_10019746	0.667097	0.000171534	CGI_10008974
CGI_10015928	0.254948	0.144701	CGI_10004838	0.926406	0.0110006	CGI_10023378	-0.887929	0.000172632	CGI_10008977
CGI_10024451	0.371445	0.144701	CGI_10015817	0.452946	0.0110033	CGI_10022461	-0.73839	0.000174733	CGI_10008993
CGI_10012539	0.213375	0.144988	CGI_10008122	-0.482256	0.0110196	CGI_10027073	-0.528468	0.000174733	CGI_10009016
CGI_10011975	0.221865	0.145019	CGI_10002234	0.762868	0.0110411	CGI_10005277	0.488661	0.00017618	CGI_10009017
CGI_10003997	0.340126	0.145162	CGI_10020879	0.410424	0.011099	CGI_10026058	0.453116	0.000178711	CGI_10009020
CGI_10025197	-0.31203	0.145275	CGI_10025955	0.308285	0.0111966	CGI_10013563	1.41608	0.000179634	CGI_10009029
CGI_10005485	0.210326	0.145301	CGI_10025633	0.512536	0.0112245	CGI_10018043	-0.640062	0.000179955	CGI_10009030
CGI_10027298	0.179366	0.145544	CGI_10008501	-0.465911	0.0112856	CGI_10011684	-0.860898	0.000180699	CGI_10009041
CGI_10028092	0.411106	0.145624	CGI_10022751	0.889694	0.0112986	CGI_10004985	-0.895066	0.000182385	CGI_10009042
CGI_10023153	0.321503	0.145941	CGI_10025533	-0.588914	0.0113504	CGI_10009273	0.965474	0.000184143	CGI_10009052
CGI_10024480	-0.294381	0.145941	CGI_10008508	0.587329	0.0113782	CGI_10012698	0.805043	0.000184542	CGI_10009059
CGI_10005330	0.390683	0.147112	CGI_10007567	0.429031	0.0115464	CGI_10001653	-0.52647	0.000187996	CGI_10009066
CGI_10010919	0.22419	0.147803	CGI_10021088	0.880265	0.0115587	CGI_10006955	-0.498138	0.000191199	CGI_10009071
CGI_10022901	0.222366	0.147803	CGI_10014591	0.44109	0.011593	CGI_10015700	0.452522	0.000191758	CGI_10009074
CGI_10012613	-0.21909	0.147923	CGI_10009372	0.922735	0.0116462	CGI_10019017	0.426641	0.000192161	CGI_10009087
CGI_10027579	-0.210545	0.148002	CGI_10004657	0.458669	0.0116582	CGI_10005302	0.611842	0.000195321	CGI_10009088
CGI_10006904	0.295815	0.148763	CGI_10012988	0.589576	0.011702	CGI_10023262	-0.502849	0.000198595	CGI_10009089
CGI_10005430	-0.42865	0.148838	CGI_10025410	-0.274765	0.011702	CGI_10012417	-0.484715	0.000199601	CGI_10009092
CGI_10020525	-0.284284	0.148838	CGI_10028145	0.512428	0.0117048	CGI_10020792	0.512473	0.000199883	CGI_10009093
CGI_10000983	0.347189	0.149213	CGI_10012438	0.921999	0.0117261	CGI_10020303	0.429524	0.000203142	CGI_10009094
CGI_10007834	-0.35355	0.149213	CGI_10004221	0.656676	0.011767	CGI_10009236	0.399933	0.000204291	CGI_10009096
CGI_10016367	0.271609	0.149213	CGI_10020628	-0.464889	0.011767	CGI_10018599	-0.537853	0.000204838	CGI_10009100
CGI_10022214	-0.274925	0.149213	CGI_10001018	0.527891	0.0118354	CGI_10008512	-0.575217	0.00020579	CGI_10009106
CGI_10025369	0.292058	0.149387	CGI_10008757	-0.423428	0.0119192	CGI_10023707	-1.21858	0.000205844	CGI_10009108
CGI_10000216	-0.426957	0.150242	CGI_10011040	-0.367687	0.0119192	CGI_10006556	0.394269	0.000207195	CGI_10009111
CGI_10002589	0.354997	0.150242	CGI_10019101	0.756503	0.0119192	CGI_10005978	0.430539	0.000208038	CGI_10009113
CGI_10010447	-0.370618	0.150242	CGI_10015699	-0.926547	0.011937	CGI_10016078	0.537138	0.000208701	CGI_10009117
CGI_10019008	0.405524	0.150589	CGI_10026315	0.390879	0.0119913	CGI_10013291	-0.700561	0.000209378	CGI_10009124
CGI_10009539	-0.318773	0.150814	CGI_10006085	0.905903	0.0120912	CGI_10014450	-0.582599	0.000209462	CGI_10009129
CGI_10016058	0.407124	0.150814	CGI_10013140	0.454434	0.0121265	CGI_10012610	-0.411982	0.00021513	CGI_10009144
CGI_10026976	-0.288955	0.150814	CGI_10022568	-0.393088	0.0122323	CGI_10016467	0.845138	0.00021513	CGI_10009145
CGI_10008712	0.28099	0.150884	CGI_10023945	0.9069	0.0122323	CGI_10006904	0.56496	0.000216232	CGI_10009146
CGI_10023428	-0.219263	0.150969	CGI_10025181	0.450656	0.0122745	CGI_10004704	-0.511424	0.000219369	CGI_10009150
CGI_10006059	-0.206718	0.151139	CGI_10015901	-0.495088	0.0123837	CGI_10017772	0.406389	0.000219369	CGI_10009151
CGI_10001847	0.310137	0.1512	CGI_10013943	-0.330146	0.0124037	CGI_10002738	1.16881	0.000219986	CGI_10009158
CGI_10017088	0.378089	0.1512	CGI_10010018	0.620951	0.0124793	CGI_10020287	-0.745418	0.000220048	CGI_10009170
CGI_10018318	0.421078	0.1512	CGI_10021897	0.671665	0.0125006	CGI_10024382	-0.496761	0.000220048	CGI_10009179
CGI_10007903	0.430571	0.151391	CGI_10026288	-0.864812	0.0125324	CGI_10013639	0.79092	0.000221019	CGI_10009180
CGI_10011056	-0.340747	0.151391	CGI_10015996	-0.517676	0.0125814	CGI_10019307	-0.509643	0.000222328	CGI_10009208
CGI_10007307	0.33676	0.151738	CGI_10001716	0.336661	0.0126435	CGI_10002994	0.522693	0.00022303	CGI_10009212
CGI_10024304	-0.281505	0.151738	CGI_10020895	0.798855	0.0126435	CGI_10026639	-0.432761	0.00022353	CGI_10009215
CGI_10027841	0.314843	0.151738	CGI_10008093	0.493463	0.0127788	CGI_10023174	0.506033	0.000227392	CGI_10009218
CGI_10005034	0.34956	0.15209	CGI_10005767	0.609987	0.0127836	CGI_10024856	-1.13082	0.000227392	CGI_10009228
CGI_10004715	0.352673	0.152527	CGI_10007692	0.34819	0.0129741	CGI_10015636	0.964981	0.000228137	CGI_10009234
CGI_10007413	0.308696	0.152527	CGI_10015180	0.348907	0.0129741	CGI_10005171	0.587359	0.00022952	CGI_10009235
CGI_10009041	0.199874	0.152527	CGI_10008429	-0.903368	0.0129823	CGI_10011842	-0.527051	0.000229856	CGI_10009236
CGI_10012687	-0.235513	0.152527	CGI_10017379	-0.728121	0.0129989	CGI_10010732	-0.495905	0.000231288	CGI_10009239
CGI_10016883	0.275303	0.152527	CGI_10026419	0.626886	0.0131455	CGI_10023427	0.435028	0.000233767	CGI_10009242
CGI_10027032	-0.402469	0.152527	CGI_10001373	0.394553	0.0132915	CGI_10022719	-1.34917	0.000233786	CGI_10009250
CGI_10015879	-0.244376	0.153159	CGI_10017222	0.321802	0.0134121	CGI_10027835	-0.510701	0.000233952	CGI_10009254
CGI_10003560	0.237095	0.154486	CGI_10009228	0.488472	0.0135134	CGI_10002756	0.489754	0.000235971	CGI_10009255
CGI_10004771	0.234022	0.154486	CGI_10004034	0.902066	0.0135499	CGI_10022427	-0.589701	0.000237063	CGI_10009256
CGI_10022807	-0.303017	0.154486	CGI_10021617	-0.298335	0.0135704	CGI_10020091	0.713465	0.000239753	CGI_10009264
CGI_10004917	-0.284006	0.154514	CGI_10019713	0.368716	0.0138487	CGI_10010433	0.447094	0.000241128	CGI_10009266
CGI_10007947	0.409515	0.154684	CGI_10007863	0.392032	0.0138767	CGI_10006535	0.447274	0.000241178	CGI_10009269
CGI_10006326	0.392096	0.154846	CGI_10003608	0.313937	0.0139637	CGI_10005337	-0.413422	0.000243297	CGI_10009272
CGI_10019481	0.230968	0.15561	CGI_10012077	0.321294	0.0139637	CGI_10022447	0.621429	0.000247522	CGI_10009273
CGI_10022231	0.401904	0.15561	CGI_10001712	0.331293	0.0140422	CGI_10014069	-0.612644	0.000247875	CGI_10009276
CGI_10016610	-0.205245	0.156032	CGI_10012053	0.312769	0.0140724	CGI_10026464	-1.30714	0.000249355	CGI_10009278
CGI_10017399	0.30618	0.156032	CGI_10012202	-0.33818	0.0141337	CGI_10026274	0.419171	0.000249625	CGI_10009280
CGI_10026745	-0.358871	0.156032	CGI_10023676	0.332295	0.0141337	CGI_10027130	-0.374258	0.000249757	CGI_10009281
CGI_10028716	0.349736	0.156032	CGI_10001975	0.383959	0.0141443	CGI_10023764	-0.788602	0.000250409	CGI_10009290
CGI_10008105	-0.229486	0.157613	CGI_10001845	0.339752	0.0141707	CGI_10026571	-0.95902	0.000250409	CGI_10009294
CGI_10007707	-0.240368	0.158436	CGI_10009020	0.61154	0.0142482	CGI_10022856	0.367708	0.000251154	CGI_10009311
CGI_10004459	0.310576	0.159442	CGI_10006334	0.625198	0.0142933	CGI_10009877	1.41331	0.000252295	CGI_10009312
CGI_10022478	-0.279523	0.159442	CGI_10028505	0.307022	0.0143025	CGI_10018400	0.970037	0.000254022	CGI_10009320
CGI_10004335	-0.247606	0.160314	CGI_10012964	0.826184	0.0143428	CGI_10006107	0.449489	0.000254848	CGI_10009323
CGI_10009235	0.188869	0.160479	CGI_10027134	-0.287771	0.0144052	CGI_10016379	1.36163	0.00025541	CGI_10009326
CGI_10024547	0.309961	0.160731	CGI_10014051	-0.286094	0.0144777	CGI_10014620	-1.18027	0.000255517	CGI_10009344
CGI_10021691	0.391002	0.16094	CGI_10016763	-0.911408	0.0145191	CGI_10016528	0.441715	0.000260158	CGI_10009345
CGI_10026451	0.413786	0.161064	CGI_10010567	-0.527038	0.0145438	CGI_10026442	0.861513	0.000264123	CGI_10009354
CGI_10000381	-0.187271	0.161528	CGI_10003479	-0.428879	0.0145457	CGI_10019088	-0.717422	0.000269162	CGI_10009359
CGI_10014332	-0.425239	0.161528	CGI_10012038	-0.295797	0.0146141	CGI_10006580	0.665284	0.000273851	CGI_10009369
CGI_10025920	-0.223716	0.161528	CGI_10025193	0.909129	0.0146141	CGI_10026857	0.612232	0.00027752	CGI_10009370
CGI_10027233	-0.202678	0.161947	CGI_10019370	0.445187	0.0146417	CGI_10027466	-0.513365	0.000279797	CGI_10009372
CGI_10009918	0.424785	0.162996	CGI_10024133	-0.411	0.0147295	CGI_10013089	0.466443	0.00028258	CGI_10009373
CGI_10012520	-0.225801	0.162996	CGI_10010149	-0.527727	0.0148037	CGI_10024426	0.438724	0.00028793	CGI_10009393
CGI_10011249	-0.2354	0.163183	CGI_10022724	0.773732	0.0148741	CGI_10025054	0.684332	0.000290184	CGI_10009398
CGI_10020438	0.284423	0.163183	CGI_10026976	-0.40714	0.0148741	CGI_10003778	0.790907	0.000293137	CGI_10009399
CGI_10014990	0.345794	0.163348	CGI_10018097	-0.64202	0.0149536	CGI_10010873	-0.337764	0.00029814	CGI_10009407
CGI_10016066	0.257163	0.163348	CGI_10007919	0.282595	0.0149997	CGI_10007629	0.534229	0.000303509	CGI_10009423
CGI_10017016	-0.18357	0.163881	CGI_10004222	0.580256	0.0150626	CGI_10026260	0.357407	0.000304113	CGI_10009427
CGI_10022772	0.291877	0.164314	CGI_10021237	-0.366433	0.0152181	CGI_10010593	-0.594773	0.000304213	CGI_10009440
CGI_10022093	0.208885	0.164451	CGI_10026494	-0.350707	0.0152235	CGI_10008380	-1.09601	0.000305389	CGI_10009442
CGI_10028913	-0.26886	0.164631	CGI_10021732	0.522259	0.0152912	CGI_10004299	0.501484	0.000308445	CGI_10009443
CGI_10023094	0.277548	0.164747	CGI_10003373	0.30746	0.0153528	CGI_10015004	-0.563491	0.000309333	CGI_10009450
CGI_10006284	0.333894	0.165247	CGI_10016751	0.575262	0.0153528	CGI_10022724	0.96484	0.000309333	CGI_10009454
CGI_10013958	0.200039	0.165247	CGI_10023835	0.438413	0.0153528	CGI_10008712	0.471125	0.00030969	CGI_10009467
CGI_10001552	-0.303002	0.165926	CGI_10004155	0.426742	0.0153604	CGI_10004717	0.485363	0.000310661	CGI_10009477
CGI_10009340	-0.422778	0.166026	CGI_10006932	-0.369585	0.0155675	CGI_10010580	-0.583984	0.000311884	CGI_10009486
CGI_10017661	-0.321969	0.166039	CGI_10025962	0.637929	0.0155962	CGI_10018455	0.462312	0.000311884	CGI_10009488
CGI_10010748	0.336883	0.16613	CGI_10005803	-0.40434	0.0156081	CGI_10025419	-0.456275	0.000311884	CGI_10009501
CGI_10019894	0.211415	0.16613	CGI_10004053	0.314359	0.015695	CGI_10024169	0.573246	0.000317557	CGI_10009509
CGI_10025911	-0.259382	0.16613	CGI_10018725	0.469428	0.0157138	CGI_10025690	-0.438118	0.00031953	CGI_10009524
CGI_10021804	0.313241	0.166197	CGI_10027616	-0.373962	0.0157736	CGI_10018148	1.13464	0.00031983	CGI_10009539
CGI_10025165	-0.193355	0.166232	CGI_10018347	0.326531	0.015794	CGI_10001808	0.384547	0.000320951	CGI_10009541
CGI_10019587	-0.334286	0.166493	CGI_10012900	0.339034	0.0158741	CGI_10017060	0.766865	0.000322502	CGI_10009549
CGI_10001827	-0.409244	0.167219	CGI_10022401	0.374669	0.0159119	CGI_10001408	-0.674185	0.000326995	CGI_10009550
CGI_10026694	-0.181625	0.167852	CGI_10021081	0.323127	0.0160174	CGI_10005366	0.529481	0.000328634	CGI_10009560
CGI_10026576	0.218211	0.168532	CGI_10028927	0.458181	0.0161512	CGI_10019324	-0.445185	0.000330036	CGI_10009568
CGI_10008298	0.300094	0.168682	CGI_10026829	0.475727	0.0161994	CGI_10021111	-0.433427	0.00033042	CGI_10009569
CGI_10019175	-0.167766	0.168682	CGI_10024094	0.346494	0.0162361	CGI_10025106	-0.451833	0.000336468	CGI_10009575
CGI_10010994	0.177011	0.169205	CGI_10019609	0.334549	0.0162731	CGI_10018772	-0.508755	0.000336641	CGI_10009582
CGI_10022687	0.421045	0.16935	CGI_10006181	0.884495	0.0163149	CGI_10016264	0.548221	0.000341919	CGI_10009585
CGI_10007679	-0.169431	0.169534	CGI_10027660	0.433268	0.0163867	CGI_10022074	-0.460252	0.000343886	CGI_10009587
CGI_10016636	0.281385	0.169882	CGI_10016679	-0.554228	0.0164009	CGI_10006755	0.918277	0.000344942	CGI_10009593
CGI_10020516	-0.200465	0.169882	CGI_10005352	0.511544	0.0164154	CGI_10002943	0.671977	0.000347225	CGI_10009603
CGI_10013483	0.394706	0.170289	CGI_10020636	-0.298463	0.0166991	CGI_10011753	0.439305	0.000347514	CGI_10009604
CGI_10011022	0.417209	0.171729	CGI_10000877	0.368341	0.0168354	CGI_10003777	-0.432395	0.000358725	CGI_10009620
CGI_10015816	-0.297715	0.171729	CGI_10013122	0.4688	0.0168354	CGI_10015048	-0.555812	0.000359413	CGI_10009621
CGI_10017813	0.392343	0.171879	CGI_10003580	0.542552	0.0168762	CGI_10002395	0.515706	0.000363418	CGI_10009624
CGI_10015418	-0.406668	0.172073	CGI_10018539	0.448913	0.0169557	CGI_10019782	-0.668968	0.000364493	CGI_10009626
CGI_10019746	0.360974	0.172077	CGI_10026120	-0.308567	0.0169823	CGI_10010195	-0.707073	0.000368901	CGI_10009627
CGI_10009176	-0.250964	0.172757	CGI_10002379	0.79529	0.0169969	CGI_10018572	-0.557678	0.000370424	CGI_10009637
CGI_10026558	-0.303451	0.172757	CGI_10015302	-0.385357	0.0169969	CGI_10024606	-0.983682	0.000372563	CGI_10009641
CGI_10026600	-0.225699	0.172757	CGI_10024978	-0.357902	0.0171575	CGI_10021730	0.49216	0.000373437	CGI_10009660
CGI_10019888	0.375585	0.173474	CGI_10000974	0.806014	0.0171861	CGI_10021435	-0.438511	0.000375968	CGI_10009665
CGI_10010631	-0.380106	0.173757	CGI_10025516	0.86096	0.0172489	CGI_10027358	0.458416	0.000375968	CGI_10009677
CGI_10020785	-0.2689	0.173757	CGI_10013527	0.387221	0.0173401	CGI_10012389	0.536257	0.000376569	CGI_10009678
CGI_10008241	-0.296552	0.173785	CGI_10020323	-0.58704	0.0173501	CGI_10006445	0.459102	0.000377499	CGI_10009679
CGI_10024641	0.214419	0.173864	CGI_10021401	0.845669	0.0173511	CGI_10013565	0.564296	0.00037893	CGI_10009683
CGI_10003069	-0.246114	0.174069	CGI_10009549	0.880577	0.0175063	CGI_10017611	-0.424692	0.000384392	CGI_10009693
CGI_10020714	-0.247883	0.174173	CGI_10028014	-0.273134	0.0176589	CGI_10006830	1.20961	0.000390767	CGI_10009696
CGI_10012393	-0.206899	0.174512	CGI_10020809	-0.326861	0.0176685	CGI_10022703	-0.371607	0.000390767	CGI_10009708
CGI_10012894	0.329868	0.174512	CGI_10017573	0.333457	0.0176831	CGI_10017863	0.47429	0.000391055	CGI_10009711
CGI_10006430	0.193778	0.175231	CGI_10027295	0.89203	0.0178271	CGI_10004231	-0.532309	0.000393463	CGI_10009715
CGI_10006424	0.240711	0.175753	CGI_10005486	0.626605	0.0179747	CGI_10011838	-0.566892	0.000394737	CGI_10009716
CGI_10025532	0.255166	0.176038	CGI_10028856	-0.311892	0.0179931	CGI_10022564	-0.492045	0.000401269	CGI_10009722
CGI_10028703	0.381016	0.176207	CGI_10025513	-0.415443	0.0182987	CGI_10019401	0.469798	0.000409378	CGI_10009724
CGI_10002823	0.329294	0.177149	CGI_10019008	0.609536	0.0183143	CGI_10028460	-0.549092	0.000411195	CGI_10009725
CGI_10012106	0.408639	0.177149	CGI_10019211	0.435062	0.0187002	CGI_10028310	1.16229	0.000416844	CGI_10009732
CGI_10024073	0.384883	0.177149	CGI_10006118	0.879525	0.0187709	CGI_10006475	0.753954	0.000418951	CGI_10009738
CGI_10023641	0.231162	0.177218	CGI_10013807	-0.398762	0.0188349	CGI_10028027	0.468269	0.000421044	CGI_10009740
CGI_10004842	-0.280998	0.177356	CGI_10019670	-0.425618	0.0188829	CGI_10014218	-0.43055	0.000421756	CGI_10009742
CGI_10003738	-0.417127	0.177637	CGI_10020262	-0.381695	0.0188829	CGI_10017168	-0.443747	0.000424673	CGI_10009743
CGI_10022265	0.186104	0.177637	CGI_10027630	0.687545	0.0188829	CGI_10019223	1.35045	0.00043043	CGI_10009747
CGI_10018757	-0.311134	0.178105	CGI_10011424	0.469754	0.018885	CGI_10005362	0.915486	0.00043077	CGI_10009748
CGI_10021621	0.349654	0.178105	CGI_10009539	-0.470398	0.0189324	CGI_10026005	0.655471	0.000437243	CGI_10009757
CGI_10006180	0.416281	0.178633	CGI_10024366	-0.506307	0.0189355	CGI_10028719	0.689984	0.000440566	CGI_10009760
CGI_10008753	-0.343612	0.178633	CGI_10003523	0.525732	0.0189404	CGI_10009117	-0.395858	0.000443828	CGI_10009762
CGI_10008977	0.297942	0.178633	CGI_10023794	0.430349	0.0189404	CGI_10024627	0.701684	0.000444673	CGI_10009763
CGI_10021665	-0.198009	0.17906	CGI_10024547	0.397064	0.0189443	CGI_10010378	0.401408	0.000446397	CGI_10009795
CGI_10023728	0.229969	0.179272	CGI_10009829	0.31618	0.019016	CGI_10014678	-0.438809	0.00045064	CGI_10009803
CGI_10011932	-0.35363	0.17938	CGI_10019480	-0.354556	0.0191398	CGI_10004429	-0.737914	0.000451512	CGI_10009812
CGI_10015472	-0.198029	0.17938	CGI_10024526	-0.597936	0.0191398	CGI_10017660	0.457925	0.000451755	CGI_10009816
CGI_10011331	-0.239393	0.179891	CGI_10015194	0.399599	0.019207	CGI_10002411	-0.993294	0.000454369	CGI_10009829
CGI_10017730	-0.223563	0.179935	CGI_10002387	0.563312	0.0193284	CGI_10025175	-0.598798	0.000454645	CGI_10009832
CGI_10016705	-0.289812	0.180359	CGI_10002945	0.410621	0.0193284	CGI_10007454	0.394383	0.000455483	CGI_10009841
CGI_10026899	0.303451	0.180359	CGI_10007707	-0.375551	0.0193284	CGI_10003786	-0.511606	0.000456032	CGI_10009845
CGI_10008247	-0.179753	0.18046	CGI_10015605	0.559943	0.0193284	CGI_10007276	-0.536905	0.000456032	CGI_10009847
CGI_10011775	-0.238487	0.18046	CGI_10018566	0.413428	0.0193284	CGI_10008388	0.548469	0.000459679	CGI_10009854
CGI_10028653	-0.289648	0.180646	CGI_10016070	-0.513551	0.0193792	CGI_10008319	0.520458	0.000460832	CGI_10009856
CGI_10016147	-0.313016	0.180948	CGI_10007124	0.797472	0.0194701	CGI_10022006	-0.551917	0.000464447	CGI_10009877
CGI_10023646	0.324232	0.180988	CGI_10009242	0.658605	0.0196185	CGI_10010028	-0.477222	0.000465123	CGI_10009888
CGI_10025759	0.256585	0.181062	CGI_10024114	-0.421329	0.0197231	CGI_10026771	0.441998	0.000466079	CGI_10009890
CGI_10021617	-0.189928	0.18114	CGI_10003444	0.692618	0.0198915	CGI_10021885	0.515468	0.000474297	CGI_10009891
CGI_10012880	0.409512	0.181171	CGI_10008584	0.30562	0.0199081	CGI_10003591	0.497283	0.000476554	CGI_10009892
CGI_10011941	-0.205132	0.181392	CGI_10015710	0.492425	0.0199081	CGI_10003721	0.426358	0.000479744	CGI_10009900
CGI_10002432	-0.285576	0.181764	CGI_10028277	0.653886	0.0199081	CGI_10009679	-0.489801	0.000480389	CGI_10009930
CGI_10013041	-0.214721	0.181789	CGI_10015048	0.384599	0.0200972	CGI_10020885	-0.752324	0.000482014	CGI_10009931
CGI_10021343	-0.192621	0.182026	CGI_10025026	0.382019	0.0201985	CGI_10002436	-0.683637	0.000483445	CGI_10009933
CGI_10007970	0.414141	0.182172	CGI_10015836	0.525243	0.0203405	CGI_10003480	0.647454	0.000483445	CGI_10009951
CGI_10011002	0.3924	0.182711	CGI_10024266	-0.703615	0.0203405	CGI_10007169	0.450858	0.000483445	CGI_10009971
CGI_10013698	-0.31535	0.182847	CGI_10021605	-0.298578	0.0204069	CGI_10021087	-0.96781	0.000483445	CGI_10009981
CGI_10023379	-0.254348	0.182909	CGI_10004692	-0.404453	0.0206175	CGI_10015745	-0.524716	0.000484384	CGI_10009987
CGI_10005189	0.41191	0.183233	CGI_10026351	-0.292955	0.0208007	CGI_10020119	0.408763	0.000486975	CGI_10009988
CGI_10006768	0.278451	0.183233	CGI_10010963	0.382496	0.0208072	CGI_10007479	0.447785	0.000488176	CGI_10010001
CGI_10013034	-0.382237	0.183233	CGI_10023959	-0.379818	0.0208199	CGI_10026054	0.363062	0.000490034	CGI_10010012
CGI_10018070	-0.269307	0.183233	CGI_10010932	0.408007	0.0208561	CGI_10016295	-0.476784	0.000492072	CGI_10010013
CGI_10023851	-0.199806	0.183233	CGI_10018839	0.414192	0.0208703	CGI_10019978	-0.570169	0.000492072	CGI_10010015
CGI_10004839	-0.224155	0.183495	CGI_10028434	-0.453196	0.0208707	CGI_10016230	0.564876	0.000492397	CGI_10010018
CGI_10014115	0.393156	0.183495	CGI_10005531	-0.417397	0.0209377	CGI_10025076	-0.925547	0.000492397	CGI_10010025
CGI_10009395	0.392774	0.183589	CGI_10025562	-0.461648	0.0210733	CGI_10021125	0.394306	0.000492805	CGI_10010026
CGI_10022590	0.392628	0.183842	CGI_10009845	0.335436	0.0211054	CGI_10013181	-0.510254	0.000492886	CGI_10010027
CGI_10006621	-0.21687	0.184383	CGI_10027011	-0.467968	0.0211054	CGI_10007491	0.440784	0.000505715	CGI_10010028
CGI_10024975	0.259359	0.184564	CGI_10020161	0.282009	0.0213721	CGI_10021680	-0.590739	0.00050656	CGI_10010038
CGI_10006104	0.255533	0.184759	CGI_10009716	0.405428	0.0213964	CGI_10008681	0.454581	0.000507771	CGI_10010040
CGI_10023612	-0.159067	0.184763	CGI_10018268	0.287796	0.0214946	CGI_10013581	0.744986	0.000522257	CGI_10010044
CGI_10011967	0.338965	0.185003	CGI_10002808	0.737942	0.021504	CGI_10025226	-0.603654	0.000522443	CGI_10010046
CGI_10014932	0.411947	0.185003	CGI_10021912	0.623443	0.0215923	CGI_10010676	0.353307	0.000523556	CGI_10010053
CGI_10011306	0.229513	0.185175	CGI_10014216	0.487349	0.0216831	CGI_10022766	0.392557	0.000527204	CGI_10010057
CGI_10011423	0.21305	0.185175	CGI_10006824	0.51571	0.0218806	CGI_10025165	-0.392238	0.000530833	CGI_10010064
CGI_10005973	0.289383	0.185684	CGI_10023830	0.317555	0.0218806	CGI_10007834	-0.88882	0.000538498	CGI_10010069
CGI_10020572	-0.191138	0.185809	CGI_10005585	0.675123	0.0218957	CGI_10021272	-0.595074	0.000538498	CGI_10010073
CGI_10010758	-0.182967	0.185935	CGI_10012629	0.324494	0.0220176	CGI_10001489	-0.785302	0.000539265	CGI_10010075
CGI_10015316	0.251792	0.185935	CGI_10026277	0.359252	0.0221892	CGI_10014254	0.55106	0.00054522	CGI_10010076
CGI_10023794	0.310051	0.185935	CGI_10006178	-0.442322	0.0224359	CGI_10012671	-0.358389	0.00054662	CGI_10010087
CGI_10020779	-0.260012	0.186339	CGI_10028144	0.683394	0.022575	CGI_10006273	0.616398	0.000548487	CGI_10010088
CGI_10022399	-0.202511	0.186652	CGI_10012797	0.291309	0.0226073	CGI_10012543	-0.515818	0.000554451	CGI_10010091
CGI_10025788	-0.320563	0.186951	CGI_10013030	-0.393355	0.0226108	CGI_10014252	-0.586999	0.000555245	CGI_10010095
CGI_10022142	-0.246686	0.187299	CGI_10012698	0.586736	0.0227632	CGI_10025375	0.696895	0.0005565	CGI_10010105
CGI_10020344	-0.253867	0.187565	CGI_10020342	0.542495	0.0228139	CGI_10024391	-0.901693	0.00055768	CGI_10010106
CGI_10004488	-0.305984	0.187943	CGI_10025421	-0.506392	0.0230657	CGI_10017545	-0.461949	0.000558862	CGI_10010123
CGI_10028431	-0.285651	0.187943	CGI_10016154	0.24699	0.0230941	CGI_10028733	-1.13173	0.000560119	CGI_10010125
CGI_10013933	-0.185901	0.188125	CGI_10001257	0.553242	0.0232034	CGI_10013165	0.598296	0.000560999	CGI_10010139
CGI_10006728	-0.260415	0.188189	CGI_10025492	0.317628	0.0235279	CGI_10015128	-0.352831	0.000560999	CGI_10010145
CGI_10014452	-0.360053	0.188189	CGI_10016400	-0.259286	0.0235614	CGI_10028102	-0.494919	0.000565493	CGI_10010147
CGI_10020634	0.271397	0.18875	CGI_10017095	0.257071	0.0235728	CGI_10016269	-0.545465	0.000568364	CGI_10010148
CGI_10009756	-0.22919	0.188766	CGI_10017301	0.513705	0.0236843	CGI_10007515	-0.869018	0.000569532	CGI_10010149
CGI_10015794	0.390691	0.188766	CGI_10002943	0.379465	0.0237099	CGI_10023096	0.426274	0.000569532	CGI_10010150
CGI_10020206	0.234241	0.188766	CGI_10018631	0.653143	0.0237126	CGI_10013278	0.892358	0.000569752	CGI_10010152
CGI_10000271	0.378401	0.188787	CGI_10018650	0.37301	0.0237651	CGI_10026003	0.400911	0.000570913	CGI_10010153
CGI_10004822	0.228152	0.188787	CGI_10023598	0.335675	0.0238599	CGI_10021115	-0.479878	0.000573031	CGI_10010170
CGI_10006273	0.289651	0.189028	CGI_10025027	-0.531288	0.0238599	CGI_10004475	0.481114	0.000573835	CGI_10010180
CGI_10026530	-0.366303	0.189265	CGI_10022233	-0.45784	0.02391	CGI_10010001	-0.675842	0.000583381	CGI_10010189
CGI_10024076	0.341976	0.189626	CGI_10003768	0.807576	0.0239662	CGI_10005749	-0.366713	0.000590244	CGI_10010191
CGI_10011066	0.328959	0.189971	CGI_10011837	0.535067	0.0242886	CGI_10020912	-0.466652	0.000595989	CGI_10010192
CGI_10004692	-0.247062	0.190086	CGI_10022352	-0.730108	0.0243042	CGI_10021002	-0.67755	0.000595989	CGI_10010195
CGI_10017500	0.231273	0.190379	CGI_10026515	-0.249484	0.0243775	CGI_10009624	-0.603483	0.000606255	CGI_10010239
CGI_10012733	-0.240946	0.190485	CGI_10018273	-0.275657	0.0243891	CGI_10026583	-0.791356	0.000610142	CGI_10010240
CGI_10019309	-0.22122	0.190856	CGI_10026849	0.711354	0.0244013	CGI_10000106	-0.97532	0.000613255	CGI_10010252
CGI_10003972	0.345257	0.191588	CGI_10008958	0.332142	0.0248668	CGI_10005566	0.959383	0.000627508	CGI_10010253
CGI_10012243	-0.181792	0.191588	CGI_10009370	0.602271	0.0248668	CGI_10013773	-0.575038	0.000627508	CGI_10010285
CGI_10005693	-0.224456	0.19189	CGI_10022057	0.857827	0.0248885	CGI_10015118	0.343443	0.000627508	CGI_10010293
CGI_10018932	0.347548	0.192732	CGI_10017605	0.364485	0.0249644	CGI_10016141	0.350706	0.000633626	CGI_10010305
CGI_10028332	0.389739	0.193089	CGI_10027312	0.29501	0.0250141	CGI_10020867	0.435735	0.000638136	CGI_10010306
CGI_10012313	0.300442	0.193338	CGI_10004940	0.335852	0.0251064	CGI_10004145	-0.716241	0.000641547	CGI_10010308
CGI_10027699	-0.251949	0.193383	CGI_10026183	-0.312728	0.0251064	CGI_10026415	0.436545	0.000645067	CGI_10010327
CGI_10011015	-0.276743	0.193805	CGI_10020256	-0.500833	0.0252592	CGI_10027722	0.524856	0.000648617	CGI_10010352
CGI_10019140	-0.407107	0.193935	CGI_10024147	-0.403726	0.0252592	CGI_10008641	0.694706	0.000649335	CGI_10010368
CGI_10012948	0.404549	0.194098	CGI_10016864	-0.276641	0.0254163	CGI_10011040	-0.623567	0.000652671	CGI_10010377
CGI_10007073	-0.177249	0.194141	CGI_10008795	0.738809	0.025428	CGI_10009100	-0.564137	0.000652946	CGI_10010378
CGI_10011153	0.405912	0.194153	CGI_10025508	-0.364411	0.025428	CGI_10018220	0.418009	0.000653568	CGI_10010381
CGI_10020592	-0.210079	0.194297	CGI_10013565	0.370886	0.0255388	CGI_10008411	-0.423813	0.000672435	CGI_10010393
CGI_10022015	-0.182283	0.194854	CGI_10017033	0.62397	0.0255611	CGI_10008904	-0.59538	0.00067865	CGI_10010400
CGI_10023855	-0.215262	0.194854	CGI_10020130	0.647776	0.0255987	CGI_10003254	0.867456	0.000684642	CGI_10010403
CGI_10028824	-0.203012	0.194854	CGI_10027179	-0.728877	0.0256957	CGI_10012483	0.454979	0.00068509	CGI_10010404
CGI_10024006	-0.232332	0.19495	CGI_10007140	-0.362249	0.0258495	CGI_10022190	0.467045	0.00068509	CGI_10010415
CGI_10001463	-0.284759	0.194995	CGI_10006303	0.720654	0.0258815	CGI_10007861	-0.568736	0.000686477	CGI_10010422
CGI_10014752	-0.178731	0.194995	CGI_10024299	-0.449477	0.0259029	CGI_10010306	-0.578049	0.000688238	CGI_10010425
CGI_10017977	0.220669	0.194995	CGI_10009066	-0.813066	0.0259915	CGI_10015549	-0.744025	0.000691248	CGI_10010427
CGI_10020368	-0.316736	0.194995	CGI_10012174	-0.371332	0.0261388	CGI_10016565	-0.420057	0.000693118	CGI_10010430
CGI_10024979	-0.405758	0.194995	CGI_10019426	-0.509264	0.0262128	CGI_10027903	-0.734577	0.000699076	CGI_10010433
CGI_10009679	0.225227	0.195398	CGI_10025619	0.391654	0.0265024	CGI_10007993	-0.551651	0.000716561	CGI_10010438
CGI_10011507	-0.267628	0.195398	CGI_10011555	0.345813	0.0265089	CGI_10012880	1.04766	0.000719331	CGI_10010440
CGI_10015540	0.224076	0.195398	CGI_10023930	0.329871	0.0265962	CGI_10018609	1.32861	0.000719527	CGI_10010442
CGI_10026041	0.226145	0.195398	CGI_10006468	0.469567	0.0265973	CGI_10018573	0.720869	0.000721996	CGI_10010443
CGI_10009113	-0.225794	0.195924	CGI_10026257	0.370051	0.0266243	CGI_10019865	1.14827	0.000728417	CGI_10010444
CGI_10010764	0.284878	0.195939	CGI_10021542	-0.438774	0.0273059	CGI_10028684	-0.585507	0.000728417	CGI_10010445
CGI_10013186	-0.162201	0.195939	CGI_10026058	-0.442034	0.027333	CGI_10014910	-0.561302	0.000734528	CGI_10010455
CGI_10015048	0.291072	0.195939	CGI_10016020	-0.421009	0.0275664	CGI_10007348	0.750574	0.000735858	CGI_10010456
CGI_10019057	-0.200976	0.195939	CGI_10002291	0.547049	0.0278797	CGI_10011267	1.00277	0.00073618	CGI_10010457
CGI_10024279	0.237692	0.19617	CGI_10002812	0.274713	0.0279487	CGI_10014689	0.542561	0.00073618	CGI_10010458
CGI_10009697	-0.190715	0.196831	CGI_10013263	0.364374	0.0279487	CGI_10020125	-0.534713	0.00073618	CGI_10010459
CGI_10012838	0.277221	0.19733	CGI_10015917	-0.405244	0.0279756	CGI_10022174	0.513045	0.000740731	CGI_10010466
CGI_10020816	-0.171775	0.197419	CGI_10023354	0.412083	0.0279756	CGI_10016339	-0.423089	0.000741407	CGI_10010467
CGI_10008415	0.186696	0.198015	CGI_10013656	-0.478627	0.028175	CGI_10021600	1.1465	0.000742887	CGI_10010477
CGI_10021530	0.185032	0.198433	CGI_10001015	0.469722	0.0283028	CGI_10026718	1.31887	0.000742887	CGI_10010479
CGI_10014625	0.210233	0.199422	CGI_10005356	0.292896	0.0283028	CGI_10015468	-0.425976	0.000744522	CGI_10010483
CGI_10015274	-0.261807	0.199575	CGI_10019745	0.427778	0.0284115	CGI_10027674	0.406713	0.000746828	CGI_10010496
CGI_10015757	-0.26031	0.199575	CGI_10016721	0.255481	0.0284513	CGI_10008719	0.797102	0.000748641	CGI_10010503
CGI_10015182	0.302076	0.19983	CGI_10007051	0.727979	0.0285224	CGI_10010308	0.743421	0.000752815	CGI_10010509
CGI_10018375	-0.207949	0.19983	CGI_10023353	0.679259	0.028601	CGI_10020498	-0.475749	0.000758857	CGI_10010526
CGI_10017133	0.363639	0.199838	CGI_10027277	0.44694	0.028601	CGI_10000886	0.521187	0.000770109	CGI_10010528
CGI_10002016	0.387868	0.199895	CGI_10020370	-0.288111	0.0288098	CGI_10005499	0.756811	0.00077153	CGI_10010531
CGI_10009466	-0.28827	0.199988	CGI_10028541	-0.373262	0.0288615	CGI_10023760	0.581999	0.00077153	CGI_10010533
CGI_10027925	-0.385724	0.200236	CGI_10024777	-0.304601	0.0288772	CGI_10028434	-0.496106	0.00077153	CGI_10010541
CGI_10022148	-0.210338	0.200522	CGI_10019843	0.382962	0.0289598	CGI_10016755	0.413235	0.000777743	CGI_10010549
CGI_10027584	0.183133	0.200693	CGI_10008327	0.409496	0.028979	CGI_10004264	-0.415296	0.000782764	CGI_10010551
CGI_10021445	0.384937	0.201399	CGI_10014710	-0.477369	0.0290507	CGI_10010828	0.460914	0.000783083	CGI_10010565
CGI_10004220	-0.151182	0.201405	CGI_10019048	-0.228434	0.0294741	CGI_10011255	-0.401263	0.000787074	CGI_10010566
CGI_10023828	-0.383192	0.201405	CGI_10021811	-0.344765	0.0294759	CGI_10012257	1.31253	0.000787074	CGI_10010567
CGI_10025524	-0.196911	0.201538	CGI_10022621	0.315254	0.0295232	CGI_10010027	-0.490802	0.000787796	CGI_10010568
CGI_10002946	0.200919	0.201609	CGI_10009089	-0.429049	0.0295337	CGI_10010749	0.863	0.000797181	CGI_10010579
CGI_10017082	0.275826	0.201609	CGI_10006116	0.593758	0.0296384	CGI_10014634	-0.610624	0.000797181	CGI_10010580
CGI_10012428	0.218154	0.202424	CGI_10023491	-0.371915	0.0297407	CGI_10022527	-0.633937	0.000797181	CGI_10010586
CGI_10015458	0.234301	0.202424	CGI_10016504	-0.312171	0.0297993	CGI_10008507	0.509865	0.000802762	CGI_10010587
CGI_10023208	-0.231647	0.202424	CGI_10010442	-0.640304	0.0298693	CGI_10027413	0.532565	0.000808995	CGI_10010589
CGI_10028804	-0.348777	0.202424	CGI_10001111	-0.54414	0.0301477	CGI_10002366	-0.65598	0.000814958	CGI_10010593
CGI_10012982	-0.210524	0.202932	CGI_10009683	0.451014	0.0301477	CGI_10007411	0.586332	0.000814958	CGI_10010606
CGI_10009854	0.187633	0.203065	CGI_10010608	0.689296	0.0301477	CGI_10011162	-0.435331	0.000820296	CGI_10010608
CGI_10006026	0.241836	0.20325	CGI_10026855	0.606713	0.0303139	CGI_10016918	-0.491451	0.000820296	CGI_10010612
CGI_10017223	-0.282229	0.20325	CGI_10022807	-0.346252	0.0303378	CGI_10023447	-1.00191	0.00083564	CGI_10010637
CGI_10021832	0.397593	0.20325	CGI_10006454	-0.565116	0.0304014	CGI_10005549	0.603207	0.000838443	CGI_10010641
CGI_10006317	-0.34082	0.203642	CGI_10004962	-0.468923	0.0304193	CGI_10021907	0.704107	0.000838443	CGI_10010646
CGI_10024056	0.321462	0.204047	CGI_10004965	-0.53826	0.0305687	CGI_10020113	-0.91253	0.000844618	CGI_10010664
CGI_10021689	0.301649	0.204741	CGI_10007694	-0.482788	0.0306471	CGI_10007439	0.386772	0.000845554	CGI_10010672
CGI_10022747	-0.221717	0.204741	CGI_10003943	0.515467	0.0307904	CGI_10017070	0.429131	0.000848269	CGI_10010676
CGI_10021143	-0.269224	0.206474	CGI_10013099	-0.58095	0.0308799	CGI_10005432	0.468428	0.00085014	CGI_10010679
CGI_10004474	-0.155698	0.206566	CGI_10011802	-0.28028	0.0309447	CGI_10014929	0.44817	0.000851116	CGI_10010701
CGI_10020383	-0.402523	0.206566	CGI_10002342	0.737911	0.0310774	CGI_10024293	0.358341	0.000851116	CGI_10010703
CGI_10019311	0.219543	0.207251	CGI_10026857	0.531887	0.0311654	CGI_10009089	-0.574981	0.000857168	CGI_10010712
CGI_10006692	-0.30236	0.208072	CGI_10007261	0.607812	0.0313953	CGI_10016803	-0.347482	0.000857876	CGI_10010727
CGI_10008795	0.400957	0.208072	CGI_10015697	-0.400226	0.0313957	CGI_10020313	-0.436809	0.000862145	CGI_10010732
CGI_10023193	0.342405	0.208072	CGI_10008614	0.379647	0.0316257	CGI_10026232	0.71879	0.000862145	CGI_10010733
CGI_10024100	-0.326745	0.208072	CGI_10013034	-0.625546	0.0316257	CGI_10006243	-0.676509	0.000862971	CGI_10010738
CGI_10026186	-0.166526	0.208072	CGI_10028311	-0.421462	0.0316257	CGI_10012463	0.653748	0.00086334	CGI_10010741
CGI_10028747	0.281007	0.208072	CGI_10020548	0.48533	0.0316605	CGI_10027217	-0.68529	0.000875121	CGI_10010748
CGI_10013612	-0.193768	0.209225	CGI_10004798	0.606556	0.0320864	CGI_10007857	0.354991	0.000877848	CGI_10010749
CGI_10000994	0.270181	0.209913	CGI_10004891	0.501568	0.0322553	CGI_10014139	1.01579	0.000881902	CGI_10010759
CGI_10002541	0.33854	0.209913	CGI_10028339	-0.2536	0.032282	CGI_10008263	0.429345	0.000884564	CGI_10010760
CGI_10026512	0.306814	0.209913	CGI_10012712	-0.356785	0.0323853	CGI_10020128	0.831291	0.000884564	CGI_10010761
CGI_10007177	0.397206	0.21037	CGI_10011253	0.365914	0.0324729	CGI_10001388	1.09142	0.000886002	CGI_10010764
CGI_10009500	0.385549	0.21037	CGI_10019512	-0.779664	0.0327837	CGI_10012814	0.466255	0.000890017	CGI_10010765
CGI_10004103	-0.196299	0.210663	CGI_10014687	-0.326421	0.03286	CGI_10002041	0.390934	0.00089459	CGI_10010771
CGI_10010399	-0.193112	0.211265	CGI_10022157	0.284217	0.03286	CGI_10025682	0.420729	0.000905877	CGI_10010772
CGI_10004854	-0.344333	0.211354	CGI_10008596	0.679991	0.0330931	CGI_10024982	0.341437	0.000907488	CGI_10010773
CGI_10010857	0.216269	0.211521	CGI_10015443	0.80156	0.0331981	CGI_10008774	-0.416344	0.000913603	CGI_10010774
CGI_10002384	0.399824	0.212099	CGI_10028323	-0.349956	0.0333241	CGI_10022445	0.473174	0.000915519	CGI_10010780
CGI_10028288	-0.210102	0.212099	CGI_10015527	-0.345606	0.0334308	CGI_10018094	0.540158	0.000932702	CGI_10010784
CGI_10013037	0.173153	0.212131	CGI_10024986	-0.436187	0.0335752	CGI_10021549	-0.454433	0.000942415	CGI_10010798
CGI_10015597	-0.345714	0.212374	CGI_10012126	-0.288466	0.0336931	CGI_10007173	-0.711772	0.000950271	CGI_10010828
CGI_10018327	-0.205683	0.212374	CGI_10028612	0.460682	0.033716	CGI_10019594	-1.03703	0.00095994	CGI_10010830
CGI_10015192	-0.206033	0.212715	CGI_10014108	0.340541	0.033784	CGI_10027652	-0.964043	0.000965532	CGI_10010837
CGI_10003830	-0.398148	0.21297	CGI_10027857	-0.614793	0.033784	CGI_10017949	1.09894	0.000970296	CGI_10010838
CGI_10021856	-0.221109	0.21297	CGI_10008591	0.685721	0.0338331	CGI_10025254	-0.606695	0.000978051	CGI_10010840
CGI_10017947	0.24462	0.213198	CGI_10028711	0.535338	0.0338704	CGI_10025681	0.331604	0.000978396	CGI_10010843
CGI_10011565	-0.194718	0.213548	CGI_10020630	-0.265208	0.0339377	CGI_10001565	0.861945	0.000991462	CGI_10010851
CGI_10021998	-0.174348	0.213837	CGI_10005167	-0.349675	0.0340633	CGI_10019564	-1.17701	0.000995163	CGI_10010857
CGI_10010162	0.332863	0.213913	CGI_10015286	-0.426676	0.0344023	CGI_10008246	-0.438727	0.00099722	CGI_10010860
CGI_10001021	-0.250868	0.214167	CGI_10021530	0.28798	0.0346584	CGI_10009088	-0.396852	0.00099722	CGI_10010873
CGI_10021514	-0.245231	0.214807	CGI_10024288	-0.369135	0.0347973	CGI_10010087	0.437693	0.000998396	CGI_10010874
CGI_10000340	-0.249841	0.214926	CGI_10013482	0.53154	0.034823	CGI_10013006	0.432469	0.00100237	CGI_10010876
CGI_10014927	0.303851	0.215053	CGI_10005326	0.672647	0.0348528	CGI_10020924	-0.413792	0.0010066	CGI_10010881
CGI_10008844	-0.353396	0.215472	CGI_10010589	0.598392	0.0351717	CGI_10015377	1.20213	0.00100861	CGI_10010882
CGI_10002728	-0.344631	0.215571	CGI_10015035	0.425487	0.0351717	CGI_10026240	-0.643713	0.00102187	CGI_10010886
CGI_10028231	0.197406	0.215632	CGI_10022387	-0.538189	0.0351717	CGI_10006977	-0.473961	0.00102273	CGI_10010906
CGI_10016589	0.264183	0.215825	CGI_10002841	0.273473	0.0353619	CGI_10025177	-0.772165	0.00102273	CGI_10010911
CGI_10014308	0.396792	0.21588	CGI_10009272	-0.64295	0.0353807	CGI_10001569	0.486894	0.0010356	CGI_10010920
CGI_10002646	0.398211	0.216059	CGI_10028828	0.32346	0.0353807	CGI_10014559	-0.553551	0.00104047	CGI_10010923
CGI_10006813	-0.305035	0.216059	CGI_10007598	0.685454	0.0357735	CGI_10003308	0.40265	0.00104062	CGI_10010931
CGI_10011963	-0.202579	0.216059	CGI_10004192	0.770415	0.0359054	CGI_10025379	-0.503367	0.00104113	CGI_10010932
CGI_10013633	-0.231981	0.216059	CGI_10011798	0.735853	0.0361313	CGI_10017835	-0.525193	0.00104305	CGI_10010933
CGI_10018337	-0.165617	0.216059	CGI_10014768	0.413607	0.0362779	CGI_10017233	1.13044	0.00106137	CGI_10010947
CGI_10027494	0.391583	0.216059	CGI_10010568	-0.349378	0.0364865	CGI_10007760	0.847383	0.00106299	CGI_10010963
CGI_10027955	0.384587	0.216059	CGI_10012479	0.445765	0.0364865	CGI_10026998	0.353338	0.00107272	CGI_10010968
CGI_10023949	0.245681	0.21626	CGI_10000334	0.406037	0.0366217	CGI_10026034	0.651168	0.00108028	CGI_10010969
CGI_10026382	-0.315275	0.21626	CGI_10012377	-0.723292	0.0366658	CGI_10016976	-0.799406	0.00108101	CGI_10010983
CGI_10017566	-0.292151	0.216622	CGI_10020147	-0.288469	0.0367258	CGI_10003312	1.26303	0.00109831	CGI_10010994
CGI_10004207	0.30015	0.217853	CGI_10014288	0.435434	0.0367628	CGI_10009111	-0.364237	0.00110307	CGI_10011002
CGI_10005336	0.254756	0.217853	CGI_10007174	-0.504139	0.0368462	CGI_10026096	0.719789	0.00110389	CGI_10011009
CGI_10006607	-0.296456	0.217853	CGI_10009803	-0.319818	0.0371453	CGI_10004736	-0.371738	0.00111254	CGI_10011015
CGI_10020418	0.394798	0.217853	CGI_10018280	0.743748	0.0371453	CGI_10006695	0.641752	0.00111254	CGI_10011022
CGI_10000067	-0.393021	0.218153	CGI_10025610	0.289856	0.0372489	CGI_10012276	-0.636368	0.00111254	CGI_10011023
CGI_10006599	-0.277968	0.219017	CGI_10023474	0.81867	0.0373499	CGI_10013007	0.395236	0.00111254	CGI_10011025
CGI_10016708	-0.27686	0.219339	CGI_10007227	-0.430456	0.037372	CGI_10025593	0.314167	0.00111254	CGI_10011032
CGI_10006340	0.397138	0.219456	CGI_10027569	-0.297801	0.0374303	CGI_10028101	-0.581414	0.00111254	CGI_10011037
CGI_10011827	-0.327926	0.219565	CGI_10013581	0.379571	0.0374469	CGI_10021481	-0.386742	0.0011282	CGI_10011040
CGI_10016763	0.377037	0.219565	CGI_10016743	0.404579	0.0374975	CGI_10017734	0.985657	0.00113802	CGI_10011042
CGI_10000942	0.388818	0.219906	CGI_10023384	0.349494	0.0375413	CGI_10025994	-0.410192	0.00114173	CGI_10011043
CGI_10023281	-0.175293	0.219906	CGI_10002449	-0.331633	0.0376765	CGI_10018235	-0.371003	0.00115382	CGI_10011044
CGI_10023833	0.230864	0.219906	CGI_10013928	-0.584907	0.0376765	CGI_10014161	0.644684	0.00115419	CGI_10011045
CGI_10006187	-0.267955	0.219927	CGI_10026917	0.629718	0.0378014	CGI_10006532	-0.601653	0.00115777	CGI_10011062
CGI_10026428	0.313536	0.220006	CGI_10027144	-0.347167	0.037823	CGI_10007216	0.362836	0.00116352	CGI_10011063
CGI_10008696	0.314686	0.220144	CGI_10004273	-0.489701	0.0378493	CGI_10006659	-0.367399	0.00116926	CGI_10011066
CGI_10021334	-0.193837	0.220421	CGI_10006277	0.740604	0.0379572	CGI_10024501	-0.326917	0.00119879	CGI_10011081
CGI_10024799	-0.371024	0.220905	CGI_10014749	0.817426	0.0380132	CGI_10009407	0.850706	0.00120446	CGI_10011088
CGI_10015047	0.261927	0.221009	CGI_10004693	-0.372196	0.0380213	CGI_10017415	1.09434	0.00120564	CGI_10011091
CGI_10017641	-0.248589	0.221177	CGI_10023760	-0.644856	0.0380213	CGI_10005704	1.07913	0.00120744	CGI_10011096
CGI_10013881	-0.191279	0.221743	CGI_10022767	0.265138	0.0381143	CGI_10022446	0.488412	0.00120744	CGI_10011099
CGI_10014723	0.228797	0.221743	CGI_10011042	-0.343121	0.0384729	CGI_10021675	0.345924	0.00120806	CGI_10011104
CGI_10018985	-0.156338	0.221743	CGI_10020093	0.627137	0.0384729	CGI_10005720	0.358337	0.00120991	CGI_10011115
CGI_10020720	0.394462	0.221743	CGI_10024386	0.265847	0.0384729	CGI_10006166	-0.510446	0.00120991	CGI_10011122
CGI_10015667	0.239132	0.222955	CGI_10028637	-0.548971	0.0384729	CGI_10000046	-0.735433	0.00121768	CGI_10011125
CGI_10017949	0.395499	0.222955	CGI_10025690	-0.357381	0.0385393	CGI_10002703	-1.08697	0.00121896	CGI_10011143
CGI_10005089	0.36207	0.223824	CGI_10020129	0.564102	0.0388188	CGI_10012762	-1.03506	0.00121896	CGI_10011150
CGI_10028008	-0.314927	0.224153	CGI_10011248	0.373233	0.0389497	CGI_10013490	-0.544741	0.00122133	CGI_10011153
CGI_10004841	-0.180943	0.225145	CGI_10011911	0.760953	0.0389882	CGI_10014648	0.393095	0.00122133	CGI_10011157
CGI_10021002	-0.307126	0.225145	CGI_10007108	-0.731372	0.03902	CGI_10011615	0.342347	0.00123185	CGI_10011159
CGI_10011678	-0.343284	0.225334	CGI_10023519	-0.349576	0.0390379	CGI_10026326	0.455049	0.00123738	CGI_10011160
CGI_10011500	0.370152	0.2267	CGI_10006263	0.272578	0.0390926	CGI_10018399	1.11358	0.00124632	CGI_10011161
CGI_10022229	0.374764	0.2267	CGI_10025422	0.311411	0.0392005	CGI_10024867	-0.70888	0.00124632	CGI_10011162
CGI_10007027	-0.300067	0.226718	CGI_10024692	0.462698	0.0392515	CGI_10004123	0.451934	0.00126914	CGI_10011171
CGI_10019656	0.343165	0.2268	CGI_10026622	-0.301484	0.0393973	CGI_10002610	-0.894034	0.00127659	CGI_10011182
CGI_10016864	-0.184116	0.227389	CGI_10016351	0.344597	0.0394866	CGI_10017600	0.425968	0.00127761	CGI_10011184
CGI_10011251	0.251164	0.227542	CGI_10002755	0.422176	0.0395828	CGI_10006510	-0.572204	0.00128127	CGI_10011188
CGI_10021214	-0.183146	0.227542	CGI_10014527	0.396536	0.0396894	CGI_10008332	0.377739	0.00129832	CGI_10011205
CGI_10023734	-0.383098	0.227542	CGI_10018493	0.316563	0.039772	CGI_10024439	0.434064	0.00130195	CGI_10011212
CGI_10005702	-0.315318	0.227784	CGI_10004932	0.30621	0.0398481	CGI_10007223	-0.392871	0.00130858	CGI_10011215
CGI_10005248	0.157341	0.227866	CGI_10016257	0.333649	0.0398481	CGI_10018571	-0.374314	0.0013189	CGI_10011216
CGI_10000783	0.385438	0.227938	CGI_10008266	0.81326	0.0399298	CGI_10022464	0.41495	0.00132881	CGI_10011217
CGI_10001204	0.312482	0.22834	CGI_10023130	-0.410177	0.0399677	CGI_10028476	0.504154	0.00133923	CGI_10011218
CGI_10012367	0.341599	0.22834	CGI_10027438	0.422111	0.0399677	CGI_10010368	0.539569	0.00135746	CGI_10011219
CGI_10013998	-0.390922	0.22834	CGI_10001567	-0.652397	0.0400741	CGI_10011730	-0.389101	0.00138119	CGI_10011220
CGI_10016782	0.269689	0.22834	CGI_10013705	0.364978	0.0400741	CGI_10022183	0.349014	0.00138119	CGI_10011221
CGI_10023724	-0.151254	0.22834	CGI_10015998	0.743962	0.0400923	CGI_10024990	-0.483426	0.00138119	CGI_10011234
CGI_10009315	-0.181685	0.228632	CGI_10027776	0.576168	0.0401629	CGI_10016556	0.380663	0.00138174	CGI_10011239
CGI_10004703	-0.183083	0.228651	CGI_10017792	0.265835	0.0402053	CGI_10010881	-0.407664	0.00138223	CGI_10011245
CGI_10016572	0.315815	0.228725	CGI_10011724	0.486555	0.0404526	CGI_10012539	0.367277	0.00138223	CGI_10011248
CGI_10016278	-0.320457	0.229142	CGI_10020554	0.784593	0.0405189	CGI_10026226	-0.373593	0.00139969	CGI_10011251
CGI_10004264	-0.19296	0.229842	CGI_10008215	0.747178	0.0405337	CGI_10022606	0.935466	0.00140643	CGI_10011253
CGI_10005813	0.178411	0.229842	CGI_10019635	0.605177	0.0405993	CGI_10003913	0.781014	0.00141581	CGI_10011255
CGI_10008058	-0.39256	0.229842	CGI_10020592	0.321235	0.0406535	CGI_10005548	0.948521	0.00145762	CGI_10011267
CGI_10016714	0.302924	0.230061	CGI_10006633	0.459972	0.0407339	CGI_10009569	0.51284	0.00145762	CGI_10011293
CGI_10024583	0.183609	0.230061	CGI_10005662	0.454235	0.0412383	CGI_10024339	-0.354118	0.00146091	CGI_10011294
CGI_10016476	-0.216345	0.230139	CGI_10012963	0.50106	0.0415446	CGI_10005577	0.744529	0.00146687	CGI_10011295
CGI_10027260	-0.292395	0.230139	CGI_10026740	-0.421583	0.0415446	CGI_10021273	-0.542696	0.00146872	CGI_10011296
CGI_10010035	0.361615	0.230338	CGI_10011357	0.355391	0.0417113	CGI_10003289	-0.473332	0.0014758	CGI_10011298
CGI_10019617	-0.359383	0.230775	CGI_10004985	0.635279	0.0418632	CGI_10002508	-0.466171	0.00147586	CGI_10011301
CGI_10007657	-0.237432	0.231221	CGI_10004799	0.725119	0.0419014	CGI_10009146	0.685542	0.00147807	CGI_10011306
CGI_10025667	0.22415	0.231221	CGI_10006719	0.529888	0.0419014	CGI_10002687	-0.363235	0.00148683	CGI_10011308
CGI_10006933	-0.176031	0.231833	CGI_10021594	-0.598571	0.0422148	CGI_10014244	-0.404384	0.00149015	CGI_10011310
CGI_10004444	-0.345624	0.232426	CGI_10021699	0.313976	0.0422305	CGI_10011044	-0.599635	0.00149406	CGI_10011317
CGI_10008301	-0.206035	0.232426	CGI_10024274	-0.377718	0.0422305	CGI_10013194	-0.56253	0.00149854	CGI_10011321
CGI_10011080	-0.205185	0.232426	CGI_10012049	0.297131	0.0422823	CGI_10016697	-0.517966	0.00150165	CGI_10011322
CGI_10022225	0.270482	0.232426	CGI_10001663	-0.450537	0.0423815	CGI_10003572	-0.398342	0.00150528	CGI_10011323
CGI_10003765	0.208267	0.232556	CGI_10010528	0.406278	0.0425788	CGI_10021960	-0.379037	0.00150679	CGI_10011325
CGI_10018921	-0.172198	0.232712	CGI_10025625	0.511756	0.0426505	CGI_10001318	1.26022	0.00151454	CGI_10011326
CGI_10010425	-0.21208	0.232911	CGI_10025070	0.543742	0.0427637	CGI_10018944	0.612963	0.00152537	CGI_10011327
CGI_10012264	-0.388003	0.233095	CGI_10007058	0.745612	0.042906	CGI_10012171	0.34516	0.00154108	CGI_10011328
CGI_10017860	-0.215054	0.23337	CGI_10019313	-0.398453	0.042906	CGI_10024159	-0.359655	0.00154108	CGI_10011332
CGI_10006397	-0.245367	0.233763	CGI_10003572	-0.301194	0.0429425	CGI_10012231	-0.434994	0.00154714	CGI_10011338
CGI_10021671	-0.192284	0.233763	CGI_10016204	-0.507171	0.0430123	CGI_10009345	-0.439895	0.00154812	CGI_10011343
CGI_10003431	-0.213392	0.234259	CGI_10011343	0.674851	0.0432135	CGI_10021114	-0.319863	0.0015557	CGI_10011344
CGI_10003712	-0.336913	0.234259	CGI_10013633	-0.285999	0.0432481	CGI_10025471	0.838757	0.00155669	CGI_10011357
CGI_10013816	0.390086	0.234687	CGI_10026594	-0.470711	0.0432481	CGI_10003145	-0.344882	0.00156493	CGI_10011371
CGI_10021811	-0.212373	0.234687	CGI_10024790	-0.291177	0.0433309	CGI_10020394	-0.600566	0.00156557	CGI_10011379
CGI_10003895	0.302954	0.234996	CGI_10015876	-0.412005	0.0435931	CGI_10013061	0.406737	0.00156892	CGI_10011387
CGI_10009837	-0.243581	0.235081	CGI_10023976	0.695982	0.0436094	CGI_10019656	1.25237	0.00156892	CGI_10011388
CGI_10011755	-0.227459	0.235081	CGI_10019017	0.275513	0.0440985	CGI_10024908	-0.634042	0.00157178	CGI_10011393
CGI_10015152	0.162238	0.235081	CGI_10004376	-0.654836	0.0441123	CGI_10019970	-0.433546	0.00158213	CGI_10011409
CGI_10016527	-0.270019	0.235081	CGI_10005667	-0.32307	0.0441123	CGI_10025176	0.544784	0.00158738	CGI_10011414
CGI_10022503	-0.228501	0.235416	CGI_10020714	-0.304452	0.0441123	CGI_10020361	0.412038	0.00159489	CGI_10011415
CGI_10025188	-0.269221	0.235533	CGI_10022912	0.562627	0.0441123	CGI_10024920	-0.657501	0.00160047	CGI_10011416
CGI_10007289	0.372939	0.235655	CGI_10005021	-0.628733	0.0443483	CGI_10025210	-0.557334	0.00160485	CGI_10011417
CGI_10014328	0.315157	0.235655	CGI_10012005	-0.294818	0.0444803	CGI_10027325	0.608343	0.00160485	CGI_10011424
CGI_10003620	-0.26524	0.235967	CGI_10023229	-0.801455	0.0445606	CGI_10013274	1.02794	0.00160704	CGI_10011426
CGI_10008421	-0.178939	0.235967	CGI_10023352	0.741533	0.0445841	CGI_10014437	-0.704316	0.00160704	CGI_10011447
CGI_10010841	0.379295	0.235967	CGI_10015410	0.333101	0.044687	CGI_10018096	0.379135	0.00161468	CGI_10011464
CGI_10013516	0.314019	0.235967	CGI_10001223	-0.270146	0.0451544	CGI_10026832	-0.373118	0.00162228	CGI_10011469
CGI_10024053	0.324611	0.236113	CGI_10010733	-0.698733	0.045218	CGI_10006707	0.334268	0.00162876	CGI_10011483
CGI_10009876	0.174653	0.236544	CGI_10012814	-0.481904	0.045522	CGI_10018067	-0.337266	0.0016393	CGI_10011506
CGI_10022220	0.37281	0.236556	CGI_10024383	-0.383456	0.0455965	CGI_10021734	1.10094	0.0016541	CGI_10011514
CGI_10022313	-0.318551	0.236635	CGI_10018004	-0.262087	0.0456658	CGI_10009180	0.568748	0.00166301	CGI_10011544
CGI_10004676	-0.321291	0.236832	CGI_10005582	0.796333	0.0460012	CGI_10015595	-1.10944	0.00166587	CGI_10011554
CGI_10007008	0.341342	0.236832	CGI_10011637	0.387051	0.0460506	CGI_10009971	-0.914884	0.00167205	CGI_10011555
CGI_10019442	-0.254829	0.236832	CGI_10006502	-0.479899	0.0460598	CGI_10017463	0.883173	0.00167336	CGI_10011556
CGI_10021547	0.388977	0.236832	CGI_10000891	-0.571025	0.0461044	CGI_10006403	0.433915	0.00167722	CGI_10011558
CGI_10007093	-0.18656	0.23699	CGI_10023849	0.539967	0.0461044	CGI_10023314	-0.699286	0.00168112	CGI_10011561
CGI_10001070	0.378495	0.237062	CGI_10028846	-0.321452	0.0462677	CGI_10026970	0.316883	0.00168263	CGI_10011562
CGI_10007760	0.374654	0.237062	CGI_10003691	0.734627	0.0463492	CGI_10023080	-0.723161	0.00169169	CGI_10011570
CGI_10011332	-0.319683	0.237062	CGI_10003098	-0.727055	0.0466065	CGI_10016589	0.526302	0.00169326	CGI_10011571
CGI_10016144	-0.238626	0.237062	CGI_10012765	-0.715757	0.0466065	CGI_10022362	0.427008	0.00170233	CGI_10011589
CGI_10017741	-0.189635	0.237062	CGI_10013181	0.404168	0.0466065	CGI_10005386	-0.419844	0.00170403	CGI_10011590
CGI_10018861	-0.254743	0.237062	CGI_10026231	0.62143	0.0468526	CGI_10017983	-0.562459	0.00170831	CGI_10011592
CGI_10019211	0.2437	0.237062	CGI_10020428	0.25026	0.0470788	CGI_10020900	0.99848	0.00170831	CGI_10011615
CGI_10006756	0.384609	0.237497	CGI_10023886	-0.268042	0.0473166	CGI_10012009	-0.461722	0.00171199	CGI_10011629
CGI_10023959	0.280648	0.237497	CGI_10024922	0.303482	0.0475969	CGI_10016880	-0.665938	0.00172341	CGI_10011637
CGI_10004406	-0.384902	0.237589	CGI_10019868	-0.371901	0.0476118	CGI_10006249	0.484802	0.00172379	CGI_10011641
CGI_10015709	0.387817	0.237589	CGI_10006738	0.2698	0.0476793	CGI_10009678	0.489354	0.00174796	CGI_10011647
CGI_10009042	0.387076	0.238615	CGI_10018940	-0.314382	0.0476793	CGI_10007645	-0.50973	0.00175372	CGI_10011675
CGI_10019577	-0.369972	0.238615	CGI_10005154	-0.329442	0.0476967	CGI_10004105	0.812184	0.00175443	CGI_10011678
CGI_10000864	0.226261	0.239136	CGI_10023199	0.678677	0.0477527	CGI_10004175	-0.506192	0.00175548	CGI_10011680
CGI_10007210	-0.151628	0.240015	CGI_10008670	-0.52121	0.0480084	CGI_10022253	-0.347784	0.00175696	CGI_10011684
CGI_10010981	0.208666	0.240079	CGI_10026023	-0.297543	0.0481773	CGI_10014723	0.444705	0.00176755	CGI_10011685
CGI_10016744	-0.26398	0.240079	CGI_10008816	-0.492244	0.0482047	CGI_10027298	0.3531	0.00177274	CGI_10011690
CGI_10000770	0.335724	0.240379	CGI_10020339	0.243996	0.0482662	CGI_10019928	-0.415585	0.00177513	CGI_10011696
CGI_10015096	0.386933	0.240379	CGI_10025343	-0.400263	0.0486232	CGI_10007388	0.479255	0.00178275	CGI_10011698
CGI_10012001	-0.357607	0.240468	CGI_10013322	-0.696238	0.0486286	CGI_10016103	0.446439	0.00178275	CGI_10011703
CGI_10021970	-0.264664	0.240468	CGI_10023984	-0.373573	0.048636	CGI_10012498	0.674685	0.00179458	CGI_10011718
CGI_10025969	0.38495	0.240468	CGI_10020497	-0.340839	0.0486511	CGI_10012871	-0.349835	0.00179458	CGI_10011723
CGI_10028458	-0.159881	0.240733	CGI_10010712	-0.554452	0.048653	CGI_10027480	-0.434615	0.00180435	CGI_10011724
CGI_10010639	-0.308755	0.241168	CGI_10001560	0.791961	0.0487006	CGI_10017538	-0.386501	0.00181257	CGI_10011725
CGI_10004202	-0.320657	0.241518	CGI_10011932	-0.45733	0.0487021	CGI_10020973	-0.404542	0.00182	CGI_10011730
CGI_10025330	-0.172701	0.242102	CGI_10012432	-0.387219	0.0487021	CGI_10027576	-0.637587	0.00182689	CGI_10011744
CGI_10012771	-0.38548	0.242908	CGI_10028414	0.394018	0.0488183	CGI_10014063	-0.570233	0.00185192	CGI_10011753
CGI_10009936	-0.183764	0.243229	CGI_10015889	0.328401	0.0488481	CGI_10005815	-0.495791	0.0018544	CGI_10011755
CGI_10017636	0.236396	0.243229	CGI_10004822	0.280823	0.0489135	CGI_10011310	-0.664677	0.00186692	CGI_10011763
CGI_10006121	-0.31443	0.243416	CGI_10017319	0.45912	0.0490146	CGI_10011099	-0.441052	0.00187367	CGI_10011774
CGI_10017533	-0.15962	0.243416	CGI_10019656	0.781472	0.0491432	CGI_10026919	-0.992393	0.00187367	CGI_10011780
CGI_10019613	0.319502	0.243416	CGI_10019372	0.25228	0.0491818	CGI_10009486	-0.534465	0.00188753	CGI_10011786
CGI_10024668	-0.271223	0.243416	CGI_10022914	0.533667	0.0494178	CGI_10008446	0.331587	0.00189431	CGI_10011798
CGI_10024012	0.372563	0.244088	CGI_10019324	0.333619	0.0494597	CGI_10014990	0.583111	0.00190722	CGI_10011802
CGI_10017093	-0.270417	0.244434	CGI_10028886	0.636176	0.0494597	CGI_10003989	-0.558852	0.00191044	CGI_10011806
CGI_10002657	-0.246195	0.244693	CGI_10017004	-0.291747	0.049463	CGI_10026733	-0.71875	0.00191453	CGI_10011818
CGI_10009767	0.153109	0.244769	CGI_10027708	0.352857	0.0495409	CGI_10025876	-0.352066	0.00192062	CGI_10011823
CGI_10025872	0.383106	0.244769	CGI_10018194	-0.399938	0.0496903	CGI_10010567	0.443661	0.0019245	CGI_10011837
CGI_10027728	-0.221609	0.244781	CGI_10028314	-0.564686	0.0497795	CGI_10016061	1.08124	0.00192716	CGI_10011838
CGI_10016840	-0.167702	0.244809	CGI_10011306	0.270791	0.0497881	CGI_10021003	-0.993252	0.0019322	CGI_10011842
CGI_10005462	0.195567	0.244938	CGI_10017636	0.312946	0.0497881	CGI_10018145	0.876758	0.00193712	CGI_10011843
CGI_10014696	-0.361728	0.244938	CGI_10025211	-0.592519	0.0499984	CGI_10017692	0.52833	0.0019552	CGI_10011844
CGI_10005620	0.290208	0.244977	CGI_10007268	-0.360534	0.0503509	CGI_10025999	0.520871	0.00195556	CGI_10011846
CGI_10011081	-0.160851	0.244977	CGI_10027611	-0.37084	0.0503509	CGI_10002233	1.01449	0.0019563	CGI_10011850
CGI_10019340	0.385355	0.244977	CGI_10002768	-0.326973	0.0504971	CGI_10006174	0.400197	0.0019736	CGI_10011852
CGI_10024992	0.208446	0.244977	CGI_10027376	0.352879	0.0508595	CGI_10018347	0.36842	0.0019736	CGI_10011853
CGI_10012291	-0.204447	0.245096	CGI_10007705	0.424882	0.0511368	CGI_10003712	-1.22574	0.00199621	CGI_10011854
CGI_10023378	-0.364171	0.245096	CGI_10014836	-0.408715	0.0511368	CGI_10027106	-0.491149	0.00199723	CGI_10011866
CGI_10018171	0.245277	0.24554	CGI_10015893	0.402191	0.0511368	CGI_10028503	-0.395937	0.00199723	CGI_10011877
CGI_10020267	0.369021	0.246328	CGI_10022068	0.272322	0.0512722	CGI_10018300	0.384401	0.00199759	CGI_10011888
CGI_10012266	-0.339823	0.24633	CGI_10007850	0.519694	0.0513955	CGI_10017944	0.536144	0.00200018	CGI_10011889
CGI_10006623	-0.252661	0.246452	CGI_10028170	-0.336692	0.0513955	CGI_10023850	-0.403629	0.00200137	CGI_10011903
CGI_10000695	0.353538	0.246519	CGI_10014791	-0.279835	0.0514161	CGI_10000245	-1.10375	0.0020027	CGI_10011908
CGI_10003111	-0.327644	0.246519	CGI_10020379	-0.291384	0.0515101	CGI_10020409	-0.320782	0.00200479	CGI_10011910
CGI_10006388	0.314427	0.247171	CGI_10003044	-0.669968	0.0518782	CGI_10009208	0.3831	0.00201459	CGI_10011911
CGI_10000358	-0.361326	0.247296	CGI_10005603	0.446852	0.0520041	CGI_10013675	1.01615	0.00203034	CGI_10011913
CGI_10001797	-0.190632	0.247296	CGI_10004473	-0.420175	0.0521902	CGI_10021682	-0.343521	0.00203511	CGI_10011915
CGI_10002038	0.188762	0.247296	CGI_10006475	0.552476	0.0521902	CGI_10008688	-0.416177	0.00203605	CGI_10011916
CGI_10004131	-0.217758	0.247296	CGI_10010093	-0.352004	0.0521902	CGI_10016622	0.517173	0.00204238	CGI_10011921
CGI_10009476	-0.335397	0.247296	CGI_10017030	-0.257443	0.0521902	CGI_10007198	0.422685	0.00204289	CGI_10011932
CGI_10012557	0.159543	0.247296	CGI_10027715	-0.638388	0.0522338	CGI_10016711	-0.550787	0.00204826	CGI_10011937
CGI_10018397	0.314214	0.247296	CGI_10000134	-0.26259	0.0522458	CGI_10023943	-0.401059	0.00204898	CGI_10011941
CGI_10019107	0.224153	0.247296	CGI_10020336	0.268756	0.0522458	CGI_10006481	-0.529041	0.00205015	CGI_10011943
CGI_10022637	-0.209886	0.247296	CGI_10021633	-0.328839	0.0523717	CGI_10023382	-0.577376	0.00205159	CGI_10011953
CGI_10023213	-0.228703	0.247296	CGI_10015842	0.496583	0.0524679	CGI_10001366	-1.14537	0.00206022	CGI_10011954
CGI_10010899	0.325806	0.247391	CGI_10010778	0.405401	0.0524995	CGI_10000069	-1.08492	0.00206205	CGI_10011965
CGI_10002792	0.355237	0.24745	CGI_10010837	-0.272071	0.0524995	CGI_10016450	-0.347207	0.00206205	CGI_10011967
CGI_10002762	-0.264484	0.247633	CGI_10020586	-0.396118	0.0524995	CGI_10013649	0.340175	0.00206346	CGI_10011979
CGI_10016128	0.200969	0.247655	CGI_10013770	-0.437651	0.052554	CGI_10020847	0.343711	0.00207453	CGI_10012000
CGI_10025111	-0.331819	0.247655	CGI_10024144	-0.581554	0.052554	CGI_10016692	-0.489743	0.00208293	CGI_10012005
CGI_10022088	0.282208	0.247706	CGI_10024574	-0.314095	0.052601	CGI_10009981	0.486517	0.00208567	CGI_10012008
CGI_10007608	0.312929	0.247935	CGI_10010087	0.284246	0.0526776	CGI_10012633	-0.77039	0.00209336	CGI_10012009
CGI_10004575	0.23281	0.248534	CGI_10002852	-0.46009	0.0527343	CGI_10013222	0.364334	0.0021161	CGI_10012010
CGI_10007621	0.234178	0.248534	CGI_10009301	-0.537344	0.05297	CGI_10027542	-0.319374	0.00211624	CGI_10012014
CGI_10010530	-0.191655	0.248534	CGI_10017634	-0.32479	0.0530245	CGI_10011066	0.534523	0.00212598	CGI_10012016
CGI_10021493	-0.299206	0.248534	CGI_10006164	-0.374249	0.0532042	CGI_10025807	0.387669	0.00212598	CGI_10012017
CGI_10023426	0.263006	0.248534	CGI_10004127	0.639767	0.0534518	CGI_10004346	0.36326	0.00213382	CGI_10012020
CGI_10016474	0.289284	0.249065	CGI_10011771	-0.339352	0.0534518	CGI_10010637	-0.425144	0.00213382	CGI_10012025
CGI_10020547	-0.185277	0.249111	CGI_10026580	0.757358	0.0534518	CGI_10022975	0.752391	0.00213517	CGI_10012037
CGI_10011544	0.373919	0.249566	CGI_10026694	-0.231042	0.0534561	CGI_10026256	-0.365502	0.00214702	CGI_10012038
CGI_10025299	-0.321456	0.249566	CGI_10022620	0.747903	0.0537943	CGI_10004771	-0.433268	0.00215043	CGI_10012041
CGI_10003768	0.37572	0.249762	CGI_10023535	-0.366424	0.0538044	CGI_10012531	0.451532	0.00215043	CGI_10012049
CGI_10025119	-0.29577	0.249972	CGI_10004664	-0.413926	0.0544169	CGI_10008589	0.671453	0.00216586	CGI_10012051
CGI_10027568	-0.377698	0.251279	CGI_10016418	0.70029	0.0544169	CGI_10012642	0.879546	0.00219695	CGI_10012053
CGI_10008327	0.261271	0.251587	CGI_10009508	-0.274334	0.0544698	CGI_10015644	-0.522388	0.00219765	CGI_10012059
CGI_10015553	-0.252403	0.251587	CGI_10002643	0.752216	0.0547928	CGI_10011680	-0.408113	0.00221267	CGI_10012063
CGI_10025055	-0.195263	0.251587	CGI_10012453	0.556094	0.0548754	CGI_10007005	-0.401211	0.00221907	CGI_10012066
CGI_10013108	-0.184736	0.252245	CGI_10009981	0.345562	0.0548869	CGI_10012016	-0.351576	0.00221907	CGI_10012072
CGI_10024212	-0.242342	0.252245	CGI_10000741	0.418975	0.0549704	CGI_10005582	1.11473	0.00221912	CGI_10012073
CGI_10026303	-0.252453	0.252245	CGI_10013939	0.770536	0.0549704	CGI_10014594	-0.451834	0.00222432	CGI_10012075
CGI_10018537	0.35387	0.252503	CGI_10012415	-0.420347	0.0550475	CGI_10027817	-0.515326	0.00223486	CGI_10012076
CGI_10024726	-0.211251	0.253209	CGI_10002458	0.324217	0.0550592	CGI_10008167	0.629954	0.00226481	CGI_10012077
CGI_10025603	-0.309889	0.253209	CGI_10005008	0.336099	0.0551143	CGI_10003139	0.417816	0.00227115	CGI_10012078
CGI_10007269	-0.257721	0.25367	CGI_10005415	0.775103	0.0551836	CGI_10008851	-0.490778	0.00227524	CGI_10012085
CGI_10007514	0.201051	0.25367	CGI_10020545	0.450189	0.055378	CGI_10005541	-0.406306	0.00227952	CGI_10012091
CGI_10011073	-0.372946	0.25367	CGI_10021154	0.375952	0.055378	CGI_10022073	-0.401773	0.00231033	CGI_10012092
CGI_10011122	-0.253237	0.25367	CGI_10003025	0.333035	0.055735	CGI_10027107	0.366405	0.0023256	CGI_10012093
CGI_10018567	0.217074	0.25367	CGI_10016539	-0.240828	0.055735	CGI_10004601	0.537475	0.00232846	CGI_10012103
CGI_10023474	0.276113	0.25367	CGI_10020789	-0.350441	0.0557984	CGI_10023986	0.50961	0.00233685	CGI_10012106
CGI_10025420	0.269593	0.253687	CGI_10020852	-0.589196	0.0558088	CGI_10005089	0.762348	0.00234757	CGI_10012117
CGI_10003999	-0.213967	0.253761	CGI_10013902	0.477925	0.0560359	CGI_10015212	0.675151	0.00234757	CGI_10012120
CGI_10025024	-0.267689	0.253978	CGI_10012081	0.335297	0.0562648	CGI_10005174	0.834944	0.00235625	CGI_10012126
CGI_10002531	0.290957	0.25413	CGI_10014548	0.422942	0.0563579	CGI_10008733	-0.547419	0.002362	CGI_10012129
CGI_10008390	-0.169907	0.25413	CGI_10018442	0.543136	0.0563726	CGI_10023863	-0.575864	0.002362	CGI_10012135
CGI_10016383	0.371219	0.25413	CGI_10025362	-0.478155	0.0563726	CGI_10027689	0.505304	0.00236538	CGI_10012145
CGI_10017547	0.20626	0.25413	CGI_10027675	-0.446177	0.0563726	CGI_10020248	-0.524144	0.00236893	CGI_10012157
CGI_10018053	0.168816	0.25413	CGI_10025783	-0.433736	0.0565299	CGI_10013635	-0.305975	0.0023742	CGI_10012171
CGI_10010969	0.334537	0.254267	CGI_10015667	-0.379806	0.056645	CGI_10006339	0.568107	0.00237517	CGI_10012174
CGI_10024288	-0.256287	0.254345	CGI_10023091	-0.408118	0.056645	CGI_10012352	0.338496	0.0023903	CGI_10012180
CGI_10024665	-0.190197	0.254364	CGI_10021099	0.292826	0.056882	CGI_10024378	0.442547	0.00239712	CGI_10012199
CGI_10017615	0.220287	0.254768	CGI_10024780	-0.266691	0.0569268	CGI_10021520	0.401265	0.00240139	CGI_10012202
CGI_10023848	-0.364314	0.254768	CGI_10006599	-0.32886	0.0569643	CGI_10005800	-0.872554	0.00240841	CGI_10012204
CGI_10009662	-0.355645	0.254891	CGI_10003930	0.38241	0.0570116	CGI_10003174	-0.358303	0.00240918	CGI_10012213
CGI_10016499	0.237173	0.255704	CGI_10024470	-0.503226	0.0570684	CGI_10026304	0.397353	0.00240918	CGI_10012215
CGI_10013557	-0.370685	0.255721	CGI_10026027	0.532451	0.0572681	CGI_10027268	-0.527849	0.0024123	CGI_10012225
CGI_10017830	-0.308348	0.255721	CGI_10004821	0.476364	0.0573914	CGI_10024386	-0.292032	0.00241965	CGI_10012229
CGI_10017873	-0.205021	0.255721	CGI_10011466	-0.459424	0.0574425	CGI_10026641	-0.367058	0.00241965	CGI_10012231
CGI_10027868	-0.189856	0.256195	CGI_10019547	-0.478146	0.0578256	CGI_10003753	-0.734998	0.00242543	CGI_10012244
CGI_10015825	0.294624	0.2566	CGI_10007454	-0.251743	0.0581682	CGI_10027543	-0.285234	0.00243369	CGI_10012245
CGI_10019497	-0.313391	0.2566	CGI_10006202	0.55418	0.0581803	CGI_10016087	-0.690518	0.00244127	CGI_10012257
CGI_10020888	0.359446	0.2566	CGI_10024100	-0.418905	0.0581803	CGI_10019417	0.359847	0.00247086	CGI_10012276
CGI_10025018	-0.221447	0.2566	CGI_10028495	-0.349288	0.0581803	CGI_10004573	-0.519054	0.00247154	CGI_10012277
CGI_10028355	-0.279798	0.256827	CGI_10005202	-0.367115	0.0581916	CGI_10006969	-0.556619	0.00247154	CGI_10012305
CGI_10004614	-0.368365	0.257653	CGI_10026198	-0.312219	0.0582695	CGI_10011294	-0.607288	0.00247154	CGI_10012310
CGI_10009966	0.21487	0.257653	CGI_10025398	0.472076	0.0589637	CGI_10016585	-1.17091	0.00247154	CGI_10012313
CGI_10017621	0.15105	0.257653	CGI_10010592	0.6732	0.0594943	CGI_10025163	-0.438142	0.00247154	CGI_10012322
CGI_10008273	-0.255706	0.258717	CGI_10023407	0.210605	0.0594943	CGI_10013384	0.438004	0.00247836	CGI_10012323
CGI_10016258	0.378608	0.25894	CGI_10004405	0.75444	0.0601628	CGI_10019788	0.465697	0.00248741	CGI_10012329
CGI_10028019	-0.181359	0.25894	CGI_10013640	0.427604	0.0603713	CGI_10015060	0.380606	0.00249014	CGI_10012330
CGI_10021257	0.218876	0.259051	CGI_10025497	0.460744	0.0608256	CGI_10016474	0.587246	0.00250646	CGI_10012334
CGI_10017971	-0.282394	0.259397	CGI_10012041	0.708065	0.0609853	CGI_10004912	0.644254	0.00251544	CGI_10012335
CGI_10022132	0.275064	0.259732	CGI_10008665	0.231121	0.0610534	CGI_10024450	0.45327	0.00251544	CGI_10012336
CGI_10004005	-0.324315	0.260557	CGI_10006280	0.249255	0.0613919	CGI_10012180	0.335254	0.00253413	CGI_10012337
CGI_10006021	-0.235693	0.260557	CGI_10023551	0.330993	0.0613919	CGI_10009683	0.547946	0.00253452	CGI_10012339
CGI_10011649	-0.270245	0.260557	CGI_10028489	-0.518478	0.0613919	CGI_10006511	0.34349	0.00254616	CGI_10012352
CGI_10019164	-0.238907	0.260773	CGI_10013412	0.436006	0.0613983	CGI_10017257	-0.356811	0.00254616	CGI_10012358
CGI_10013079	0.371121	0.260921	CGI_10021903	-0.398022	0.0614347	CGI_10020318	-0.368894	0.00256186	CGI_10012368
CGI_10021190	0.278844	0.261001	CGI_10020757	0.347513	0.0616855	CGI_10019617	-0.870472	0.00257696	CGI_10012373
CGI_10008035	-0.328042	0.261436	CGI_10024752	0.628707	0.0617732	CGI_10020204	0.40024	0.0025771	CGI_10012377
CGI_10019205	0.359075	0.261488	CGI_10020965	-0.397947	0.0621122	CGI_10006559	-0.483272	0.00261418	CGI_10012378
CGI_10023588	0.2797	0.261488	CGI_10013921	0.58804	0.062154	CGI_10016048	0.640801	0.00261731	CGI_10012379
CGI_10025090	0.353039	0.261488	CGI_10001261	-0.30337	0.062372	CGI_10018615	0.352172	0.0026263	CGI_10012387
CGI_10019313	-0.237778	0.261818	CGI_10027850	0.525411	0.062473	CGI_10004438	0.405408	0.00264408	CGI_10012388
CGI_10005226	-0.276649	0.262295	CGI_10018788	0.51401	0.0626484	CGI_10018167	0.446908	0.00264408	CGI_10012389
CGI_10008110	-0.207117	0.262295	CGI_10015300	-0.319365	0.0627216	CGI_10024594	0.438583	0.00264851	CGI_10012395
CGI_10008840	0.287684	0.262295	CGI_10019757	-0.340557	0.062745	CGI_10021244	0.422351	0.00266498	CGI_10012410
CGI_10022261	0.322799	0.262295	CGI_10019402	-0.304689	0.0628981	CGI_10026534	0.531597	0.00266767	CGI_10012417
CGI_10017318	0.324957	0.262583	CGI_10013373	-0.279786	0.0630487	CGI_10002359	-0.388477	0.00267726	CGI_10012419
CGI_10000167	-0.230761	0.26274	CGI_10006110	0.762614	0.0631742	CGI_10007444	-0.752956	0.00269284	CGI_10012420
CGI_10007721	0.325796	0.262956	CGI_10005632	-0.590816	0.0633644	CGI_10014560	-0.394849	0.0026944	CGI_10012432
CGI_10004116	0.296306	0.263122	CGI_10010146	0.209591	0.0634271	CGI_10024338	-0.402039	0.0027074	CGI_10012434
CGI_10012563	0.375904	0.263122	CGI_10011394	0.333691	0.0634271	CGI_10017234	1.19854	0.00271693	CGI_10012435
CGI_10014167	0.181461	0.263122	CGI_10015021	-0.374424	0.0634271	CGI_10007060	0.454083	0.00271743	CGI_10012437
CGI_10008793	0.301856	0.263492	CGI_10026002	0.29458	0.0634271	CGI_10023616	1.19626	0.00272009	CGI_10012438
CGI_10006216	0.263066	0.264213	CGI_10027375	-0.372536	0.0634271	CGI_10020200	-1.11952	0.0027215	CGI_10012446
CGI_10025782	0.352246	0.26482	CGI_10009002	0.25714	0.0635857	CGI_10020644	-1.14327	0.00272531	CGI_10012461
CGI_10021017	0.350989	0.265626	CGI_10003124	0.680251	0.0637464	CGI_10010095	0.516587	0.00272586	CGI_10012463
CGI_10006447	-0.341219	0.266515	CGI_10007741	-0.581157	0.0637464	CGI_10001711	0.479967	0.00273549	CGI_10012464
CGI_10018541	-0.163975	0.266515	CGI_10018640	0.694716	0.0638863	CGI_10018187	-0.695301	0.00273549	CGI_10012472
CGI_10012652	0.3646	0.26658	CGI_10006720	0.59288	0.0641528	CGI_10022212	-0.463503	0.00273667	CGI_10012477
CGI_10013730	-0.292005	0.266837	CGI_10017170	0.367076	0.0641528	CGI_10028014	-0.321324	0.00274185	CGI_10012479
CGI_10019418	0.304813	0.266837	CGI_10017773	-0.224792	0.0641528	CGI_10014222	-0.807209	0.00275756	CGI_10012482
CGI_10010967	0.373776	0.267086	CGI_10027756	-0.255333	0.0641528	CGI_10018779	0.562459	0.00277403	CGI_10012483
CGI_10012121	0.341753	0.267086	CGI_10004688	-0.327521	0.0641592	CGI_10023927	-0.630776	0.00277403	CGI_10012488
CGI_10026008	-0.245362	0.267225	CGI_10021655	-0.419575	0.0643134	CGI_10024588	-0.595691	0.00280371	CGI_10012491
CGI_10010882	-0.198683	0.267387	CGI_10004483	-0.498352	0.0645203	CGI_10027505	-0.649818	0.00280371	CGI_10012493
CGI_10010519	-0.203604	0.268265	CGI_10017507	0.333007	0.0645665	CGI_10006721	0.306883	0.00280832	CGI_10012498
CGI_10018806	0.178876	0.268535	CGI_10014585	-0.437692	0.064614	CGI_10023221	-0.705161	0.00280832	CGI_10012508
CGI_10014707	-0.322033	0.268597	CGI_10026005	0.442595	0.0646308	CGI_10009641	0.360186	0.00281652	CGI_10012521
CGI_10015297	-0.277687	0.268597	CGI_10015668	-0.228848	0.0646613	CGI_10017122	-0.775789	0.00281652	CGI_10012531
CGI_10027224	-0.347408	0.268597	CGI_10026499	-0.262867	0.0647216	CGI_10026933	0.54531	0.00284761	CGI_10012539
CGI_10008783	-0.374039	0.269422	CGI_10012340	-0.454837	0.0648096	CGI_10009281	0.363052	0.00285056	CGI_10012542
CGI_10022682	-0.280573	0.269422	CGI_10002498	-0.562958	0.0649225	CGI_10026821	0.369139	0.00285144	CGI_10012543
CGI_10023325	-0.18837	0.269422	CGI_10003446	-0.325893	0.0649225	CGI_10006049	-1.0484	0.00285145	CGI_10012553
CGI_10014647	-0.23716	0.269675	CGI_10013877	0.391178	0.0649225	CGI_10024882	-0.496992	0.00285728	CGI_10012575
CGI_10024274	-0.237662	0.269675	CGI_10013442	-0.478476	0.0652387	CGI_10012387	-0.376121	0.002861	CGI_10012577
CGI_10009882	-0.188355	0.269954	CGI_10014852	0.273166	0.0653757	CGI_10026192	0.551721	0.00286894	CGI_10012586
CGI_10010434	0.169237	0.269954	CGI_10009877	0.755518	0.0654652	CGI_10011910	-0.808554	0.00287366	CGI_10012598
CGI_10023555	0.355928	0.269954	CGI_10009524	-0.234815	0.0656987	CGI_10017895	-0.617345	0.00288155	CGI_10012605
CGI_10027950	-0.197502	0.269954	CGI_10016515	-0.299467	0.0657262	CGI_10010857	0.34713	0.00288533	CGI_10012610
CGI_10020628	-0.243855	0.270762	CGI_10022684	-0.756295	0.0657262	CGI_10004440	-0.793576	0.00289119	CGI_10012612
CGI_10010499	0.365392	0.271147	CGI_10020282	0.371812	0.0659026	CGI_10012379	0.522643	0.002899	CGI_10012629
CGI_10013000	-0.365665	0.271147	CGI_10012647	0.246114	0.0659363	CGI_10027188	0.59083	0.00290764	CGI_10012633
CGI_10020454	0.185799	0.271147	CGI_10008316	-0.351605	0.0660314	CGI_10006290	0.350546	0.00291066	CGI_10012642
CGI_10020464	0.310173	0.271147	CGI_10017333	-0.289398	0.0660314	CGI_10007186	-0.436877	0.00292009	CGI_10012644
CGI_10021076	0.288154	0.271147	CGI_10018635	0.613613	0.0660314	CGI_10011558	0.334345	0.00294265	CGI_10012646
CGI_10012046	0.266374	0.271618	CGI_10028338	-0.242982	0.0660314	CGI_10006457	-0.62134	0.00296543	CGI_10012652
CGI_10022152	-0.311268	0.271618	CGI_10023324	0.575053	0.0665089	CGI_10017440	-0.376705	0.00296543	CGI_10012671
CGI_10000626	0.37032	0.271676	CGI_10019295	-0.334569	0.0667708	CGI_10003650	0.620549	0.00296703	CGI_10012679
CGI_10028538	-0.244794	0.271676	CGI_10019369	0.402514	0.0674728	CGI_10022943	0.335413	0.00297245	CGI_10012680
CGI_10009376	0.268381	0.271873	CGI_10003924	-0.356342	0.0676088	CGI_10024666	-0.475222	0.00297469	CGI_10012683
CGI_10017863	0.220443	0.272007	CGI_10024149	0.432059	0.0676088	CGI_10003562	-0.393921	0.00297598	CGI_10012697
CGI_10013954	-0.185687	0.272024	CGI_10027217	0.386371	0.0676088	CGI_10023190	0.504475	0.00300911	CGI_10012698
CGI_10020964	0.215342	0.272024	CGI_10002700	-0.461897	0.0676817	CGI_10019756	0.28324	0.00301264	CGI_10012712
CGI_10021647	0.168472	0.272024	CGI_10016883	0.338251	0.067682	CGI_10022781	0.796933	0.00301264	CGI_10012722
CGI_10010072	0.168788	0.272181	CGI_10018881	-0.240833	0.0676921	CGI_10012225	-0.395759	0.00302575	CGI_10012741
CGI_10000488	0.37332	0.272278	CGI_10002946	0.289221	0.0684878	CGI_10002631	-0.730134	0.00302836	CGI_10012758
CGI_10023290	-0.331755	0.272278	CGI_10027239	-0.424977	0.0685069	CGI_10027925	-0.644211	0.00303176	CGI_10012759
CGI_10026587	-0.151187	0.272278	CGI_10019135	0.237935	0.0687227	CGI_10008977	-0.52496	0.00303803	CGI_10012760
CGI_10027327	-0.206766	0.272278	CGI_10005175	-0.278372	0.0691546	CGI_10003001	-0.536835	0.00304976	CGI_10012762
CGI_10028927	0.277235	0.272278	CGI_10023769	0.584777	0.0691546	CGI_10026357	-0.365016	0.00305716	CGI_10012765
CGI_10013055	0.241931	0.272445	CGI_10015324	-0.551678	0.0691762	CGI_10010252	0.524759	0.0030726	CGI_10012774
CGI_10020563	0.156084	0.27314	CGI_10022776	0.594288	0.0691762	CGI_10013568	0.610103	0.00309144	CGI_10012775
CGI_10006711	-0.208881	0.273692	CGI_10014599	-0.295075	0.069748	CGI_10015881	-0.43649	0.00309144	CGI_10012780
CGI_10009030	-0.258075	0.273692	CGI_10022772	0.320967	0.06985	CGI_10006979	0.405859	0.00310464	CGI_10012786
CGI_10015133	0.265228	0.273692	CGI_10010234	-0.287616	0.0699182	CGI_10026124	-0.550497	0.00311112	CGI_10012787
CGI_10022918	-0.365165	0.273692	CGI_10000497	0.341111	0.0700799	CGI_10003422	-0.718763	0.00314868	CGI_10012791
CGI_10003149	0.250573	0.273725	CGI_10000748	-0.440442	0.0702752	CGI_10005393	0.715354	0.00314868	CGI_10012793
CGI_10022374	0.371779	0.273725	CGI_10027822	0.447381	0.0702752	CGI_10005054	-0.687468	0.00317118	CGI_10012797
CGI_10002659	-0.226911	0.273751	CGI_10014990	0.448504	0.0702957	CGI_10019245	-0.75632	0.0031782	CGI_10012799
CGI_10013992	0.254402	0.273751	CGI_10013785	0.328325	0.0710047	CGI_10017632	-0.321979	0.0031954	CGI_10012807
CGI_10020670	-0.244871	0.274883	CGI_10010734	-0.657354	0.0711418	CGI_10020692	-0.364205	0.00319734	CGI_10012814
CGI_10010831	-0.319843	0.276179	CGI_10009374	0.233999	0.0712909	CGI_10018340	0.339268	0.00320254	CGI_10012815
CGI_10024906	-0.215437	0.276717	CGI_10005973	0.33661	0.0713035	CGI_10021775	0.443087	0.00320254	CGI_10012816
CGI_10025040	-0.303554	0.276751	CGI_10015082	-0.318737	0.0714434	CGI_10004518	-0.389416	0.00321244	CGI_10012822
CGI_10015236	-0.344558	0.276876	CGI_10003712	0.441352	0.0715429	CGI_10008693	0.424651	0.00321244	CGI_10012832
CGI_10013307	-0.261235	0.277046	CGI_10006916	-0.285296	0.0716792	CGI_10010911	0.324773	0.00321495	CGI_10012845
CGI_10020482	-0.22189	0.277046	CGI_10010250	-0.318912	0.0719225	CGI_10003834	-0.907045	0.00323228	CGI_10012866
CGI_10014244	-0.194406	0.277049	CGI_10011615	0.24016	0.0724713	CGI_10014497	0.83376	0.00323653	CGI_10012868
CGI_10017619	-0.228246	0.277096	CGI_10011645	0.314516	0.0726186	CGI_10027545	-0.417237	0.00323756	CGI_10012871
CGI_10022028	-0.281001	0.277302	CGI_10018830	0.729842	0.0726186	CGI_10011774	0.91422	0.00325182	CGI_10012880
CGI_10011621	0.271929	0.277316	CGI_10006953	0.300142	0.0727588	CGI_10001931	-0.362374	0.00325662	CGI_10012883
CGI_10005572	-0.266958	0.277479	CGI_10015152	0.242598	0.0730278	CGI_10015384	-0.754089	0.00325662	CGI_10012900
CGI_10019435	-0.195448	0.277479	CGI_10014832	0.580655	0.0733429	CGI_10026894	-0.473328	0.00325662	CGI_10012918
CGI_10026601	-0.262541	0.277723	CGI_10006662	-0.616878	0.0734955	CGI_10028191	0.422102	0.00325662	CGI_10012922
CGI_10004443	-0.250207	0.277741	CGI_10009637	-0.261091	0.0736352	CGI_10022749	-0.505079	0.00326592	CGI_10012923
CGI_10005700	-0.181141	0.277741	CGI_10006628	0.493241	0.0737298	CGI_10021184	-1.00838	0.00327282	CGI_10012933
CGI_10014581	-0.276068	0.277741	CGI_10021120	0.357892	0.0737298	CGI_10019634	0.297757	0.00329587	CGI_10012963
CGI_10015514	-0.163673	0.277741	CGI_10002952	0.408051	0.0743334	CGI_10026315	0.472539	0.00331575	CGI_10012964
CGI_10015943	-0.368308	0.277741	CGI_10013306	-0.417397	0.0744531	CGI_10027659	0.695936	0.00332082	CGI_10012965
CGI_10000508	0.371166	0.27803	CGI_10022371	0.736452	0.0744743	CGI_10016920	0.478471	0.00333223	CGI_10012980
CGI_10004798	0.352926	0.27803	CGI_10025022	0.342858	0.0745515	CGI_10024880	-1.15351	0.00334313	CGI_10012981
CGI_10005411	0.214721	0.27803	CGI_10027824	0.273145	0.0745515	CGI_10007495	-0.953883	0.00335781	CGI_10012983
CGI_10006049	-0.289432	0.27803	CGI_10025941	-0.304945	0.0746671	CGI_10027172	-0.44211	0.00335781	CGI_10012986
CGI_10018661	0.219696	0.27803	CGI_10022268	-0.327967	0.0748303	CGI_10023500	-0.830017	0.00337498	CGI_10012988
CGI_10024612	0.27609	0.27803	CGI_10002477	0.649226	0.0748355	CGI_10028368	-0.315377	0.00337498	CGI_10012998
CGI_10008429	-0.369893	0.278216	CGI_10015236	-0.529704	0.0748484	CGI_10012787	-0.506964	0.00338433	CGI_10012999
CGI_10016086	0.365746	0.278282	CGI_10005725	-0.50806	0.0749268	CGI_10020675	-0.360988	0.00338433	CGI_10013006
CGI_10008940	0.202884	0.278489	CGI_10015184	0.30665	0.0754315	CGI_10010727	0.376161	0.00338954	CGI_10013007
CGI_10009825	-0.188061	0.279339	CGI_10012816	0.352109	0.0755327	CGI_10008092	0.517499	0.00339017	CGI_10013011
CGI_10009029	0.276194	0.280312	CGI_10003342	-0.419921	0.075574	CGI_10007530	0.481355	0.00339179	CGI_10013029
CGI_10003896	-0.297686	0.280643	CGI_10006154	0.398415	0.0756076	CGI_10027234	0.534577	0.00340688	CGI_10013030
CGI_10019790	0.331902	0.280949	CGI_10012383	0.278981	0.0756076	CGI_10003812	-0.389887	0.00341831	CGI_10013034
CGI_10007771	-0.160044	0.280952	CGI_10019403	-0.226159	0.0756076	CGI_10021395	-0.538634	0.00343541	CGI_10013037
CGI_10014974	-0.367299	0.280952	CGI_10003280	0.731876	0.0757213	CGI_10005752	0.662829	0.00344148	CGI_10013040
CGI_10021943	-0.191852	0.280952	CGI_10007925	0.349719	0.0759081	CGI_10018387	-0.500065	0.00344148	CGI_10013041
CGI_10027243	-0.20794	0.28096	CGI_10028027	0.309765	0.075999	CGI_10021151	-0.718075	0.00344148	CGI_10013042
CGI_10008381	0.259832	0.281142	CGI_10022012	0.379664	0.0763172	CGI_10015851	0.304292	0.00344268	CGI_10013044
CGI_10013454	-0.255326	0.281339	CGI_10013261	0.621119	0.0763475	CGI_10023789	1.0534	0.00344978	CGI_10013052
CGI_10018146	0.365593	0.281488	CGI_10009534	0.219676	0.0764245	CGI_10027347	0.291473	0.00345825	CGI_10013053
CGI_10011464	0.356177	0.281845	CGI_10010749	0.545513	0.0764245	CGI_10010503	-0.413883	0.00346443	CGI_10013061
CGI_10007518	-0.224406	0.282698	CGI_10008932	0.224542	0.0764904	CGI_10003592	0.365813	0.00351326	CGI_10013063
CGI_10024159	-0.156754	0.283255	CGI_10008036	-0.399502	0.0765069	CGI_10019373	0.481872	0.00351351	CGI_10013086
CGI_10000174	0.229441	0.283309	CGI_10008869	0.32709	0.0765069	CGI_10011979	-0.660853	0.00352119	CGI_10013089
CGI_10005468	0.283982	0.283344	CGI_10016942	0.28458	0.0765069	CGI_10009093	-0.350848	0.00354073	CGI_10013099
CGI_10006190	-0.297994	0.283344	CGI_10018119	-0.277569	0.0765069	CGI_10027555	0.692412	0.00355693	CGI_10013100
CGI_10006381	0.192251	0.283344	CGI_10020160	-0.270394	0.0765069	CGI_10010931	0.413401	0.00356261	CGI_10013101
CGI_10010666	-0.216635	0.283344	CGI_10020902	0.374192	0.0765069	CGI_10024751	-0.414899	0.00356529	CGI_10013103
CGI_10003763	0.161163	0.283615	CGI_10024141	-0.4149	0.0765069	CGI_10024716	-0.937383	0.00356652	CGI_10013121
CGI_10015183	0.294982	0.283757	CGI_10028410	-0.718405	0.0765069	CGI_10008839	0.504864	0.00357083	CGI_10013122
CGI_10014446	-0.186304	0.283992	CGI_10016142	-0.319954	0.0766165	CGI_10025633	0.586395	0.00357422	CGI_10013127
CGI_10019223	0.297082	0.283992	CGI_10028626	-0.736624	0.0766165	CGI_10027081	-0.34632	0.00358687	CGI_10013130
CGI_10027958	0.275577	0.283992	CGI_10015734	0.236309	0.0766332	CGI_10001226	0.626452	0.00359716	CGI_10013131
CGI_10001011	-0.356009	0.284314	CGI_10010125	-0.509611	0.0769471	CGI_10000821	0.708409	0.00360901	CGI_10013140
CGI_10006807	0.21215	0.284314	CGI_10006243	0.383788	0.0769586	CGI_10020680	-0.347555	0.00360901	CGI_10013151
CGI_10016922	-0.194792	0.284314	CGI_10009966	0.264373	0.0769586	CGI_10020253	0.55229	0.0036453	CGI_10013154
CGI_10023720	0.265026	0.284314	CGI_10020461	0.732064	0.0769586	CGI_10012918	0.416401	0.00365189	CGI_10013163
CGI_10006542	0.32639	0.284444	CGI_10023868	0.45329	0.0769586	CGI_10014649	-0.501405	0.00365189	CGI_10013164
CGI_10015697	-0.243732	0.284444	CGI_10015471	-0.302128	0.0772625	CGI_10014639	-0.335959	0.00365813	CGI_10013165
CGI_10022870	-0.291211	0.285423	CGI_10023403	-0.433414	0.0772625	CGI_10008770	-0.624658	0.00366721	CGI_10013176
CGI_10011940	-0.259342	0.285559	CGI_10027221	0.505898	0.0773368	CGI_10020537	-0.458793	0.00366721	CGI_10013181
CGI_10016837	-0.183453	0.285559	CGI_10024608	-0.372332	0.0776551	CGI_10027244	-0.615947	0.00366721	CGI_10013190
CGI_10015561	-0.338962	0.28613	CGI_10007485	-0.620724	0.0777642	CGI_10012605	0.461284	0.00368398	CGI_10013191
CGI_10016441	0.2538	0.28613	CGI_10023724	-0.198142	0.0779614	CGI_10019361	0.732729	0.00369916	CGI_10013194
CGI_10012292	-0.251081	0.286279	CGI_10023796	-0.350864	0.078083	CGI_10002377	0.653087	0.0037174	CGI_10013200
CGI_10022686	0.351715	0.286302	CGI_10005815	0.369916	0.0784182	CGI_10021366	0.489897	0.00372076	CGI_10013207
CGI_10018885	-0.297809	0.287347	CGI_10009436	-0.573374	0.0784182	CGI_10018339	-0.858465	0.00374296	CGI_10013222
CGI_10007136	-0.224552	0.287583	CGI_10006324	-0.669255	0.0784861	CGI_10005877	0.376719	0.00375969	CGI_10013226
CGI_10008557	-0.157246	0.287704	CGI_10009072	-0.558748	0.078739	CGI_10017735	-0.627921	0.00378642	CGI_10013236
[truncated: 26,031 more rows]

## Sheet: Suppl. Table 3B
DEG identification in primed oysters post-challenge							List of DEGs between PIC-primed challenge osyers and PIC-primed control oysters at 1DPC
number of DEGs identified through DESeq2 comparison (FDR<0,05)		viral challenge (infectious inocculum)					gene ID	log2FC	NCBI
		PIC primed		FSW injected					BestBlastHit
		0.5 DPC	1 DPC	0.5 DPC	1 DPC		CGI_10009737	0.124957	von Willebrand factor C domain-containing 2-like
control (non infectious inoculum)	0.5 DPC	0		970			CGI_10010987	0.11728	cytochrome P450 27C1-like [Crassostrea gigas]
	1 DPC		7		6099		CGI_10014140	0.134027	hemagglutinin amebocyte aggregation factor-like
							CGI_10016722	0.124027	cathepsin L1-like
							CGI_10022610	0.137216	Tripartite motif-containing 2
							CGI_10003566	0.114001	cathepsin L1-like
							CGI_10016959	0.135297	epididymal secretory E1-like
