# Supplementary material for: A Sustained Immune Response Supports Long-Term Antiviral Immune Priming in the Pacific Oyster, Crassostrea gigas
Source: mBio. 2020 Mar 10;11(2):e02777-19. doi: 10.1128/mBio.02777-19 (PMC7064767; doi:10.1128/mBio.02777-19)
Supplement: TABLE S4 [file mBio.02777-19-st004.xlsx]

## Sheet: Suppl. Table 4
List of enriched categories identified by RBGOA analysis
0,5DPP PIC vs FSW	nb of CGI	total nber genes	Ratio	1DPP PIC vs FSW	nb of CGI	total nber genes	Ratio	10DPP PIC vs FSW	nb of CGI	total nber genes	Ratio			All categories found at least one time	0,5DPP	1DPP	10DPP
immune response	6	55	0.109091	unknown	-401	8481	-0.0472822	cellular protein metabolic process	177	1223	0.144726			cell death	0.0833333	0.239583	0
establishment of localization	-33	1384	-0.0238439	nitrogen compound metabolic process	-118	1563	-0.0754958	regulation of biosynthetic process	114	811	0.140567			defense response	0.0736253	0.129423	0.202048
cell death	8	96	0.0833333	single-organism metabolic process	-114	1685	-0.0676558	cellular catabolic process	41	299	0.137124			defense response to other organism	0.0856531	0.162393	0.220085
innate immune response	4	32	0.125	nucleic acid metabolic process	-82	1042	-0.0786948	DNA conformation change	14	49	0.285714			establishment of localization	-0.0238439	0	0
negative regulation of cell death	10	104	0.0961538	cellular component organization or biogenesis	-57	845	-0.0674556	deoxyribonucleotide metabolic process	9	21	0.428571			immune effector process	0.190476	0.331579	0.426316
protein modification by small protein conjugation or removal	28	426	0.0657277	biosynthetic process	-54	804	-0.0671642	positive regulation of cellular process	85	563	0.150977			immune response	0.109091	0.163636	0.236364
response to wounding	9	36	0.25	developmental process	-52	782	-0.0664962	ion transmembrane transport	-49	284	-0.172535			immune system process	0.150838	0.250696	0.348189
regulation of type I interferon production	4	16	0.25	RNA metabolic process	-48	657	-0.0730594	carbohydrate homeostasis	-5	13	-0.384615			innate immune response	0.125	0.21875	0
signal transduction	88	1737	0.0506621	organelle organization	-33	440	-0.075	response to wounding	12	36	0.333333			intracellular signal transduction	0.104283	0.174721	0.237918
telomere organization	4	26	0.153846	anatomical structure development	-32	450	-0.0711111	protein metabolic process	250	1614	0.154895			negative regulation of cell death	0.0961538	0.221154	0.346154
regulation of cell death	32	280	0.114286	DNA metabolic process	-29	345	-0.084058	regulation of translation	19	76	0.25			positive regulation of biological process	0.0882709	0.153567	0.215236
immune system process	54	358	0.150838	single-organism organelle organization	-27	306	-0.0882353	cellular response to stress	60	338	0.177515			positive regulation of cell death	0.231884	0.26087	0.26087
defense response to other organism	40	467	0.0856531	RNA processing	-21	224	-0.09375	cell cycle process	42	225	0.186667			positive regulation of response to stimulus	0.146707	0.251497	0.320359
intracellular signal transduction	56	537	0.104283	cellular developmental process	-20	309	-0.0647249	divalent inorganic cation transport	-10	46	-0.217391			protein modification by small protein conjugation or removal	0.0657277	0.159624	0.185446
regulation of response to stress	49	352	0.139205	organ development	-17	189	-0.0899471	monovalent inorganic cation transport	-24	148	-0.162162			regulation of cell death	0.114286	0.189286	0.253571
regulation of defense response	48	342	0.140351	ncRNA metabolic process	-13	206	-0.0631068	regulation of protein catabolic process	10	39	0.25641			regulation of defense response	0.140351	0.248538	0.324561
response to stress	141	1666	0.0846339	transmembrane transport	-11	504	-0.0218254	nucleic acid phosphodiester bond hydrolysis	24	141	0.170213			regulation of multicellular organismal process	0.112941	0.209412	0.301176
positive regulation of cell death	16	69	0.231884	carbohydrate derivative biosynthetic process	-10	145	-0.0689655	negative regulation of biological process	91	514	0.177043			regulation of response to stimulus	0.102421	0.188082	0.251397
response to external stimulus	93	903	0.10299	ncRNA processing	-9	126	-0.0714286	ion transport	-67	421	-0.159145			regulation of response to stress	0.139205	0.244318	0.323864
positive regulation of biological process	73	827	0.0882709	cytoskeleton organization	-8	102	-0.0784314	metal ion transport	-23	158	-0.14557			regulation of type I interferon production	0.25	0.4375	0.375
regulation of multicellular organismal process	48	425	0.112941	carbohydrate metabolic process	-8	281	-0.0284698	regulation of type I interferon production	6	16	0.375			response to external stimulus	0.10299	0.185841	0.24115
defense response	79	1073	0.0736253	cell development	-6	94	-0.0638298	protein catabolic process	18	72	0.25			response to stress	0.0846339	0.143371	0.20036
regulation of response to stimulus	55	537	0.102421	RNA modification	-6	43	-0.139535	cellular response to DNA damage stimulus	47	247	0.190283			response to virus	0.174897	0.297741	0.349076
response to virus	85	486	0.174897	RNA phosphodiester bond hydrolysis	-5	29	-0.172414	taxis	5	13	0.384615			response to wounding	0.25	0.305556	0.333333
immune effector process	36	189	0.190476	methylation	-4	56	-0.0714286	cation transport	-34	231	-0.147186			signal transduction	0.0506621	0.100115	0.153625
unknown	-188	8482	-0.0221646	purine nucleoside monophosphate biosynthetic process	-3	24	-0.125	carbohydrate catabolic process	-13	44	-0.295455			telomere organization	0.153846	0	0
positive regulation of response to stimulus	49	334	0.146707	regulation of microtubule-based process	-3	31	-0.0967742	DNA replication	12	64	0.1875			unknown	-0.0221646	-0.0472822	-0.109185
				nucleobase biosynthetic process	-3	10	-0.3	regulation of cellular protein metabolic process	48	253	0.189723			anatomical structure development	0	-0.0711111	0
				nervous system development	-3	31	-0.0967742	organelle organization	49	440	0.111364			biosynthetic process	0	-0.0671642	0.125622
				pigment metabolic process	-3	13	-0.230769	regulation of protein metabolic process	71	346	0.205202			carbohydrate derivative biosynthetic process	0	-0.0689655	0
				ribonucleoside monophosphate metabolic process	-3	36	-0.0833333	cellular component organization or biogenesis	104	845	0.123077			carbohydrate metabolic process	0	-0.0284698	0
				DNA-dependent DNA replication	-2	10	-0.2	macromolecule catabolic process	37	211	0.175355			cell development	0	-0.0638298	0
				negative regulation of sequence-specific DNA binding transcription factor activity	3	10	0.3	single-organism transport	-136	915	-0.148634			cellular component organization or biogenesis	0	-0.0674556	0.123077
				deoxyribonucleotide catabolic process	3	12	0.25	regulation of translational elongation	6	19	0.315789			cellular developmental process	0	-0.0647249	0
				regulation of telomere maintenance	3	11	0.272727	establishment of protein localization to organelle	11	56	0.196429			cellular protein metabolic process	0	0.11202	0.144726
				regulation of reactive oxygen species metabolic process	3	11	0.272727	regulation of mitotic cell cycle	13	79	0.164557			cytoskeleton organization	0	-0.0784314	0
				regulation of mitochondrion organization	3	11	0.272727	positive regulation of cell death	18	69	0.26087			deoxyribonucleotide catabolic process	0	0.25	0.333333
				protein homotetramerization	3	11	0.272727	chromosome organization	28	198	0.141414			developmental process	0	-0.0664962	0
				regulation of signal transduction by p53 class mediator	3	11	0.272727	RNA metabolic process	73	667	0.109445			DNA metabolic process	0	-0.084058	0.165217
				regulation of intrinsic apoptotic signaling pathway	4	11	0.363636	opsonization	-5	10	-0.5			DNA-dependent DNA replication	0	-0.2	0
				regulation of I-kappaB kinase/NF-kappaB signaling	4	14	0.285714	deoxyribonucleotide biosynthetic process	5	10	0.5			methylation	0	-0.0714286	0
				regulation of type I interferon production	7	16	0.4375	regulation of cell death	71	280	0.253571			ncRNA metabolic process	0	-0.0631068	0
				innate immune response	7	32	0.21875	regulation of metabolic process	158	1141	0.138475			ncRNA processing	0	-0.0714286	0
				immune response	9	55	0.163636	positive regulation of protein metabolic process	25	130	0.192308			negative regulation of sequence-specific DNA binding transcription factor activity	0	0.3	0
				response to wounding	11	36	0.305556	nitrogen compound metabolic process	228	1563	0.145873			nervous system development	0	-0.0967742	0
				positive regulation of cell death	18	69	0.26087	nucleic acid metabolic process	139	1042	0.133397			nitrogen compound metabolic process	0	-0.0754958	0.145873
				cell death	23	96	0.239583	negative regulation of cell death	36	104	0.346154			nucleic acid metabolic process	0	-0.0786948	0.133397
				negative regulation of cell death	23	104	0.221154	DNA metabolic process	57	345	0.165217			nucleobase biosynthetic process	0	-0.3	0
				Toll signaling pathway	35	236	0.148305	transmembrane transport	-79	504	-0.156746			organ development	0	-0.0899471	0
				protein phosphorylation	36	274	0.131387	signal transduction	267	1738	0.153625			organelle organization	0	-0.075	0.111364
				regulation of cell death	53	280	0.189286	intracellular signal transduction	128	538	0.237918			pigment metabolic process	0	-0.230769	0
				immune effector process	63	190	0.331579	response to external stimulus	218	904	0.24115			protein homotetramerization	0	0.272727	0.363636
				protein modification by small protein conjugation or removal	68	426	0.159624	protein modification by small protein conjugation or removal	79	426	0.185446			protein metabolic process	0	0.0972739	0.154895
				defense response to other organism	76	468	0.162393	unknown	-926	8481	-0.109185			protein phosphorylation	0	0.131387	0
				positive regulation of response to stimulus	84	334	0.251497	positive regulation of response to stimulus	107	334	0.320359			purine nucleoside monophosphate biosynthetic process	0	-0.125	0
				regulation of defense response	85	342	0.248538	response to stress	334	1667	0.20036			regulation of I-kappaB kinase/NF-kappaB signaling	0	0.285714	0
				regulation of response to stress	86	352	0.244318	immune effector process	81	190	0.426316			regulation of intrinsic apoptotic signaling pathway	0	0.363636	0
				regulation of multicellular organismal process	89	425	0.209412	regulation of response to stimulus	135	537	0.251397			regulation of microtubule-based process	0	-0.0967742	0
				immune system process	90	359	0.250696	immune system process	125	359	0.348189			regulation of mitochondrion organization	0	0.272727	0
				intracellular signal transduction	94	538	0.174721	defense response	217	1074	0.202048			regulation of reactive oxygen species metabolic process	0	0.272727	0
				regulation of response to stimulus	101	537	0.188082	regulation of multicellular organismal process	128	425	0.301176			regulation of signal transduction by p53 class mediator	0	0.272727	0
				positive regulation of biological process	127	827	0.153567	defense response to other organism	103	468	0.220085			regulation of telomere maintenance	0	0.272727	0
				cellular protein metabolic process	137	1223	0.11202	regulation of gene expression	122	831	0.146811			ribonucleoside monophosphate metabolic process	0	-0.0833333	0
				defense response	139	1074	0.129423	positive regulation of biological process	178	827	0.215236			RNA metabolic process	0	-0.0730594	0.109445
				response to virus	145	487	0.297741	response to virus	170	487	0.349076			RNA modification	0	-0.139535	0
				protein metabolic process	157	1614	0.0972739	proteolysis involved in cellular protein catabolic process	21	118	0.177966			RNA phosphodiester bond hydrolysis	0	-0.172414	0
				response to external stimulus	168	904	0.185841	regulation of defense response	111	342	0.324561			RNA processing	0	-0.09375	0
				signal transduction	174	1738	0.100115	DNA replication initiation	10	14	0.714286			single-organism metabolic process	0	-0.0676558	0
				response to stress	239	1667	0.143371	regulation of response to stress	114	352	0.323864			single-organism organelle organization	0	-0.0882353	0.111111
								cellular homeostasis	-19	94	-0.202128			Toll signaling pathway	0	0.148305	0
21 categories related to immune functions/27 (i.e.78%)				27 categories related to immune functions/69 (i.e.39%)				sodium ion transport	-10	37	-0.27027			transmembrane transport	0	-0.0218254	-0.156746
21/31 immune functions (68%)				27/31 immune function categories (87%)				sodium ion transmembrane transport	-7	26	-0.269231			calcium ion homeostasis	0	0	-0.352941
2 categories down-regultaed (7,4%)				32 categories down-regultaed (46%)				calcium ion homeostasis	-6	17	-0.352941			carbohydrate catabolic process	0	0	-0.295455
								cellular carbohydrate catabolic process	-4	12	-0.333333			carbohydrate homeostasis	0	0	-0.384615
								deoxyribonucleotide catabolic process	4	12	0.333333			cation transport	0	0	-0.147186
								positive regulation of NF-kappaB transcription factor activity	4	11	0.363636			cell cycle checkpoint	0	0	0.32
								protein homotetramerization	4	11	0.363636			cell cycle process	0	0	0.186667
								purine nucleotide catabolic process	4	14	0.285714			cell migration	0	0	0.183673
								regulation of DNA-dependent DNA replication	4	11	0.363636			cell morphogenesis	0	0	0.25
								formation of translation preinitiation complex	5	18	0.277778			cellular carbohydrate catabolic process	0	0	-0.333333
								positive regulation of sequence-specific DNA binding transcription factor activity	5	16	0.3125			cellular catabolic process	0	0	0.137124
								cell morphogenesis	6	24	0.25			cellular component morphogenesis	0	0	0.269841
								DNA integrity checkpoint	6	14	0.428571			cellular homeostasis	0	0	-0.202128
								ER-associated ubiquitin-dependent protein catabolic process	6	19	0.315789			cellular response to DNA damage stimulus	0	0	0.190283
								protein localization to organelle	6	25	0.24			cellular response to stress	0	0	0.177515
								regulation of embryonic development	6	14	0.428571			chromosome organization	0	0	0.141414
								regulation of translational initiation	6	25	0.24			deoxyribonucleotide biosynthetic process	0	0	0.5
								negative regulation of cell cycle process	7	28	0.25			deoxyribonucleotide metabolic process	0	0	0.428571
								nuclear import	7	28	0.25			divalent inorganic cation transport	0	0	-0.217391
								positive regulation of protein catabolic process	7	28	0.25			DNA conformation change	0	0	0.285714
								protein import	7	37	0.189189			DNA integrity checkpoint	0	0	0.428571
								regulation of sequence-specific DNA binding transcription factor activity	7	29	0.241379			DNA replication	0	0	0.1875
								response to growth factor	7	33	0.212121			DNA replication initiation	0	0	0.714286
								transmembrane receptor protein tyrosine kinase signaling pathway	7	31	0.225806			ER-associated ubiquitin-dependent protein catabolic process	0	0	0.315789
								cell cycle checkpoint	8	25	0.32			establishment of protein localization to organelle	0	0	0.196429
								nuclear export	8	35	0.228571			formation of translation preinitiation complex	0	0	0.277778
								cell migration	9	49	0.183673			intracellular protein transport	0	0	0.16
								protein folding	12	61	0.196721			ion transmembrane transport	0	0	-0.172535
								regulation of DNA metabolic process	12	63	0.190476			ion transport	0	0	-0.159145
								immune response	13	55	0.236364			localization	0	0	0.166667
								locomotion	13	70	0.185714			locomotion	0	0	0.185714
								mRNA metabolic process	14	104	0.134615			macromolecule biosynthetic process	0	0	0.119588
								regulation of cell cycle process	14	85	0.164706			macromolecule catabolic process	0	0	0.175355
								regulation of catabolic process	15	124	0.120968			metal ion transport	0	0	-0.14557
								cellular component morphogenesis	17	63	0.269841			monovalent inorganic cation transport	0	0	-0.162162
								localization	17	102	0.166667			mRNA metabolic process	0	0	0.134615
								posttranscriptional regulation of gene expression	23	111	0.207207			negative regulation of biological process	0	0	0.177043
								regulation of cell cycle	24	149	0.161074			negative regulation of cell cycle process	0	0	0.25
								regulation of organelle organization	24	151	0.15894			nuclear export	0	0	0.228571
								intracellular protein transport	32	200	0.16			nuclear import	0	0	0.25
								single-organism organelle organization	34	306	0.111111			nucleic acid phosphodiester bond hydrolysis	0	0	0.170213
								macromolecule biosynthetic process	58	485	0.119588			opsonization	0	0	-0.5
								biosynthetic process	101	804	0.125622			positive regulation of cellular process	0	0	0.150977
														positive regulation of NF-kappaB transcription factor activity	0	0	0.363636
								23 categories related to immune functions/113 (i.e.20,35%)						positive regulation of protein catabolic process	0	0	0.25
								23/31 immune function categories (74%)						positive regulation of protein metabolic process	0	0	0.192308
								17 categories down-regultaed (15%)						positive regulation of sequence-specific DNA binding transcription factor activity	0	0	0.3125
								91 related to metabolic-cellular processes (81%)						posttranscriptional regulation of gene expression	0	0	0.207207
														protein catabolic process	0	0	0.25
														protein folding	0	0	0.196721
														protein import	0	0	0.189189
														protein localization to organelle	0	0	0.24
														proteolysis involved in cellular protein catabolic process	0	0	0.177966
														purine nucleotide catabolic process	0	0	0.285714
														regulation of biosynthetic process	0	0	0.140567
														regulation of catabolic process	0	0	0.120968
														regulation of cell cycle	0	0	0.161074
														regulation of cell cycle process	0	0	0.164706
														regulation of cellular protein metabolic process	0	0	0.189723
														regulation of DNA metabolic process	0	0	0.190476
														regulation of DNA-dependent DNA replication	0	0	0.363636
														regulation of embryonic development	0	0	0.428571
														regulation of gene expression	0	0	0.146811
														regulation of metabolic process	0	0	0.138475
														regulation of mitotic cell cycle	0	0	0.164557
														regulation of organelle organization	0	0	0.15894
														regulation of protein catabolic process	0	0	0.25641
														regulation of protein metabolic process	0	0	0.205202
														regulation of sequence-specific DNA binding transcription factor activity	0	0	0.241379
														regulation of translation	0	0	0.25
														regulation of translational elongation	0	0	0.315789
														regulation of translational initiation	0	0	0.24
														response to growth factor	0	0	0.212121
														single-organism transport	0	0	-0.148634
														sodium ion transmembrane transport	0	0	-0.269231
														sodium ion transport	0	0	-0.27027
														taxis	0	0	0.384615
														transmembrane receptor protein tyrosine kinase signaling pathway	0	0	0.225806
														31 categories related to immune functions/148, i.e. 21%
														48 categories "down-regulated"/148 (32,4%_ only 1 corresponding to an immune function)
