# Supplementary material for: A Sustained Immune Response Supports Long-Term Antiviral Immune Priming in the Pacific Oyster, Crassostrea gigas
Source: mBio. 2020 Mar 10;11(2):e02777-19. doi: 10.1128/mBio.02777-19 (PMC7064767; doi:10.1128/mBio.02777-19)
Supplement: TABLE S5 [file mBio.02777-19-st005.xlsx]

## Sheet: Suppl. Table 5A
oyster genome	poly(I:C) priming	Priming poly(I:C)/T0						Challenge Poly(I:C)+OsHV-1/10DPP				FSW control	Priming FSW/T0						Challenge FSW+OsHV-1/10DPP				annotation and putative function			Gene ontology
		0,5DPP		1DPP		10DPP		0,5DPC		1DPC			0,5DPP		1DPP		10DPP		0,5DPC		1DPC		NCBI	immune-related function
ID	pattern	log2FC	RPKM	log2FC	RPKM	log2FC	RPKM	log2FC	RPKM	log2FC	RPKM	pattern	log2FC	RPKM	log2FC	RPKM	log2FC	RPKM	log2FC	RPKM	log2FC	RPKM	BestBlastHit	antimicrobial activity	pathways	GO terms
CGI_10018739	challenge specific	0	555.603	0	528.65	0	1237.34	-1.59497	354.281	0	839.855	recall opposite	0	432.825	0	580.52	1.32514	2150.07	-1.52998	568.896	-1.63142	640.45	kynurenine formamidase-like [Biomphalaria glabrata]	other	other	F:arylformamidase activity; P:tryptophan catabolic process to kynurenine; C:integral component of membrane
CGI_10006287	challenge specific	0	976.402	0	842.429	0	871.591	1.37857	3007.59	0	1979.87	recall opposite	0	1146.49	0	874.657	-4.31755	47.5621	4.36564	1506.06	4.83023	2751.24	Cytochrome P450 1A1	V/B	other	F:iron ion binding; F:oxidoreductase activity, acting on paired donors, with incorporation or reduction of molecular oxygen; P:oxidation-reduction process; F:heme binding
CGI_10020345	challenge specific	0	688.502	0	601.799	0	737.448	0	858.921	0.344213	953.03	recall opposite	0	688.072	0	660.341	-0.308521	613.08	0.441374	801.627	0.488943	807.355	Tolloid 1	V/B	Toll/NF-kB pathway	F:zinc ion binding; F:calcium ion binding; P:proteolysis; F:metalloendopeptidase activity
CGI_10020339	challenge specific	0	576.636	0	629.519	0	676.555	0.44481	902.191	0.342281	875.428	recall opposite	-0.165146	567.833	0	567.449	0	667.318	0.356538	819.189	0.478363	872.551	Growth factor receptor-bound 2	other	signaling	F:protein domain specific binding; P:signal transduction; C:protein complex; F:receptor binding; P:regulation of signal transduction; C:plasma membrane; P:positive regulation of cellular process; C:cytoplasm; C:nuclear lumen; C:vesicle; P:developmental process; P:regulation of cellular metabolic process; F:enzyme binding
CGI_10009278	challenge specific	0	637.967	0	618.016	0	533.325	0	464.907	-0.32435	421.347	sustained	0	595.17	0	615.531	-0.706617	366.787	0	342.445	0	393.649	Nuclear pore complex partial	other	other	P:nuclear pore organization; P:NLS-bearing protein import into nucleus; F:structural constituent of nuclear pore; F:nucleocytoplasmic transporter activity; C:nuclear pore central transport channel; P:protein targeting to nuclear inner membrane
CGI_10014683	challenge specific	0	453.24	0	439.501	0	457.931	0	332.108	-0.393537	343.804	sustained	0	400.075	0	475.952	-0.447664	343.67	0	263.179	0	279.041	universal stress A [Crassostrea gigas]	V/B	other	P:response to stress
CGI_10004165	challenge specific	0	592.164	0	494.228	0	380.66	0.654044	618.892	0	413.104	sustained	0	438.709	0	568.25	-2.09817	114.603	0	198.216	1.61325	360.241	Stress-induced 1	other	other	0
CGI_10022749	challenge specific	0	293.5	0	226.652	0	319.432	-0.538433	204.304	0	279.85	sustained	0	334.851	0	338.858	0.569705	470.469	-0.460419	319.43	-0.509299	305.949	glutathione S-transferase 1-like	V/B	other	P:metabolic process; F:glutathione transferase activity; F:transferase activity
CGI_10009030	challenge specific	0	299.123	0	250.6	0	290.473	-0.531599	187.69	0	286.521	recall opposite	0.568899	368.668	0.701439	401.061	0.553189	389.334	-0.844814	201.504	-1.63314	111.612	7-dehydrocholesterol reductase [Coxiella burnetii]	other	other	F:oxidoreductase activity, acting on the CH-CH group of donors, NAD or NADP as acceptor; F:sterol delta7 reductase activity; C:integral component of endoplasmic reticulum membrane; P:brassinosteroid biosynthetic process; P:oxidation-reduction process; P:sterol biosynthetic process
CGI_10003650	challenge specific	0	330.54	0	276.24	0	264.961	0.786149	463.23	0.4772	386.941	recall opposite	0	248.904	0	239.617	-0.694788	170.065	1.03233	350.437	1.41035	436.937	substance-K receptor-like [Crassostrea gigas]	other	other	F:G-protein coupled receptor activity; P:G-protein coupled receptor signaling pathway; C:integral component of membrane
CGI_10004932	challenge specific	0	84.7143	0	71.645	0	85.4911	0	54.7809	-0.266908	71.0687	sustained	0	76.0474	-0.409584	61.5884	-0.478705	64.0557	0	59.5689	0	59.9646	probable ubiquitin carboxyl-terminal hydrolase FAF-X isoform X1 [Octopus bimaculoides]	virus	other	P:protein deubiquitination; C:cytoplasm; P:cell migration; F:thiol-dependent ubiquitinyl hydrolase activity; P:ubiquitin-dependent protein catabolic process
CGI_10005326	challenge specific	0	131.84	0	100.852	0	81.4664	0	123.176	0.554085	130.513	priming specific	0	128.621	-0.673369	60.5321	0	98.3233	0	89.5008	0	86.099	Collectin-12 [Crassostrea gigas]	V/B	signaling	C:membrane; C:integral component of membrane
CGI_10012017	challenge specific	0	53.9962	0	49.6814	0	62.0372	0	70.378	0.313154	78.4682	recall opposite	-0.246033	49.1804	-0.388821	44.0527	-0.255592	52.729	0.856185	92.4953	1.22961	116.674	cGMP-inhibited 3 ,5 -cyclic phosphodiesterase A-like isoform X2	other	other	F:metal ion binding; P:signal transduction; P:metabolic process; F:3',5'-cyclic-nucleotide phosphodiesterase activity
CGI_10027172	challenge specific	0	33.8528	0	32.4265	0	37.6414	-0.46322	25.6604	0	30.4096	recall opposite	0	34.8289	0	36.0297	0.61163	52.7864	-0.692981	30.7278	-0.697682	30.2281	dynein assembly factor with WDR repeat domains 1	other	other	P:heart development; P:cilium-dependent cell motility; P:axonemal dynein complex assembly; C:cilium; C:integral component of membrane; P:determination of left/right symmetry
CGI_10008719	challenge specific	0	19.1569	0	24.7939	0	37.5027	0.61806	58.5751	0	47.8517	recall opposite	-0.548556	16.674	0	17.4124	0	20.9655	0.789414	36.4752	1.07957	42.8807	heat shock 70 kDa 12A-like	V/B	other	C:membrane; C:integral component of membrane
CGI_10018706	challenge specific	0	17.7557	0	13.6702	0	19.4344	0.938353	41.9359	0	33.949	not regulated	0	17.4187	0	20.4641	0	40.0227	0	52.7332	0	59.4014	GTP-binding RAD [Crassostrea gigas]	V/B	signaling	F:GTP binding; P:small GTPase mediated signal transduction; C:membrane; P:protein transport; C:intracellular
CGI_10024882	challenge specific	0	14.5797	0	12.7421	0	17.433	-0.664609	10.2006	0	14.1005	recall opposite	0	14.2955	0	16.2245	0.605394	25.6253	-0.915431	12.5794	-1.07488	11.1168	Sodium-dependent serotonin transporter	bacteria	other	P:neurotransmitter transport; F:neurotransmitter:sodium symporter activity; P:transmembrane transport; C:integral component of membrane
CGI_10020135	challenge specific	0	18.2846	0	13.2634	0	16.5248	-0.685404	9.43394	-0.809765	8.67388	recall	0	16.9087	-0.566454	14.9954	0	28.4076	-0.775049	15.3191	-0.806684	14.908	0	V/B	other	0
CGI_10027555	challenge specific	0	12.6159	0	13.7739	0	15.2402	0	14.9453	-0.686437	8.5626	recall opposite	0	10.2603	-0.48659	8.66863	-0.547406	9.16373	0	9.82222	0.801506	15.3878	C-type mannose receptor 2	bacteria	signaling	P:metabolic process; F:transferase activity
CGI_10007979	challenge specific	0	15.0611	0	15.687	0	15.1851	-0.869726	7.60005	-0.371469	11.5923	challenge specific	0	14.0558	0	15.0322	0	22.7484	-0.814539	12.1716	-0.991158	10.5601	Collagen alpha-3(VI) chain	V/B	signaling	F:chitin binding; C:collagen trimer; F:calcium ion binding; P:chitin metabolic process; C:integral component of membrane; P:homophilic cell adhesion via plasma membrane adhesion molecules; C:extracellular region; F:carbohydrate binding
CGI_10011806	challenge specific	0	11.2873	0	10.3229	0	11.5732	-0.742832	6.12968	0	9.53953	recall opposite	0	13.8289	0.366929	14.7074	0.47669	17.2146	-0.92277	8.25592	-1.83939	4.13586	tyrosine- kinase transmembrane receptor Ror-like	virus	JAK/STAT	F:ATP binding; P:peptidyl-tyrosine phosphorylation; F:transmembrane receptor protein tyrosine kinase activity; C:integral component of membrane; P:transmembrane receptor protein tyrosine kinase signaling pathway
CGI_10017479	challenge specific	0	7.20084	0	6.50724	0	10.0096	-0.791264	5.14546	0	8.28819	recall opposite	0	6.75752	0	6.39825	0.939047	16.8123	-1.32185	5.87323	-1.12679	6.92691	Protocadherin Fat 4	bacteria	signaling	F:calcium ion binding; C:membrane; F:scavenger receptor activity; P:receptor-mediated endocytosis
CGI_10019866	not regulated	0	1.60172	0	4.76586	0	2.55553	0	2.2625	0	3.39183	not regulated	0	5.23699	0	2.05019	0	3.11668	0	3.06996	0	1.83645	probable dimethyladenosine transferase	virus	other	C:mitochondrial matrix; P:rRNA methylation; F:rRNA (adenine-N6,N6-)-dimethyltransferase activity
CGI_10011913	not regulated	0	1405.32	0	1474.36	0	1305.63	0	1039.17	0	1132.24	sustained	0	1519.04	0	1345	-0.788788	901.538	0	909.922	0.393658	1114.98	tyrosinase tyr-3	other	other	F:monophenol monooxygenase activity; F:metal ion binding; F:methyltransferase activity; P:oxidation-reduction process; P:primary metabolic process; P:organic substance metabolic process; P:methylation
CGI_10019480	not regulated	0	175.448	0	152.399	0	158.135	0	136.872	0	145.907	priming specific	0.323857	194.339	0.454478	210.789	0	190.061	0	161.081	0	150.551	mitochondrial	other	other	F:transaminase activity; F:aminomethyltransferase activity; P:glycine catabolic process; P:methylation
CGI_10011066	not regulated	0	84.0697	0	107.927	0	103.482	0	109.111	0	131.343	recall opposite	-0.709045	62.7602	-0.60984	65.7518	-0.6356	71.7859	0.62593	107.943	0.828526	121.897	Tripartite motif-containing 2	virus	IFN-like pathway and RLR recognition	F:ATP binding; F:zinc ion binding; C:cytoplasm; P:signal transduction; C:membrane; C:integral component of membrane; F:S-adenosylmethionine-dependent methyltransferase activity; C:intracellular; P:methylation
CGI_10011915	not regulated	0	84.8264	0	101.447	0	95.1424	0	74.6294	0	92.5831	sustained	0	102.252	0	81.8801	-0.550162	63.3101	0	83.3481	0	64.4919	tyrosinase tyr-3	other	other	F:monophenol monooxygenase activity; F:metal ion binding; F:methyltransferase activity; P:oxidation-reduction process; P:primary metabolic process; P:organic substance metabolic process; P:methylation
CGI_10002811	not regulated	0	60.1728	0	53.0486	0	74.0832	0	61.4828	0	69.9343	not regulated	0	61.4368	0	57.4662	0	62.9316	0	59.1725	0	55.5251	nipped-B isoform X1 [Crassostrea gigas]	other	other	F:protein C-terminus binding; P:positive regulation of histone deacetylation; P:external genitalia morphogenesis; P:gall bladder development; F:mediator complex binding; P:outflow tract morphogenesis; P:embryonic digestive tract morphogenesis; P:fat cell differentiation; P:positive regulation of transcription from RNA polymerase II promoter; P:uterus morphogenesis; P:positive regulation of multic…
CGI_10019517	not regulated	0	49.1065	0	40.4236	0	51.4627	0	46.2805	0	47.4777	sustained	0	43.7196	0	42.5624	-0.480126	37.2564	0	38.8995	0	41.4053	RNA polymerase-associated CTR9 homolog	other	other	P:histone modification; C:Cdc73/Paf1 complex; P:regulation of transcription, DNA-templated; P:regulation of histone H3-K4 methylation; F:RNA polymerase II core binding
CGI_10005508	not regulated	0	2278.99	0	2031.77	0	2791.97	0	1861.45	0	1683.86	recall opposite	0	2495.88	0.491998	3218.61	0	2606.17	0	2045.99	-0.348005	1907.17	carboxymethylenebutenolidase homolog isoform X2 [Aplysia californica]	other	other	P:neurotransmitter transport; F:neurotransmitter:sodium symporter activity; P:transmembrane transport; P:metabolic process; C:integral component of membrane; F:hydrolase activity
CGI_10004679	not regulated	0	38.7774	0	35.7664	0	33.0719	0	34.541	0	35.6436	sustained	0.734041	54.6333	0.77791	55.5944	0.777842	59.8553	0	50.2583	-0.482942	39.7586	polypeptide N-acetylgalactosaminyltransferase 2-like	other	other	F:transferase activity, transferring glycosyl groups; C:integral component of membrane; P:protein glycosylation; C:Golgi membrane; F:carbohydrate binding
CGI_10017557	not regulated	0	2484.18	0	2391.24	0	2718.36	0	2946.42	0	2836.41	recall opposite	0	2645.16	0	2544.32	-0.217415	2376.06	0	2602.56	0.307903	2756.86	ADP-ribosylation factor 2	virus	other	F:GTP binding; P:vesicle-mediated transport; P:small GTPase mediated signal transduction; P:protein transport; C:Golgi apparatus
CGI_10027917	not regulated	0	1871.9	0	1728.99	0	1719.32	0	1665.03	0	1715.17	sustained	0	1800.82	0.278154	1990.12	0.362588	2294.87	-0.285335	1790.32	0	1989.2	peroxiredoxin- mitochondrial-like	V/B	other	F:oxidoreductase activity; P:fin regeneration; P:oxidation-reduction process
CGI_10005509	not regulated	0	948.594	0	926.458	0	970.871	0	1199.51	0	1235.28	sustained	0	876.171	0	1001.67	0.41692	1243.24	0	1274.65	0	1238.97	usf-like [Biomphalaria glabrata]	virus	other	P:neurotransmitter transport; F:neurotransmitter:sodium symporter activity; P:transmembrane transport; P:metabolic process; C:integral component of membrane; F:hydrolase activity
CGI_10008263	not regulated	0	910.574	0	990.261	0	841.322	0	829.1	0	781.288	sustained	0	957.846	0	1070.49	-0.65802	634.77	0	597.146	0.44898	815.506	universal stress A	V/B	other	P:response to stress
CGI_10017704	not regulated	0	741.703	0	700.547	0	767.67	0	667.026	0	704.845	priming specific	0	699.689	0.185831	744.386	0	628.837	0	551.78	0	574.329	probable aminopeptidase NPEPL1	other	other	C:cytoplasm; P:proteolysis; F:metalloexopeptidase activity; F:aminopeptidase activity; F:manganese ion binding
CGI_10022190	not regulated	0	690.498	0	593.312	0	644.362	0	693.577	0	637.18	sustained	0	650.235	0	653.689	-0.593404	470.423	0	528.735	0.460098	609.701	alpha partial	other	other	F:alpha-amylase activity; P:carbohydrate metabolic process; F:metal ion binding
CGI_10016215	not regulated	0	412.745	0	382.614	0	557.338	0	432.629	0	529.627	recall opposite	0	496.945	0	470.23	0.507704	720.393	-0.563437	461.911	-0.863799	366.459	leucine-rich repeat and fibronectin type III domain-containing 1 [Lingula anatina]	V/B	signaling	C:membrane; C:integral component of membrane
CGI_10016295	not regulated	0	574.043	0	470.002	0	480.768	0	526.694	0	449.272	recall opposite	0	488.809	0	479.572	0.273882	689.801	-0.48151	465.64	0	500.275	leucine-rich repeats and immunoglobulin-like domains 3	V/B	signaling	0
CGI_10009486	not regulated	0	875.009	0	629.391	0	454.913	0	587.161	0	548.869	challenge specific	0	506.089	0	584.806	0	684.067	0	681.217	0.445801	878.345	mantle defensin [Crassostrea gigas]	V/B	AMP	P:defense response
CGI_10004054	not regulated	0	388.571	0	376.826	0	448.93	0	440.887	0	445.699	recall opposite	-0.514886	306.535	-0.441884	319.598	-0.774606	276.112	0.448312	362.79	0.828091	461.17	regulator of nonsense transcripts 1 isoform X2	other	other	F:DNA binding; F:ATP binding; F:zinc ion binding; P:nuclear-transcribed mRNA catabolic process, nonsense-mediated decay; C:cytoplasm; F:helicase activity
CGI_10028054	not regulated	0	445.944	0	394.162	0	436.427	0	456.714	0	364.843	sustained	0	437.941	0	435.966	-1.01119	261.806	0	314.205	0.557577	365.69	leucine-rich repeats and immunoglobulin-like domains 3	V/B	signaling	0
CGI_10019756	not regulated	0	447.712	0	421.004	0	420.396	0	326.54	0	380.928	sustained	0	414.769	-0.242874	368.011	-0.426912	352.49	0	333.823	0	365.938	E3 ubiquitin- ligase HECTD1	virus	other	F:ubiquitin-protein transferase activity; F:metal ion binding; F:ligase activity; P:protein ubiquitination
CGI_10002557	not regulated	0	260.262	0	174.372	0	333.677	0	330.198	0	386.421	challenge specific	0	193.709	0	207.042	0	171.727	0	317.161	0.893522	325.299	calcitonin receptor-like isoform X1 [Crassostrea gigas]	other	other	F:G-protein coupled receptor activity; P:G-protein coupled receptor signaling pathway; C:membrane
CGI_10009423	not regulated	0	349.617	0	288.935	0	329.427	0	227.095	0	275.769	sustained	0	317.133	0	283.408	-0.400811	252.353	0	257.627	0	244.047	Pre-mRNA-processing-splicing factor 8	other	other	C:U5 snRNP; F:poly(A) RNA binding; P:spliceosomal tri-snRNP complex assembly; F:second spliceosomal transesterification activity; F:U6 snRNA binding; F:U5 snRNA binding; F:pre-mRNA intronic binding; C:catalytic step 2 spliceosome; P:cellular response to lipopolysaccharide; F:K63-linked polyubiquitin binding; F:U1 snRNA binding; C:integral component of membrane; P:cellular response to tumor necros…
CGI_10027618	not regulated	0	239.489	0	268.509	0	326.824	0	282.726	0	291.064	sustained	0	239.535	0	248.582	-0.636195	190.63	0	176.456	0	202.513	Thymidine phosphorylase	virus	other	F:phosphorylase activity; P:pyrimidine nucleobase metabolic process; F:thymidine phosphorylase activity; C:cytosol; F:pyrimidine-nucleoside phosphorylase activity; P:pyrimidine nucleotide metabolic process; P:pyrimidine nucleoside metabolic process
CGI_10011160	not regulated	0	333.106	0	308.484	0	319.72	0	320.648	0	330.401	sustained	0	385.432	0	376.715	-0.513334	262.584	0	289.465	0.470334	341.729	eukaryotic peptide chain release factor GTP-binding subunit ERF3A-like isoform X2	other	other	F:GTP binding; F:translation release factor activity; F:GTPase activity; P:cytoplasmic translational termination; C:translation release factor complex
CGI_10027347	not regulated	0	280.199	0	233.717	0	260.825	0	281.938	0	287.835	recall opposite	0	276.223	0	259.329	-0.324558	217.45	0.25576	248.579	0.351111	259.998	coatomer subunit alpha isoform X2	other	other	C:extracellular space; P:ER to Golgi vesicle-mediated transport; C:extracellular exosome; P:retrograde vesicle-mediated transport, Golgi to ER; F:structural molecule activity; P:intra-Golgi vesicle-mediated transport; P:intracellular protein transport; F:hormone activity; P:pancreatic juice secretion; C:COPI vesicle coat
CGI_10006511	not regulated	0	251.11	0	216.661	0	233.638	0	252.862	0	222.396	recall opposite	0	254.101	0.222891	260.268	-0.363113	187.783	0	211.275	0.4341	238.167	histidine--tRNA cytoplasmic isoform X2	other	other	F:histidine-tRNA ligase activity; F:ATP binding; P:histidyl-tRNA aminoacylation; C:cytoplasm
CGI_10001478	not regulated	0	223.019	0	193.546	0	225.739	0	166.423	0	186.947	sustained	0	213.058	0	199.555	-0.408898	184.274	0	162.354	0	161.686	long-chain-fatty-acid-- ligase 4 isoform X2	other	other	F:ligase activity, forming carbon-sulfur bonds; P:regulation of transport; P:positive regulation of cellular process; P:single-multicellular organism process; C:intracellular membrane-bounded organelle; C:membrane; P:lipid metabolic process; C:cytoplasmic part; P:single-organism cellular process
CGI_10015177	not regulated	0	292.735	0	316.366	0	216.507	0	229.243	0	248.332	not regulated	0	241.943	0	286.294	0	301.408	0	269.212	0	268.62	FMRF-amide neuropeptides-like	other	other	P:neuropeptide signaling pathway
CGI_10023024	not regulated	0	224.674	0	180.518	0	209.968	0	240.579	0	229.91	recall opposite	0	206.516	0	200.092	-0.566076	153.183	0.396901	193.644	0.59473	217.441	Coatomer subunit beta	other	other	F:protein binding; P:notochord development; P:retrograde vesicle-mediated transport, Golgi to ER; P:somite development; F:structural molecule activity; C:endoplasmic reticulum; P:intra-Golgi vesicle-mediated transport; C:endoplasmic reticulum-Golgi intermediate compartment; P:intracellular protein transport; C:plasma membrane; C:COPI vesicle coat
CGI_10002922	not regulated	0	179.349	0	147.562	0	199.931	0	176.804	0	176.099	not regulated	0	178.005	0	164.887	0	168.892	0	155.228	0	151.844	E3 ubiquitin- ligase TRIP12 isoform X2	V/B	other	F:ubiquitin-protein transferase activity; F:zinc ion binding; F:ligase activity; P:protein ubiquitination
CGI_10001332	not regulated	0	135.96	0	115.551	0	193.986	0	110.797	0	164.039	recall opposite	0	112.854	0	168.853	1.2003	369.024	-0.89586	165.297	-1.68603	91.7931	sodium-dependent serotonin transporter [Oryctolagus cuniculus]	bacteria	other	P:social behavior; P:dopamine metabolic process; P:transmembrane transport; P:positive regulation of cell cycle; P:brain morphogenesis; P:negative regulation of organ growth; P:gland development; P:response to toxic substance; P:thalamus development; F:serotonin:sodium symporter activity; C:integral component of plasma membrane; P:serotonin uptake; C:presynapse; F:dopamine transmembrane transport…
CGI_10008151	not regulated	0	173.035	0	161.392	0	189.913	0	149.094	0	216.934	recall opposite	0	191.645	0	195.349	0.389575	252.288	-0.375989	185.242	-0.55712	159.291	ATP-dependent 6-phosphofructokinase-like	other	other	F:ATP binding; C:cytoplasm; F:metal ion binding; P:fructose 6-phosphate metabolic process; P:glycolytic process through fructose-6-phosphate; F:6-phosphofructokinase activity
CGI_10001663	not regulated	0	284.073	0	211.408	0	188.692	0	257.093	0	222.27	not regulated	0	372.079	0	317.77	0	272.977	0	227.003	0	214.892	ribosomal S3a [Mus musculus]	other	other	C:nucleus; P:positive regulation of translation; F:structural constituent of ribosome; C:cytosolic small ribosomal subunit; P:negative regulation of apoptotic process; P:positive regulation of fibroblast proliferation; P:cell differentiation; F:mRNA binding; F:translation initiation factor binding; F:protein complex binding; P:translation
CGI_10009641	not regulated	0	218.367	0	201.771	0	186.677	0	189.663	0	191.367	recall opposite	0	202.742	0	200.93	-0.561171	148.151	0.358081	181.98	0.669095	221.552	valine--tRNA ligase-like	other	other	F:valine-tRNA ligase activity; F:ATP binding; P:valyl-tRNA aminoacylation; P:regulation of translational fidelity; C:integral component of membrane; F:aminoacyl-tRNA editing activity; C:cytosol
CGI_10024595	not regulated	0	199.072	0	159.224	0	183.981	0	160.5	0	179.895	sustained	0	189.489	0	194.91	-0.853964	105.014	0	122.833	0	105.958	Complement C1q 4	V/B	signaling	C:collagen trimer
CGI_10021960	not regulated	0	185.021	0	165.8	0	159.957	0	148.705	0	168.674	recall opposite	0.240646	195.676	0	187.875	0.26847	214.476	0	194.127	-0.294036	163.321	ras-related Rab-3-like isoform X4 [Crassostrea gigas]	virus	signaling	F:GTP binding; P:nucleocytoplasmic transport; P:small GTPase mediated signal transduction; F:GTPase activity; C:membrane; P:metabolic process; P:intracellular protein transport; C:intracellular
CGI_10015203	not regulated	0	152.82	0	143.289	0	158.418	0	138.757	0	164.613	recall opposite	0	176.705	0	165.463	0.278288	227.05	-0.608188	141.159	-0.761549	124.679	somatomedin-B and thrombospondin type-1 domain-containing -like	V/B	other	P:immune response; F:scavenger receptor activity; P:receptor-mediated endocytosis; F:polysaccharide binding
CGI_10026383	not regulated	0	129.832	0	115.592	0	155.089	0	129.215	0	142.557	recall opposite	0.2224	164	0	157.481	0.327951	190.094	-0.545762	123.384	-0.872855	96.3856	Phosphatidylinositol 3-kinase regulatory subunit alpha	V/B	other	C:phosphatidylinositol 3-kinase complex; F:phosphatidylinositol 3-kinase regulator activity; F:metal ion binding; P:regulation of phosphatidylinositol 3-kinase activity; P:phosphorylation; F:kinase activity; C:intracellular; P:intracellular signal transduction
CGI_10012491	not regulated	0	185.903	0	179.441	0	155.019	0	189.4	0	198.792	challenge specific	0	138.559	0	141.274	0	162.581	0	200.395	0.672975	245.057	heat shock 70 kDa 12A-like	V/B	other	F:nucleotide binding; F:ATP binding
CGI_10010091	not regulated	0	146.953	0	129.892	0	154.474	0	130.634	0	142.379	sustained	0	138.953	-0.31972	123.792	-0.384669	128.824	0	133.84	0	129.689	ankyrin repeat and IBR domain-containing 1-like [Crassostrea gigas]	V/B	signaling	F:zinc ion binding; F:ubiquitin conjugating enzyme binding; F:ubiquitin protein ligase activity; C:ubiquitin ligase complex; C:cytoplasm; P:protein polyubiquitination; P:positive regulation of proteasomal ubiquitin-dependent protein catabolic process; P:protein ubiquitination involved in ubiquitin-dependent protein catabolic process
CGI_10008200	not regulated	0	198.702	0	142.091	0	153.956	0	122.591	0	165.248	sustained	0	161.882	0	157.368	0.328099	241.019	0	182.163	0	192.93	Flattop homolog [Lingula anatina]	other	other	C:primary cilium; C:ciliary basal body; P:cilium organization; C:apical plasma membrane
CGI_10004665	not regulated	0	145.391	0	138.175	0	151.344	0	127.105	0	139.049	sustained	0	141.768	0	130.174	-0.245613	125.787	0	122.597	0	131.177	probable ubiquitin carboxyl-terminal hydrolase FAF-X isoform X2	virus	other	P:protein deubiquitination; C:cytoplasm; P:cellular response to growth factor stimulus; P:cellular response to endogenous stimulus; P:transmembrane receptor protein serine/threonine kinase signaling pathway; P:generation of neurons; P:cell migration; F:thiol-dependent ubiquitinyl hydrolase activity; P:ubiquitin-dependent protein catabolic process
CGI_10000905	not regulated	0	176.909	0	170.36	0	146.041	0	170.865	0	145.728	priming specific	0	166.927	0.30447	196.502	0	179.752	0	173.105	0	199.408	Elongation factor 1 delta	other	other	F:translation elongation factor activity; P:translational elongation; C:eukaryotic translation elongation factor 1 complex
CGI_10021731	not regulated	0	133.479	0	121.852	0	142.171	0	137.693	0	136.74	sustained	0	120.69	0	113.799	-0.275876	111.968	0	118.45	0	123.297	exostosin-2 isoform X1	virus	other	F:heparan sulfate N-acetylglucosaminyltransferase activity; P:heparan sulfate proteoglycan biosynthetic process, polysaccharide chain biosynthetic process; F:protein homodimerization activity; F:glucuronosyl-N-acetylglucosaminyl-proteoglycan 4-alpha-N-acetylglucosaminyltransferase activity; F:N-acetylglucosaminyl-proteoglycan 4-beta-glucuronosyltransferase activity; C:UDP-N-acetylglucosamine tran…
CGI_10020498	not regulated	0	169.477	0	168.323	0	138.411	0	147.077	0	143.274	not regulated	0	165.893	0	174.272	0	199.703	0	203.787	0	209.201	dynein light chain axonemal	V/B	signaling	0
CGI_10007454	not regulated	0	133.88	0	107.502	0	136.088	0	144.84	0	140.545	sustained	0.276333	142.283	0.246701	137.85	-0.257682	105.29	0	105.805	0	97.0395	hamartin [Monodelphis domestica]	other	other	P:regulation of biological quality; P:cell adhesion; P:single-organism transport; P:negative regulation of insulin receptor signaling pathway; P:tissue development; P:pallium development; P:regulation of translation; F:protein binding; P:regulation of cell-matrix adhesion; P:immune response; P:regulation of actin cytoskeleton organization; P:regulation of cellular component biogenesis; P:regulati…
CGI_10028744	not regulated	0	135.067	0	125.853	0	135.335	0	104.012	0	116.512	sustained	-0.197654	128.184	-0.412698	109.133	-0.383436	121.38	0	116.011	0	118.964	tweety homolog 1-A-like isoform X7 [Octopus bimaculoides]	other	other	C:chloride channel complex; P:chloride transmembrane transport; F:chloride channel activity
CGI_10015574	not regulated	0	121.593	0	115.867	0	132.787	0	116.44	0	132.309	priming specific	0.18039	129.016	0.214768	130.861	0	114.94	0	114.06	0	112.754	nucleo TPR-like	virus	other	C:nuclear envelope; P:regulation of macromolecule metabolic process; F:protein binding; P:regulation of mitotic nuclear division; P:regulation of chromosome organization; P:protein import into nucleus; C:viral nucleocapsid; P:negative regulation of biological process; P:regulation of primary metabolic process; P:cellular process; P:regulation of cellular metabolic process; P:response to stimulus
CGI_10020370	not regulated	0	123.987	0	111.893	0	130.133	0	130.615	0	137.213	priming specific	0.415762	142.6	0.477464	147.248	0	105.104	0	114.313	0	117.166	serine threonine- kinase RIO1-like	V/B	signaling	F:ATP binding; C:integral component of peroxisomal membrane; P:peroxisome organization; F:protein serine/threonine kinase activity; P:protein phosphorylation
CGI_10012229	not regulated	0	138.893	0	142.194	0	124.91	0	119.541	0	138.858	sustained	0	154.794	0	154.524	-0.500977	104.774	0	117.487	0	111.671	H(+) Cl(-) exchange transporter 7	other	other	P:regulation of anion transmembrane transport; P:ion transmembrane transport; C:integral component of membrane; P:chloride transport; F:voltage-gated chloride channel activity
CGI_10003310	not regulated	0	137.852	0	125.387	0	123.958	0	107.84	0	117.654	recall opposite	0	128.106	0	123.097	-0.518721	94.1185	0.378173	117.258	0.563845	130.616	isoleucine--tRNA cytoplasmic	other	other	P:isoleucyl-tRNA aminoacylation; F:ATP binding; F:isoleucine-tRNA ligase activity; C:cytoplasm; P:regulation of translational fidelity; C:integral component of membrane; F:aminoacyl-tRNA editing activity; C:membrane-bounded organelle
CGI_10011850	not regulated	0	110.226	0	100.662	0	123.014	0	97.0247	0	101.723	not regulated	0	99.2609	0	92.8683	0	99.4694	0	91.1362	0	98.6438	FAD-dependent oxidoreductase domain-containing 2	other	other	C:endoplasmic reticulum lumen; P:oxidation-reduction process; P:ER-associated ubiquitin-dependent protein catabolic process; F:monooxygenase activity
CGI_10014443	not regulated	0	117.803	0	98.1155	0	121.766	0	126.114	0	121.68	sustained	0	111.224	0	103.887	-0.390761	90.4236	0	99.6782	0	102.146	E3 ubiquitin- ligase UBR5-like	virus	IFN-like pathway and RLR recognition	F:ubiquitin-protein transferase activity; F:zinc ion binding; F:RNA binding; F:ubiquitin binding; F:ligase activity; P:protein ubiquitination
CGI_10020675	not regulated	0	138.109	0	113.997	0	121.659	0	102.275	0	125.778	sustained	0	133.263	0	136.473	0.309609	160.992	0	135.23	0	137.865	DNA polymerase kappa	virus	other	F:DNA-directed DNA polymerase activity; P:DNA biosynthetic process; P:nucleotide-excision repair, DNA gap filling; F:damaged DNA binding; C:nucleoplasm
CGI_10022271	not regulated	0	111.674	0	89.9373	0	110.507	0	97.8344	0	112.275	challenge specific	0	113.295	0	110.187	0	136.725	0	118.115	-0.251251	107.319	fantom-like isoform X1	other	other	P:embryo development; P:telencephalon development; P:cilium morphogenesis; C:cytoskeletal part; C:ciliary part; P:limb morphogenesis; P:epithelium development; P:sensory organ development
CGI_10006132	not regulated	0	99.6337	0	64.9962	0	106.666	0	159.539	0	143.095	sustained	0	108.632	0	105.279	-1.30599	57.2812	0	61.8009	0.94256	110.313	transcription factor [Ciona intestinalis]	other	signaling	F:transcription factor activity, sequence-specific DNA binding; P:regulation of transcription, DNA-templated; F:sequence-specific DNA binding
CGI_10011561	not regulated	0	106.876	0	103.937	0	106.621	0	83.2515	0	87.8993	not regulated	0	93.5468	0	68.9228	0	95.0597	0	86.0129	0	89.6661	Serine threonine- kinase Nek7	V/B	signaling	F:protein kinase binding; P:regulation of mitotic metaphase/anaphase transition; P:signal transduction; P:positive regulation of telomere capping; P:positive regulation of I-kappaB kinase/NF-kappaB signaling; P:chromosome segregation; P:protein autophosphorylation; F:protein serine/threonine kinase activity; F:signal transducer activity; C:nucleoplasm; F:magnesium ion binding; F:ATP binding; P:po…
CGI_10026631	not regulated	0	106.261	0	128.991	0	104.852	0	119.305	0	140.803	sustained	0	105.261	0	126.635	0.467274	170.875	0.488086	232.19	0.474975	223.347	reticulocyte-binding 2 homolog a-like	other	other	P:regulation of apoptotic process
CGI_10005362	not regulated	0	79.3944	0	91.21	0	98.9553	0	95.4426	0	78.7797	recall opposite	-0.567947	45.2402	-0.576482	45.4718	-0.624809	48.8873	0.960125	98.6789	1.66908	154.305	probable E3 ubiquitin- ligase DTX3	virus	other	C:nucleus; P:cellular macromolecule metabolic process; F:catalytic activity; F:metal ion binding; P:single-organism cellular process; P:cellular response to DNA damage stimulus; P:primary metabolic process; P:single-organism metabolic process
CGI_10021681	not regulated	0	85.7069	0	91.1723	0	94.4729	0	87.885	0	85.8382	sustained	0	98.7206	0	101.503	0.84355	162.118	0	107.119	0	106.697	glutaredoxin-1	other	other	C:cell; F:protein disulfide oxidoreductase activity; F:electron carrier activity; P:cell redox homeostasis; P:oxidation-reduction process
CGI_10024594	not regulated	0	100.878	0	84.5957	0	94.1292	0	95.8144	0	97.5442	recall opposite	0	98.7256	0	96.6855	-0.427407	70.2515	0	76.7689	0.432454	89.3121	thioredoxin 1	V/B	other	C:cell; F:protein disulfide oxidoreductase activity; P:glycerol ether metabolic process; P:cell redox homeostasis; P:oxidation-reduction process
CGI_10026326	not regulated	0	100.472	0	96.8779	0	93.1695	0	97.9272	0	91.1054	recall opposite	0.360791	112.092	0.325656	108.361	-0.42884	68.994	0	83.0735	0.756273	109.913	ATP-dependent RNA helicase partial	virus	IFN-like pathway and RLR recognition	F:ATP binding; F:RNA binding; P:metabolic process; F:helicase activity
CGI_10027913	not regulated	0	83.5384	0	76.6982	0	93.0486	0	89.3644	0	91.2052	sustained	-0.22088	77.5254	-0.216485	76.9847	-0.340572	76.8866	0	85.3397	0.295682	88.5057	son of sevenless homolog 2	other	other	C:nucleus; F:DNA binding; P:regulation of Rho protein signal transduction; F:protein heterodimerization activity; P:small GTPase mediated signal transduction; F:Rho guanyl-nucleotide exchange factor activity; C:nucleosome; P:positive regulation of GTPase activity
CGI_10014639	not regulated	0	74.5227	0	62.2008	0	92.6615	0	70.9726	0	85.8679	recall opposite	0	79.9795	0	67.1506	0.548419	120.1	-0.357195	89.1576	-0.670679	70.0637	minor histocompatibility HA-1-like isoform X7 [Crassostrea gigas]	V/B	other	P:signal transduction
CGI_10009094	not regulated	0	66.9467	0	71.8818	0	91.4119	0	72.4772	0	66.3488	recall opposite	-0.638081	56.4138	0	65.7279	0.525854	144.714	-0.740351	79.591	-1.03268	64.5271	hypothetical protein CGI_10009094	virus	apoptosis	P:immune response; C:integral component of membrane; F:tumor necrosis factor receptor binding
CGI_10023676	not regulated	0	71.7233	0	73.2744	0	88.9496	0	76.2173	0	87.9188	priming specific	0	69.4841	-0.318234	61.8493	0	77.3302	0	77.7827	0	75.1567	Dual serine threonine and tyrosine kinase	virus	other	F:ATP binding; F:protein serine/threonine kinase activity; P:protein phosphorylation; P:single-organism process
CGI_10003479	not regulated	0	86.8004	0	61.6273	0	86.3182	0	70.3159	0	82.3039	recall opposite	0	84.4759	0.316541	90.758	0	84.011	0	69.6456	-0.507992	54.6839	centromere kinetochore zw10 homolog	other	other	C:nucleus; C:cytoskeleton; P:single-organism localization; P:mitotic nuclear division; C:kinetochore; C:cytoplasmic part; P:establishment of localization in cell; P:transport; P:regulation of mitotic cell cycle
CGI_10015194	not regulated	0	74.2055	0	76.2535	0	86.3026	0	85.0059	0	92.3796	recall opposite	-0.322753	67.1378	-0.447159	60.8004	0	76.4176	0	84.4621	0.508579	102.488	probable E3 ubiquitin- ligase RNF217	virus	IFN-like pathway and RLR recognition	F:ubiquitin-protein transferase activity; F:metal ion binding; C:integral component of membrane; P:protein ubiquitination
CGI_10020879	not regulated	0	115.085	0	133.065	0	84.8566	0	69.3215	0	100.427	challenge specific	0	135.196	0	105.922	0	74.7002	0	98.5615	1.27236	172.837	baculoviral IAP repeat-containing 2-like [Lingula anatina]	virus	apoptosis	F:zinc ion binding
CGI_10007992	not regulated	0	108.004	0	93.4339	0	83.8481	0	81.2922	0	90.6212	not regulated	0	87.3419	0	103.555	0	121.626	0	126.693	0	107.574	c-binding -like	other	other	F:ion channel activity; P:ion transmembrane transport; C:integral component of membrane
CGI_10025070	not regulated	0	79.1963	0	76.8643	0	83.113	0	77.226	0	94.2566	not regulated	0	57.5101	0	53.2619	0	76.525	0	91.9043	0	75.5557	Toll-like receptor 2	V/B	Toll/NF-kB pathway	P:signal transduction
CGI_10017186	not regulated	0	83.8665	0	71.875	0	78.5388	0	65.3926	0	76.6629	sustained	0	81.8507	0	74.8184	-0.525041	63.3336	0	73.2316	0.329369	74.6917	bifunctional glutamate proline--tRNA ligase-like	other	signaling	F:ATP binding; C:cytoplasm; F:proline-tRNA ligase activity; F:glutamate-tRNA ligase activity; P:glutamyl-tRNA aminoacylation; P:prolyl-tRNA aminoacylation
CGI_10021564	not regulated	0	86.6175	0	71.0689	0	78.3581	0	71.8024	0	86.0833	challenge specific	0	91.5077	0	73.7255	0	121.285	0	93.4005	-0.508353	79.082	leucine-rich repeat and death domain-containing 1	V/B	signaling	P:signal transduction
CGI_10012016	not regulated	0	70.6633	0	62.7751	0	77.5892	0	69.9861	0	86.16	sustained	0	70.8148	0	74.3626	0.416763	101.705	0	87.1968	-0.36387	73.786	excitatory amino acid transporter 2 isoform X3 [Fukomys damarensis]	V/B	other	P:dicarboxylic acid transport; P:transmembrane transport; F:sodium:dicarboxylate symporter activity; C:integral component of membrane; P:larval locomotory behavior
CGI_10009264	not regulated	0	52.6049	0	50.6146	0	75.2758	0	70.6105	0	71.5497	not regulated	0	44.6492	0	46.2276	0	52.2446	0	54.9524	0	56.7022	baculoviral IAP repeat-containing 7	virus	apoptosis	F:ubiquitin protein ligase activity; P:positive regulation of protein linear polyubiquitination; P:positive regulation of canonical Wnt signaling pathway; P:single-organism cellular process; P:cellular response to DNA damage stimulus; F:cysteine-type endopeptidase inhibitor activity involved in apoptotic process; P:regulation of cell proliferation; C:nucleoplasm; P:copper ion homeostasis; F:prote…
CGI_10007057	not regulated	0	61.0187	0	67.01	0	74.7643	0	71.9827	0	68.2377	recall opposite	-0.378589	46.4052	-0.293679	48.8635	-0.645153	41.6011	0.531937	58.0359	0.929744	74.7531	ubiquitin-like modifier-activating enzyme 1 [Sinocyclocheilus grahami]	other	other	C:nucleus; F:ubiquitin-protein transferase activity; F:ATP binding; P:axonogenesis; P:cellular protein modification process; C:cytosol; F:ubiquitin activating enzyme activity; P:ubiquitin-dependent protein catabolic process
CGI_10006186	not regulated	0	74.5679	0	80.2409	0	72.7727	0	63.0926	0	63.9568	recall opposite	0	68.2951	0	62.2088	-0.491267	57.2072	0	62.5223	0.537695	78.1248	Inhibitor of nuclear factor kappa-B kinase subunit alpha	V/B	Toll/NF-kB pathway	F:ATP binding; P:regulation of cellular process; P:cellular response to stimulus; C:cytosol; F:protein kinase activity; F:protein dimerization activity; P:protein phosphorylation; C:plasma membrane
CGI_10010606	not regulated	0	72.2564	0	69.2441	0	72.4341	0	53.9964	0	60.4434	sustained	-0.561657	52.7016	-0.404132	58.7212	-0.540572	58.2223	0	61.8638	0	68.267	nuclear receptor ROR-beta-like [Crassostrea gigas]	other	other	C:nucleus; F:transcription factor activity, sequence-specific DNA binding; F:zinc ion binding; P:transcription, DNA-templated; F:steroid hormone receptor activity; P:regulation of transcription, DNA-templated; F:sequence-specific DNA binding; P:steroid hormone mediated signaling pathway
CGI_10014255	not regulated	0	69.5299	0	53.4708	0	69.8292	0	69.1693	0	77.6965	sustained	0	79.1993	0	78.6582	0.686406	110.821	0	94.6684	0	81.1013	dnaJ homolog subfamily C member 27-like	virus	other	F:GTP binding; P:nucleocytoplasmic transport; C:trans-Golgi network; P:melanosome organization; C:melanosome; P:small GTPase mediated signal transduction; F:GTPase activity; C:membrane; P:metabolic process; P:protein localization to membrane; P:intracellular protein transport
CGI_10003316	not regulated	0	66.83	0	74.478	0	67.2428	0	64.765	0	76.3433	recall opposite	0	69.1418	-0.278161	60.4498	-0.35845	62.268	0.282794	72.5716	0.403344	77.4889	probable phospholipid-transporting ATPase IF isoform X1 [Biomphalaria glabrata]	other	other	F:magnesium ion binding; F:ATP binding; P:phospholipid translocation; P:metabolic process; C:integral component of membrane; F:phospholipid-translocating ATPase activity
CGI_10013986	not regulated	0	54.7648	0	64.1111	0	66.3123	0	68.0657	0	63.5037	recall opposite	-0.296013	49.0179	-0.417185	44.4149	-0.275567	53.7319	0	54.6588	0.495304	71.2083	ADP-ribosylarginine hydrolase-like isoform X4 [Aplysia californica]	other	other	F:magnesium ion binding; F:ADP-ribosylarginine hydrolase activity; P:regulation of vesicle fusion; P:activation of GTPase activity; F:GTPase activator activity; C:endomembrane system; P:protein de-ADP-ribosylation; P:intracellular protein transport; F:Rab GTPase binding; C:intracellular
CGI_10003767	not regulated	0	66.6679	0	80.4752	0	58.5957	0	66.3597	0	58.4804	recall opposite	-0.363787	52.9608	-0.415885	50.4996	-0.501302	52.1159	0.445327	69.1198	0.970112	97.0877	Caspase- partial	virus	apoptosis	P:positive regulation of cellular process; P:signal transduction; P:proteolysis; P:apoptotic process; F:cysteine-type endopeptidase activity; P:regulation of apoptotic process; C:protein complex; C:cytoplasmic part
CGI_10023979	not regulated	0	62.3632	0	51.7629	0	57.6384	0	52.0082	0	53.2561	challenge specific	0	66.4767	0	68.6113	0	81.4602	-1.09375	34.2462	-1.19741	31.9228	homeobox MSX-1	other	other	C:nucleus; P:regulation of transcription, DNA-templated; F:sequence-specific DNA binding
CGI_10006438	not regulated	0	77.2428	0	73.8343	0	57.5076	0	52.6224	0	50.151	priming specific	0	78.3255	0.419231	85.4979	0	84.2993	0	73.6121	0	69.4863	calpain-5-like isoform X2	virus	apoptosis	P:regulation of cytoskeleton organization; P:proteolysis; F:calcium-dependent cysteine-type endopeptidase activity; C:intracellular
CGI_10009450	not regulated	0	48.2728	0	44.4083	0	56.9243	0	55.8663	0	55.0854	not regulated	0	50.1074	0	49.3314	0	44.128	0	41.9522	0	46.6513	E3 ubiquitin- ligase MARCH5	V/B	Toll/NF-kB pathway	F:zinc ion binding; P:metabolic process; C:integral component of membrane; F:ligase activity
CGI_10018640	not regulated	0	28.2918	0	39.7798	0	56.7325	0	56.5754	0	41.4568	priming specific	0	25.4802	-0.770799	21.3574	0	30.7081	0	31.9605	0	38.3981	Toll-like receptor 1	V/B	Toll/NF-kB pathway	P:signal transduction
CGI_10023943	not regulated	0	61.488	0	56.0362	0	53.9312	0	45.3828	0	53.8731	priming specific	0.258692	69.8462	0	61.7356	0	73.3635	0	66.4969	0	55.5848	transient receptor potential cation channel subfamily V member 6-like isoform X2	V/B	other	F:ion channel activity; P:ion transmembrane transport; C:integral component of membrane
CGI_10022236	not regulated	0	53.2748	0	53.5292	0	53.3385	0	58.9428	0	52.198	recall opposite	0	45.6168	-0.324742	41.9882	-0.369343	44.3185	0	54.2828	0.6891	67.4628	ribonuclease partial	other	other	P:positive regulation of mRNA catabolic process; C:cytoplasmic mRNA processing body; C:rough endoplasmic reticulum; P:positive regulation of fat cell differentiation; P:negative regulation of cytokine production involved in inflammatory response; P:negative regulation of interferon-gamma secretion; P:positive regulation of angiogenesis; P:negative regulation of macrophage activation; P:negative r…
CGI_10008288	not regulated	0	71.3403	0	60.6449	0	51.1712	0	57.8366	0	51.9233	priming specific	0.379126	79.6176	0	76.1234	0	72.7553	0	65.7352	0	60.0322	fatty acid-binding heart	other	other	F:lipid binding; P:transport; F:transporter activity
CGI_10013411	not regulated	0	43.5142	0	46.1721	0	48.6006	0	33.5317	0	40.5798	recall opposite	0	55.1277	0	58.5696	0.578038	80.9191	-0.884048	38.0542	-0.884429	38.9988	sex peptide receptor-like [Octopus bimaculoides]	V/B	signaling	F:G-protein coupled receptor activity; P:G-protein coupled receptor signaling pathway; C:integral component of membrane
CGI_10011239	not regulated	0	51.5281	0	47.3784	0	48.4334	0	45.1008	0	52.387	recall opposite	0	54.1203	0	54.624	0.3895	74.466	-0.272411	58.7562	-0.393981	52.837	leucine-rich repeat-containing 71-like isoform X10	V/B	signaling	0
CGI_10028329	not regulated	0	68.5178	0	63.7545	0	48.4159	0	64.9092	0	59.4839	not regulated	0	77.0583	0	74.9232	0	97.2008	0	83.9974	0	82.7067	Dual specificity phosphatase 19	virus	JAK/STAT	P:inactivation of MAPK activity; P:protein dephosphorylation; F:MAP kinase tyrosine/serine/threonine phosphatase activity
CGI_10016368	not regulated	0	46.6419	0	44.2457	0	44.7573	0	41.6158	0	44.9665	recall opposite	0.218454	51.0821	0.276931	52.6739	0.319858	59.0338	0	49.8225	-0.321458	44.0459	E3 ubiquitin- ligase SHPRH	virus	other	C:intracellular organelle; F:ATP binding; F:zinc ion binding; P:metabolic process; C:integral component of membrane; F:ligase activity; P:cellular process
CGI_10024790	not regulated	0	47.1764	0	38.7846	0	44.506	0	44.5962	0	50.2057	priming specific	0.263139	53.1505	0.223277	51.1353	0	49.8505	0	51.4679	0	46.8091	Non-lysosomal glucosylceramidase	other	other	F:glucosylceramidase activity; C:intracellular membrane-bounded organelle; C:integral component of membrane; P:nervous system development; P:carbohydrate derivative catabolic process; C:endomembrane system; C:cytoplasmic part; P:sphingolipid metabolic process; P:single-organism catabolic process
CGI_10007253	not regulated	0	39.2113	0	35.3569	0	44.2985	0	40.8358	0	44.4167	sustained	0	41.4253	0	38.0874	0.543798	59.2127	0	52.5858	0	45.8094	F-box LRR-repeat 13-like isoform X4	V/B	signaling	0
CGI_10007694	not regulated	0	55.6548	0	46.6082	0	42.9105	0	40.6254	0	41.6801	priming specific	0.6847	67.7472	0.78812	71.838	0	52.3908	0	49.9179	0	43.5754	DNA polymerase subunit gamma- mitochondrial	other	other	P:DNA repair; P:DNA replication; C:mitochondrion
CGI_10022348	not regulated	0	40.626	0	37.8045	0	42.0111	0	30.7413	0	41.32	recall opposite	0.377653	51.4618	0	42.451	0	48.5215	0	38.0849	-0.615274	29.3812	ATP-binding cassette sub-family C member 9-like	virus	other	F:ATP binding; F:ATPase activity, coupled to transmembrane movement of substances; P:transmembrane transport; P:metabolic process; C:integral component of membrane
CGI_10010843	not regulated	0	60.6068	0	58.3281	0	41.0631	0	41.1878	0	52.8296	priming specific	0.441421	71.2246	0	65.7737	0	64.033	0	68.7837	0	51.3783	interleukin-6 receptor subunit beta-like isoform X1 [Crassostrea gigas]	V/B	Toll/NF-kB pathway	C:integral component of membrane
CGI_10014591	not regulated	0	41.4952	0	42.943	0	40.9369	0	40.3568	0	41.5794	not regulated	0	32.5494	0	33.1343	0	41.7978	0	42.4826	0	46.9852	DNA damage-regulated autophagy modulator 2	virus	autophagy	P:autophagy; P:photoreceptor cell maintenance; P:regulation of autophagy; C:integral component of membrane; C:Golgi apparatus; P:visual perception; C:lysosome
CGI_10014831	not regulated	0	33.4685	0	33.02	0	39.956	0	49.8264	0	45.7267	recall opposite	0	35.862	0	32.7595	-0.593159	24.8909	0.419132	31.9749	0.706194	38.3962	Solute carrier family 12 member 2	other	other	P:carbohydrate metabolic process; F:cation:chloride symporter activity; P:ammonium transport; P:chloride transmembrane transport; C:integral component of membrane; F:hydrolase activity, hydrolyzing O-glycosyl compounds
CGI_10017522	not regulated	0	38.9372	0	44.0691	0	39.9476	0	47.986	0	49.1956	priming specific	0.410094	51.7651	0.518348	55.2164	0	49.2956	0	47.5816	0	52.9455	NDUFAF4 homolog	other	other	P:mitochondrial respiratory chain complex I assembly
CGI_10012553	not regulated	0	40.7844	0	45.5777	0	39.9203	0	34.0097	0	41.288	recall opposite	0	33.4062	-0.325137	31.5371	0	35.9331	0	44.9272	0.637583	52.9717	partial [Nematostella vectensis]	virus	apoptosis	P:proteolysis; P:apoptotic process; F:cysteine-type endopeptidase activity; P:regulation of apoptotic process
CGI_10007052	not regulated	0	26.4895	0	29.389	0	39.1248	0	42.1714	0	34.9507	challenge specific	0	19.8329	0	31.7972	0	19.9977	0.760784	35.5718	1.00029	39.4666	Ubiquitin-like modifier-activating enzyme 1	other	other	F:ATP binding; C:integral component of membrane; P:cellular protein modification process; F:small protein activating enzyme activity
CGI_10010293	not regulated	0	35.4697	0	48.1244	0	38.7063	0	38.0516	0	40.3632	not regulated	0	37.28	0	28.7716	0	31.7116	0	35.1848	0	38.3926	Tripartite motif-containing 2	virus	IFN-like pathway and RLR recognition	F:zinc ion binding; C:membrane; C:integral component of membrane; C:intracellular
CGI_10010830	not regulated	0	39.7567	0	31.0447	0	38.1	0	31.9332	0	40.8567	sustained	0	39.5257	0	36.738	0.605715	53.1921	0	44.8838	0	44.618	leucine-rich repeat-containing 34-like isoform X2	V/B	signaling	0
CGI_10002377	not regulated	0	40.4875	0	30.8774	0	37.9138	0	28.647	0	34.1023	sustained	0	39.093	0	36.0009	-0.928945	23.7456	0	25.8609	0	30.6303	exportin-4- partial	other	other	C:cytoplasm; P:protein export from nucleus; F:Ran GTPase binding; C:nuclear pore; F:nuclear export signal receptor activity
CGI_10016396	not regulated	0	30.63	0	43.6155	0	36.871	0	43.6648	0	38.3915	recall opposite	-0.72417	21.2685	-0.665105	23.4326	-0.85326	22.5125	0.838618	43.341	1.99616	93.4507	PEK GCN2 kinase	virus	signaling	F:translation initiation factor activity; F:ATP binding; P:cellular response to stress; P:single-organism cellular process; F:protein serine/threonine kinase activity; P:translational initiation; P:protein phosphorylation
CGI_10019588	not regulated	0	36.8105	0	27.9079	0	36.5957	0	28.3116	0	32.9662	recall opposite	0.360262	41.7708	0.299458	39.6129	0	35.2186	0	27.7146	-0.518365	22.9143	Eukaryotic translation initiation factor 2-alpha kinase 4	other	other	F:translation initiation factor activity; F:ATP binding; P:DNA repair; F:DNA photolyase activity; F:protein kinase activity; P:translational initiation; P:protein phosphorylation
CGI_10018117	not regulated	0	33.06	0	32.2687	0	36.2583	0	39.3098	0	39.727	challenge specific	0	29.5687	0	32.5346	0	24.1937	0	32.5284	0.56113	33.9116	Baculoviral IAP repeat-containing 2	virus	apoptosis	F:zinc ion binding; C:integral component of membrane
CGI_10012277	not regulated	0	33.9252	0	29.6043	0	35.5001	0	33.7383	0	38.5555	sustained	0.486499	39.1591	0.524379	39.6578	0.890813	55.4541	-0.4162	39.2899	-0.611849	33.6904	ras-related Rab-37 isoform X1	virus	signaling	F:GTP binding; P:nucleocytoplasmic transport; F:protein binding; P:small GTPase mediated signal transduction; C:secretory granule; F:GTPase activity; C:membrane; P:metabolic process; C:endoplasmic reticulum-Golgi intermediate compartment; P:intracellular protein transport
CGI_10025625	not regulated	0	30.1444	0	38.1031	0	34.9737	0	34.3928	0	33.4025	not regulated	0	27.3793	0	27.3245	0	37.5226	0	39.2513	0	48.1731	heat shock 70 kDa 12A-like [Crassostrea gigas]	V/B	other	C:membrane; C:integral component of membrane
CGI_10016977	not regulated	0	42.5015	0	29.2898	0	34.1291	0	26.8222	0	39.5067	sustained	0	45.0161	0	31.58	0.737837	63.6113	0	45.8975	-0.479396	42.2573	sodium calcium exchanger 1-like isoform X1 [Lingula anatina]	other	other	P:cell communication; P:calcium ion transport; C:integral component of membrane; P:sodium ion transmembrane transport; F:calcium:sodium antiporter activity
CGI_10019411	not regulated	0	23.874	0	22.0232	0	32.735	0	21.4279	0	29.9912	sustained	0	23.922	0	25.4161	0.816142	47.5303	0	34.7814	-0.723561	26.4938	acetylcholinesterase-like isoform X1 [Aplysia californica]	other	other	P:response to organic substance; C:membrane; C:synapse; P:neurotransmitter catabolic process; P:single-organism cellular process; F:cholinesterase activity
CGI_10016614	not regulated	0	24.8684	0	22.982	0	32.6291	0	30.031	0	30.3283	sustained	-0.387638	21.2816	0	22.7545	-0.738495	17.8224	0	16.2544	0	18.7901	Exonuclease 3 -5 domain-containing 1	virus	IFN-like pathway and RLR recognition	F:nucleic acid binding; F:3'-5' exonuclease activity; P:nucleic acid phosphodiester bond hydrolysis
CGI_10010565	not regulated	0	38.8693	0	34.6246	0	31.9162	0	24.2923	0	28.325	recall opposite	0	37.4614	0	37.9475	0.485384	45.7711	-0.432618	32.0371	-0.718809	25.6032	Neurogenic locus notch	V/B	other	P:immune response; F:calcium ion binding; F:scavenger receptor activity; C:extracellular region; P:receptor-mediated endocytosis; F:polysaccharide binding
CGI_10007768	not regulated	0	37.3162	0	33.3845	0	30.2707	0	24.4043	0	28.1201	priming specific	-0.322502	27.4542	0	29.3504	0	32.4722	0	28.403	0	30.9681	soluble guanylate cyclase 88E-like [Crassostrea gigas]	other	other	C:guanylate cyclase complex, soluble; P:cGMP biosynthetic process; F:guanylate cyclase activity; C:plasma membrane; F:adenylate cyclase activity; P:intracellular signal transduction; F:heme binding
CGI_10000658	not regulated	0	30.5167	0	29.5372	0	30.0663	0	27.7492	0	30.1284	priming specific	-0.60226	18.1732	-0.804627	15.6393	0	24.4017	0	24.7238	0	32.0263	myb-related transcription partner of profilin-like	other	other	C:nucleus; P:apoptotic process; C:integral component of membrane
CGI_10014677	not regulated	0	34.3567	0	31.0399	0	29.7262	0	22.5548	0	28.5327	sustained	0.348033	37.1868	0	32.6983	0.26707	37.7593	0	33.1987	0	33.1257	monoglycylase TTLL8-like isoform X13 [Crassostrea gigas]	other	other	P:cellular protein modification process
CGI_10016351	not regulated	0	24.3963	0	25.1759	0	29.4643	0	30.0147	0	28.3695	not regulated	0	19.4987	0	20.9816	0	24.1873	0	23.4799	0	27.8435	baculoviral IAP repeat-containing 2	virus	apoptosis	P:regulation of response to stimulus; F:zinc ion binding; C:cell part; P:regulation of cellular protein metabolic process; P:negative regulation of programmed cell death; P:cellular process
CGI_10024827	not regulated	0	16.548	0	11.6115	0	29.4268	0	33.4855	0	33.6308	sustained	0	15.4965	0	19.7315	1.31119	59.9998	0	33.8271	0	36.3032	opine dehydrogenase-like [Crassostrea gigas]	other	other	F:coenzyme binding; P:oxidation-reduction process; F:strombine dehydrogenase activity; F:2-dehydropantoate 2-reductase activity; F:alanopine dehydrogenase activity
CGI_10012642	not regulated	0	18.9666	0	18.1146	0	28.5284	0	24.3963	0	28.3799	recall opposite	0	18.4192	0	14.5189	-0.687794	14.2481	0	19.7486	1.05408	29.438	Serine threonine- kinase TBK1	V/B	Toll/NF-kB pathway	F:ATP binding; F:protein kinase activity; P:protein phosphorylation
CGI_10024382	not regulated	0	26.9356	0	25.5085	0	28.3131	0	28.8716	0	30.8118	sustained	0	30.23	0	30.4622	0.457035	41.4127	0	33.9596	0	33.0245	Peptidyl-prolyl cis-trans isomerase-like 6	virus	other	F:peptidyl-prolyl cis-trans isomerase activity; F:zinc ion binding; P:protein peptidyl-prolyl isomerization; P:protein folding
CGI_10025331	not regulated	0	25.6245	0	21.7247	0	28.0488	0	25.7085	0	29.118	sustained	0	27.5758	0	30.2799	0.606052	43.5673	0	30.9135	0	28.896	trichohyalin-like [Crassostrea gigas]	other	other	P:regulation of microtubule polymerization or depolymerization
CGI_10006481	not regulated	0	27.6025	0	23.9545	0	28.0317	0	37.4774	0	29.9964	sustained	0	26.3507	0	28.102	0.664207	42.3702	0	41.9007	0	37.3089	calmodulin 12	V/B	other	F:protein serine/threonine phosphatase activity; P:positive regulation of molecular function; P:positive regulation of cellular process; P:single-multicellular organism process; P:cellular response to glucose stimulus; F:calcium ion binding; C:intracellular non-membrane-bounded organelle; P:regulation of system process; C:cytoplasmic part; P:negative regulation of insulin secretion; C:intracellul…
CGI_10003933	not regulated	0	29.07	0	22.9493	0	27.9969	0	20.4969	0	26.4594	sustained	0	26.9013	0	31.9376	0.43526	35.9955	0	27.7988	0	29.4951	cGMP-specific 3 ,5 -cyclic phosphodiesterase-like isoform X1 [Crassostrea gigas]	other	other	F:metal ion binding; P:signal transduction; P:metabolic process; F:3',5'-cyclic-nucleotide phosphodiesterase activity
CGI_10028743	not regulated	0	33.3274	0	34.0723	0	27.6558	0	21.4961	0	22.4619	recall opposite	0	34.9567	0.465864	37.265	0.472308	40.5108	0	28.1991	-0.872406	20.1841	fibropellin-1- partial	other	other	P:immune response; F:calcium ion binding; F:scavenger receptor activity; C:extracellular region; P:receptor-mediated endocytosis; F:polysaccharide binding
CGI_10017474	not regulated	0	14.4516	0	17.7648	0	27.5156	0	28.1605	0	29.0627	sustained	0	27.3971	0	22.6471	0.689848	38.1929	0	36.8321	0	27.5415	carbonyl reductase [NADPH] 1-like	V/B	other	F:carbonyl reductase (NADPH) activity; F:G-protein coupled receptor activity; C:extracellular space; P:G-protein coupled receptor signaling pathway; P:cognition; C:integral component of membrane; C:cytosol; F:NADPH binding; P:oxidation-reduction process; C:nucleoplasm
CGI_10015562	not regulated	0	28.393	0	25.8888	0	27.252	0	25.6693	0	25.4813	recall	0.376219	30.6494	0.314529	29.0248	0	22.1966	0.446307	29.2115	0.300777	25.644	glutamyl-tRNA(Gln) amidotransferase subunit mitochondrial	other	other	F:nucleotide binding; C:glutamyl-tRNA(Gln) amidotransferase complex; P:glutaminyl-tRNAGln biosynthesis via transamidation; C:mitochondrion; P:mitochondrial translation; F:transferase activity; F:glutaminyl-tRNA synthase (glutamine-hydrolyzing) activity
CGI_10026288	not regulated	0	31.7223	0	16.9017	0	26.6395	0	30.2513	0	39.7174	not regulated	0	22.7074	0	44.0588	0	36.983	0	27.618	0	49.743	Serine threonine- kinase endoribonuclease IRE2	virus	apoptosis	P:RNA phosphodiester bond hydrolysis; F:ribonuclease activity; P:mRNA processing; P:phosphorylation; F:kinase activity
CGI_10027388	not regulated	0	27.6222	0	22.9896	0	26.051	0	25.2783	0	25.8193	not regulated	0	27.5976	0	27.7761	0	36.6623	0	27.8285	0	26.3047	homeobox abdominal-B-like [Crassostrea gigas]	other	other	C:nucleus; P:regulation of transcription, DNA-templated; F:sequence-specific DNA binding
CGI_10003797	not regulated	0	29.9085	0	31.7202	0	25.7492	0	17.2234	0	18.2979	challenge specific	0	31.595	0	32.8671	0	35.591	-0.918188	17.1768	-0.788135	18.9939	Hepatic leukemia factor	other	other	P:norepinephrine metabolic process; P:hemopoiesis; P:chemical homeostasis; P:positive regulation of nitrogen compound metabolic process; F:sequence-specific DNA binding; F:protein dimerization activity; P:regulation of transcription from RNA polymerase II promoter; C:nucleus; P:response to oxidative stress; F:transcription factor activity, sequence-specific DNA binding; P:response to hypoxia; P:p…
CGI_10026855	not regulated	0	18.4475	0	21.2667	0	25.7077	0	25.3036	0	25.1602	challenge specific	0	15.127	0	13.725	0	16.489	0.61472	25.2119	0.883819	29.0889	inhibitor of apoptosis	virus	apoptosis	F:zinc ion binding
CGI_10028387	not regulated	0	8.89066	0	15.9669	0	25.5978	0	32.7734	0	28.5219	challenge specific	0	7.41726	0	9.77474	0	10.521	0.640022	16.2965	0.852999	18.2372	deleted in malignant brain tumors 1 -like	bacteria	other	C:integral component of membrane; F:scavenger receptor activity; P:receptor-mediated endocytosis
CGI_10008793	not regulated	0	19.908	0	20.9555	0	24.8089	0	17.1801	0	24.6519	priming specific	-0.530253	15.3463	-0.549593	15.1363	0	23.33	0	24.4624	0	21.5789	MAC Perforin domain containing	bacteria	other	C:integral component of membrane
CGI_10020965	not regulated	0	24.8801	0	20.6279	0	24.1564	0	23.3632	0	21.828	sustained	0.364359	28.7191	0.430671	29.7766	0.486522	33.4634	0	26.4257	0	24.0384	cytochrome P450 3A29-like	V/B	other	F:iron ion binding; F:oxidoreductase activity, acting on paired donors, with incorporation or reduction of molecular oxygen; P:oxidation-reduction process; F:monooxygenase activity; F:heme binding
CGI_10025257	not regulated	0	24.0942	0	19.183	0	23.2059	0	17.0795	0	19.0707	recall opposite	0	24.405	0	25.0588	0.727353	38.0169	-0.888312	18.5312	-1.37456	13.0374	guanylate cyclase soluble subunit beta-1	other	other	C:guanylate cyclase complex, soluble; F:nucleotide binding; P:cGMP biosynthetic process; F:guanylate cyclase activity; C:plasma membrane; F:adenylate cyclase activity; P:intracellular signal transduction; F:heme binding
CGI_10005758	not regulated	0	5.77839	0	8.42026	0	20.5488	0	12.946	0	18.2868	recall opposite	0	7.48869	0	13.221	1.33831	39.9063	-1.68162	7.91931	-2.3217	5.78938	Tripartite motif-containing 45	virus	IFN-like pathway and RLR recognition	F:zinc ion binding; F:metal ion binding; C:intracellular
CGI_10022634	not regulated	0	21.0111	0	15.9762	0	19.5862	0	20.3632	0	21.3614	sustained	0	19.3379	0	16.825	-0.685942	13.8552	0	17.8172	0.63754	20.4672	complement C1q subcomponent subunit A-like isoform X2 [Crassostrea gigas]	V/B	signaling	C:integral component of membrane
CGI_10019210	not regulated	0	16.279	0	15.8292	0	19.0966	0	30.891	0	25.2853	recall opposite	0	18.0748	0	14.6676	-1.10592	9.45227	1.16974	24.5266	1.20376	22.4193	transformation transcription domain-associated -like	other	other	C:nucleus; P:DNA repair; C:integral component of membrane; P:phosphorylation; F:phosphotransferase activity, alcohol group as acceptor; F:kinase activity
CGI_10004680	not regulated	0	18.8789	0	16.3543	0	18.2613	0	16.7513	0	14.4213	challenge specific	0	18.4458	0	22.2407	0	40.1891	0	26.8377	-0.892182	18.2258	cholecystokinin receptor-like [Crassostrea gigas]	other	signaling	F:G-protein coupled receptor activity; P:G-protein coupled receptor signaling pathway; C:integral component of membrane
CGI_10026176	not regulated	0	18.7284	0	16.0942	0	17.8965	0	14.591	0	19.1605	sustained	0	19.0742	0	17.7705	0.406949	26.0032	0	21.8031	0	20.467	hypothetical protein CGI_10026176	V/B	other	P:signal transduction
CGI_10019245	not regulated	0	11.852	0	11.7001	0	17.6893	0	11.6054	0	17.418	recall opposite	0	14.2766	0	14.8439	0.765138	32.3966	-1.0807	13.5151	-1.44449	10.425	Kinesin KIF26A	other	other	C:integral component of membrane; F:binding; P:transport; F:transporter activity
CGI_10023764	not regulated	0	21.776	0	19.9334	0	17.274	0	14.1679	0	18.9389	sustained	0.489539	23.5839	0	20.7098	0.839019	31.8952	0	23.5515	0	22.2514	POU class transcription factor 3-like	other	signaling	C:nucleus; F:transcription factor activity, sequence-specific DNA binding; P:chemosensory jump behavior; F:transcription corepressor activity; P:transcription, DNA-templated; P:axon guidance; F:sequence-specific DNA binding; P:detection of chemical stimulus involved in sensory perception of smell; P:dendrite guidance; P:positive regulation of transcription from RNA polymerase II promoter; P:synap…
CGI_10006658	not regulated	0	18.095	0	19.2404	0	17.1878	0	16.6995	0	17.3924	sustained	0	19.4449	0.577267	23.0278	0.641564	25.8974	0	21.607	-0.503737	16.8695	3-oxo-5-alpha-steroid 4-dehydrogenase 1	other	other	F:3-oxo-5-alpha-steroid 4-dehydrogenase activity; C:cytoplasm; C:integral component of membrane; P:steroid metabolic process; P:oxidation-reduction process
CGI_10017830	not regulated	0	10.7414	0	11.9637	0	17.0967	0	16.855	0	18.0289	sustained	0	14.1579	0	9.46697	0.725498	24.7112	0	22.7108	0	21.1582	insulin-degrading enzyme isoform X1	other	other	C:peroxisome; F:protein binding; P:peptide catabolic process; C:intracellular organelle lumen; F:metal ion binding; P:protein catabolic process; P:proteolysis; F:metalloendopeptidase activity
CGI_10013248	not regulated	0	21.5201	0	15.0802	0	16.6393	0	14.0857	0	16.8866	recall opposite	0	21.7609	0	20.2193	0.55513	26.179	-0.557124	16.2414	-0.761813	14.166	serine threonine- kinase HSL1-like [Biomphalaria glabrata]	V/B	signaling	C:nucleus; F:ATP binding; C:cytoplasm; F:protein serine/threonine kinase activity; P:protein phosphorylation; P:intracellular signal transduction
CGI_10025343	not regulated	0	13.8622	0	11.6763	0	16.4409	0	12.761	0	14.6327	recall opposite	0	14.9753	0.342235	16.8963	0.533777	20.9063	-0.565641	13.2574	-0.932041	10.0796	LIM homeobox Lhx5	other	other	C:nucleus; F:zinc ion binding; P:regulation of transcription, DNA-templated; F:sequence-specific DNA binding
CGI_10012575	not regulated	0	22.8742	0	17.1542	0	16.4389	0	13.0465	0	16.5974	not regulated	0	24.0744	0	20.9441	0	23.0043	0	16.7984	0	16.3472	E3 ubiquitin- ligase ZSWIM2	virus	apoptosis	F:zinc ion binding
CGI_10013656	not regulated	0	11.0993	0	11.7443	0	16.3865	0	14.1645	0	14.1366	challenge specific	0	16.519	0	18.137	0	19.3934	-0.834406	10.0239	-1.05362	8.52629	neurogenic locus delta-like	other	other	P:cell communication; P:multicellular organism development; F:calcium ion binding; C:integral component of membrane
CGI_10002901	not regulated	0	14.7015	0	12.2396	0	16.1977	0	14.4326	0	14.2301	sustained	0	11.8937	0.537282	17.7315	1.00199	26.5649	-0.805173	13.7945	-0.681045	15.1865	Cytochrome P450 1A2	V/B	other	F:iron ion binding; F:oxidoreductase activity, acting on paired donors, with incorporation or reduction of molecular oxygen; P:oxidation-reduction process; F:monooxygenase activity; F:heme binding
CGI_10024636	not regulated	0	16.7096	0	14.1879	0	15.9024	0	10.5774	0	11.2685	recall opposite	0	16.62	0	16.0502	0.947468	26.0928	0	17.7562	-0.992246	11.7613	Potassium voltage-gated channel Shaw [Trichinella britovi]	other	other	F:voltage-gated potassium channel activity; P:potassium ion transmembrane transport; C:voltage-gated potassium channel complex; P:regulation of ion transmembrane transport; P:protein homooligomerization
CGI_10021551	not regulated	0	20.1011	0	12.769	0	15.5165	0	16.9868	0	15.5821	not regulated	0	12.2573	0	15.0898	0	13.0042	0	15.4993	0	9.64893	multidrug resistance-associated 4 isoform X2	other	other	F:ATP binding; F:ATPase activity, coupled to transmembrane movement of substances; P:transmembrane transport; P:metabolic process; C:integral component of membrane
CGI_10008030	not regulated	0	15.4012	0	13.8482	0	14.4649	0	14.6207	0	14.3426	priming specific	-0.563929	10.8451	0	16.809	0	16.9971	0	14.2737	0	18.2126	asteroid 1	other	other	P:DNA repair; P:nucleic acid phosphodiester bond hydrolysis; F:nuclease activity
CGI_10014933	not regulated	0	17.4731	0	15.0311	0	14.3229	0	17.0256	0	18.0044	not regulated	0	9.59589	0	12.6317	0	16.9627	0	15.6598	0	19.0879	Heat shock 70 kDa 12B	V/B	other	C:membrane; C:integral component of membrane
CGI_10013762	not regulated	0	24.007	0	15.5747	0	14.2186	0	18.7032	0	15.8319	sustained	0	19.7762	0	17.3126	-1.34199	7.24875	0	10.9725	0.877524	13.5427	Interferon-induced 44	virus	IFN-like pathway and RLR recognition	F:GTP binding
CGI_10010733	not regulated	0	16.8399	0	13.3107	0	13.8969	0	16.5305	0	14.7578	priming specific	0	14.9738	0.829591	27.2472	0	18.3874	0	16.2637	0	18.5773	HORMA domain-containing 1-like [Biomphalaria glabrata]	other	other	C:nucleus; P:regulation of meiotic nuclear division; P:cell differentiation; P:anatomical structure development; P:gamete generation; C:chromosome; P:synapsis; P:single-organism metabolic process
CGI_10010496	not regulated	0	12.7814	0	12.5996	0	13.8736	0	15.7165	0	14.6774	not regulated	0	11.3153	0	14.8475	0	23.39	0	19.3147	0	19.1562	Tripartite motif-containing 2	virus	IFN-like pathway and RLR recognition	F:zinc ion binding; C:intracellular
CGI_10007050	not regulated	0	11.2375	0	11.2386	0	13.8072	0	12.4775	0	12.8332	recall opposite	-0.35368	10.0358	-0.402072	9.60831	-0.917249	7.2896	0.648139	11.2279	0.995029	13.8693	Ubiquitin-like modifier-activating enzyme 1	other	other	C:nucleus; F:ubiquitin-protein transferase activity; F:ATP binding; P:axonogenesis; P:cellular protein modification process; C:cytosol; F:ubiquitin activating enzyme activity; P:ubiquitin-dependent protein catabolic process
CGI_10008596	not regulated	0	10.1812	0	15.8035	0	13.4312	0	17.4473	0	15.6514	not regulated	0	10.2924	0	9.40146	0	15.888	0	14.3688	0	21.5719	E3 ubiquitin- ligase RGLG2-like	other	other	F:zinc ion binding; P:metabolic process; F:ligase activity
CGI_10001011	not regulated	0	16.2589	0	14.3508	0	13.3267	0	17.9025	0	22.8009	not regulated	0	23.8636	0	23.0138	0	25.0919	0	25.6733	0	23.528	laminin subunit gamma-1-like	other	other	C:basement membrane; P:system development; P:basement membrane assembly
CGI_10006843	not regulated	0	15.2694	0	12.3691	0	13.1109	0	10.8912	0	13.223	challenge specific	0	15.7837	0	15.7904	0	20.1911	-0.53998	12.9241	-1.19443	7.96068	glutamate receptor kainate 2-like isoform X1 [Crassostrea gigas]	other	other	C:postsynaptic membrane; P:ion transmembrane transport; C:integral component of membrane; C:cell junction; P:ionotropic glutamate receptor signaling pathway; F:ionotropic glutamate receptor activity; F:extracellular-glutamate-gated ion channel activity
CGI_10028417	not regulated	0	9.77045	0	9.76415	0	12.1014	0	9.77907	0	13.7013	recall	-0.635195	8.04712	-0.652745	7.97322	0	20.6774	-0.619741	12.1645	-0.714823	11.2698	deoxynucleoside triphosphate triphosphohydrolase SAMHD1-like	virus	IFN-like pathway and RLR recognition	C:nucleus; P:regulation of innate immune response; P:defense response to virus; F:dGTPase activity; P:dGTP catabolic process
CGI_10024692	not regulated	0	9.09831	0	9.58532	0	11.6095	0	8.55625	0	10.391	not regulated	0	8.04345	0	7.23276	0	8.76645	0	9.41212	0	10.3541	nuclear receptor 2DBD gamma	virus	other	C:nucleus; F:transcription factor activity, sequence-specific DNA binding; F:zinc ion binding; P:transcription, DNA-templated; F:steroid hormone receptor activity; P:regulation of transcription, DNA-templated; F:sequence-specific DNA binding; P:steroid hormone mediated signaling pathway
CGI_10008378	not regulated	0	12.5256	0	14.76	0	11.5203	0	15.1956	0	15.3988	not regulated	0	17.6489	0	14.9558	0	23.4677	0	14.063	0	13.8104	glutathione peroxidase 1-like	V/B	other	P:response to oxidative stress; C:extracellular space; F:glutathione peroxidase activity; P:cellular oxidant detoxification; P:oxidation-reduction process
CGI_10021547	not regulated	0	10.5339	0	6.98953	0	11.0704	0	9.20158	0	9.17295	challenge specific	0	6.24897	0	6.5542	0	5.81746	0.770726	10.979	0.931487	11.0457	Ras-related and estrogen-regulated growth inhibitor	virus	signaling	F:GTP binding; P:small GTPase mediated signal transduction; C:membrane; P:protein transport; C:intracellular
CGI_10019092	not regulated	0	7.10572	0	9.69023	0	11.0198	0	10.8967	0	11.3113	recall opposite	0	6.93474	0	5.38197	-0.690355	5.0464	0	7.61773	0.880248	9.02125	interferon-induced 44-like [Crassostrea gigas]	virus	IFN-like pathway and RLR recognition	0
CGI_10010840	not regulated	0	8.96711	0	10.712	0	10.9871	0	11.1009	0	10.7692	not regulated	0	6.3727	0	6.70675	0	10.9086	0	11.9264	0	11.9575	Tripartite motif-containing 3	virus	IFN-like pathway and RLR recognition	F:zinc ion binding; P:intracellular protein transport; F:Ran GTPase binding; C:intracellular
CGI_10020496	not regulated	0	11.8823	0	12.5218	0	10.3616	0	10.7302	0	11.2254	not regulated	0	13.5083	0	12.6551	0	14.3489	0	13.9305	0	13.2898	dynein light chain axonemal	V/B	signaling	0
CGI_10028674	not regulated	0	10.2947	0	11.7831	0	9.58145	0	8.76221	0	9.60073	challenge specific	0	11.555	0	11.0128	0	17.566	0	11.6721	-0.580513	10.8348	PREDICTED: uncharacterized protein LOC105328509 [Crassostrea gigas]	virus	apoptosis	P:negative regulation of apoptotic process
CGI_10004962	not regulated	0	10.498	0	9.03888	0	9.55503	0	9.79417	0	9.28281	challenge specific	0	12.1169	0	13.8115	0	12.5843	0	9.45893	-0.538825	7.96099	DNA repair complementing XP-C cells	virus	IFN-like pathway and RLR recognition	C:nucleus; P:nucleotide-excision repair; F:damaged DNA binding
CGI_10015549	not regulated	0	11.2981	0	8.80419	0	9.55072	0	8.35012	0	8.67192	recall opposite	0	12.6743	0	12.2136	0.482602	17.1794	-0.561525	10.7638	-1.10406	7.18527	glutamate receptor subunit 6 [Aplysia californica]	other	other	C:postsynaptic membrane; P:ion transmembrane transport; C:integral component of membrane; C:cell junction; P:ionotropic glutamate receptor signaling pathway; F:ionotropic glutamate receptor activity; F:extracellular-glutamate-gated ion channel activity
CGI_10026240	not regulated	0	8.27527	0	7.88861	0	8.40752	0	9.44509	0	10.9622	sustained	0	5.95826	0	7.07768	0.819993	13.9175	0	10.8037	0	13.1289	Blastula protease 10	other	other	F:zinc ion binding; C:membrane; P:proteolysis; F:metalloendopeptidase activity
CGI_10010442	not regulated	0	7.63043	0	6.38532	0	8.37611	0	7.87853	0	9.03135	recall opposite	0	8.5676	0.789846	11.7081	0	9.28348	0	7.21252	-0.646075	5.41651	Origin recognition complex subunit 5	other	other	C:origin recognition complex; P:DNA replication; C:nuclear chromosome part
CGI_10022859	not regulated	0	7.03556	0	7.03783	0	7.90358	0	5.60011	0	6.64393	recall opposite	0	8.85984	0	7.81024	0.526622	12.3899	0	8.73916	-0.754529	6.75711	voltage-gated potassium channel subunit beta-2-like	other	other	C:postsynaptic density; F:voltage-gated potassium channel activity; P:potassium ion transmembrane transport; C:cytoplasm; C:voltage-gated potassium channel complex; P:neuromuscular process; C:juxtaparanode region of axon; P:regulation of potassium ion transmembrane transport; F:potassium channel regulator activity; C:axon terminus; P:hematopoietic progenitor cell differentiation
CGI_10002610	not regulated	0	9.10484	0	9.57899	0	7.41333	0	3.64015	0	5.01705	recall opposite	0	7.35671	0	11.3375	0.645231	15.4127	-1.14176	5.88052	-1.25045	5.71515	Plasminogen	other	other	F:protein tyrosine phosphatase activity; F:metal ion binding; C:integral component of membrane; P:peptidyl-tyrosine dephosphorylation; F:metallopeptidase activity
CGI_10011932	not regulated	0	5.45323	0	5.11189	0	7.33887	0	5.10531	0	5.88553	recall opposite	0	7.44662	0	7.78359	0.554337	10.1091	-1.08094	4.36502	-1.49504	3.24318	Calcitonin receptor	other	other	F:G-protein coupled receptor activity; P:G-protein coupled receptor signaling pathway; C:integral component of membrane; P:cell surface receptor signaling pathway
CGI_10012446	not regulated	0	8.8738	0	6.44201	0	7.01742	0	6.96347	0	7.79062	sustained	0	5.9753	0	6.52661	0.994133	18.6208	0	18.7444	0	11.3184	Tripartite motif-containing 3	virus	IFN-like pathway and RLR recognition	C:membrane; F:scavenger receptor activity; P:receptor-mediated endocytosis
CGI_10013121	not regulated	0	6.29866	0	6.93651	0	6.91372	0	4.87461	0	4.83221	challenge specific	0	7.23688	0	8.04789	0	12.5595	-0.961458	5.46968	-1.2457	4.63254	corticotropin-releasing factor receptor 2-like isoform X2 [Lingula anatina]	other	other	F:G-protein coupled receptor activity; P:G-protein coupled receptor signaling pathway; C:integral component of membrane; P:cell surface receptor signaling pathway
CGI_10026076	not regulated	0	4.51969	0	7.06643	0	6.87555	0	6.22702	0	5.77405	recall opposite	0	7.25088	0	6.13474	-0.552041	3.84379	0	5.92129	1.00932	7.6293	beta-1,3-galactosyltransferase 1-like	other	other	F:chitin binding; P:chitin metabolic process; C:integral component of membrane; P:protein glycosylation; F:galactosyltransferase activity; C:Golgi apparatus; C:extracellular region
CGI_10004732	not regulated	0	3.08953	0	3.11964	0	6.24802	0	4.46026	0	5.88292	recall opposite	0	5.94628	0	4.83168	0.877208	13.2226	-0.800161	6.1319	-1.69972	3.10972	cytochrome P450 2C14-like isoform X2 [Crassostrea gigas]	V/B	other	F:iron ion binding; F:oxidoreductase activity, acting on paired donors, with incorporation or reduction of molecular oxygen; P:oxidation-reduction process; F:monooxygenase activity; F:heme binding
CGI_10023199	not regulated	0	3.41928	0	4.73887	0	6.00724	0	6.06184	0	4.86901	recall	0	3.76736	-0.740935	2.75915	0	7.91312	-1.0944	2.97114	-0.913432	3.72796	Chorion peroxidase	other	other	F:peroxidase activity; P:response to oxidative stress; P:cellular oxidant detoxification; P:oxidation-reduction process; F:heme binding
CGI_10001400	not regulated	0	8.27456	0	6.55696	0	5.88413	0	4.19086	0	4.97072	not regulated	0	6.00409	0	5.77435	0	9.94201	0	7.4585	0	6.10722	cyclin-dependent kinase 6	V/B	other	P:negative regulation of cell cycle; P:protein phosphorylation; P:response to virus; C:nucleoplasm; P:regulation of erythrocyte differentiation; P:negative regulation of osteoblast differentiation; P:cell division; F:ATP binding; P:gliogenesis; P:positive regulation of fibroblast proliferation; C:ruffle; P:negative regulation of cellular senescence; P:negative regulation of myeloid cell different…
CGI_10006591	not regulated	0	2.88818	0	3.41391	0	5.6731	0	3.80626	0	5.78672	sustained	0	3.88898	0	2.72365	0.988778	11.9341	-0.788744	5.67684	-0.884413	5.67705	leucine-rich repeat-containing 74A	V/B	signaling	F:calcium ion binding
CGI_10027028	not regulated	0	7.21694	0	5.13243	0	5.54697	0	4.99733	0	5.56301	not regulated	0	6.75048	0	7.09852	0	7.66578	0	7.18604	0	6.73814	probable ATP-dependent DNA helicase HFM1	virus	IFN-like pathway and RLR recognition	F:nucleic acid binding; F:ATP binding; P:metabolic process; F:helicase activity
CGI_10000603	not regulated	0	4.60851	0	5.22369	0	5.31591	0	6.04282	0	6.9822	not regulated	0	6.54814	0	6.13188	0	10.0436	0	8.34808	0	6.10974	Baculoviral IAP repeat-containing 3	virus	apoptosis	F:phosphatase binding; F:peptidase inhibitor activity; F:zinc ion binding; P:integrin-mediated signaling pathway; P:Notch signaling pathway; P:membrane protein ectodomain proteolysis; P:negative regulation of phosphatase activity; C:integral component of membrane; C:extracellular region; F:metalloendopeptidase activity; P:negative regulation of peptidase activity
CGI_10020274	not regulated	0	3.1946	0	3.59303	0	5.09626	0	4.4752	0	5.43514	sustained	0	3.44581	0	3.62164	0.708526	7.48518	-0.485484	5.01492	-0.505354	4.87347	multidrug resistance-associated 1-like	other	other	F:ATP binding; F:ATPase activity, coupled to transmembrane movement of substances; P:transmembrane transport; P:metabolic process; C:integral component of membrane
CGI_10006181	not regulated	0	3.70772	0	4.6981	0	4.94741	0	5.30131	0	4.27198	not regulated	0	1.91001	0	1.7764	0	4.38858	0	4.93702	0	5.09321	F-box only 18 isoform X2 [Sus scrofa]	V/B	other	F:DNA binding; F:ATP binding; P:cellular macromolecule metabolic process; P:regulation of cellular process; P:DNA duplex unwinding; F:ATP-dependent DNA helicase activity; P:primary metabolic process
CGI_10026536	not regulated	0	3.22258	0	3.82006	0	4.81464	0	3.87848	0	3.83352	challenge specific	0	3.13622	0	2.61025	0	2.54386	0	2.16436	0.908641	4.8083	probable E3 ubiquitin- ligase ARI5	virus	other	F:ubiquitin-protein transferase activity; F:metal ion binding; C:integral component of membrane; F:ligase activity; P:protein ubiquitination
CGI_10006158	not regulated	0	2.71257	0	2.81291	0	4.25513	0	4.63272	0	3.3955	not regulated	0	3.34392	0	3.11436	0	2.40737	0	3.12906	0	2.7296	Heat shock 70 kDa 12A	V/B	other	0
CGI_10009477	not regulated	0	5.4084	0	4.47359	0	4.23699	0	3.66255	0	4.33663	sustained	0	5.22788	0	7.68308	0.758253	8.93335	0	7.131	0	6.00448	fas apoptotic inhibitory molecule 1-like isoform X1 [Crassostrea gigas]	virus	apoptosis	P:negative regulation of apoptotic process
CGI_10008722	not regulated	0	4.14486	0	3.7562	0	4.10478	0	3.49969	0	3.08988	not regulated	0	1.63995	0	2.16718	0	3.25917	0	3.06478	0	3.79666	Voltage-dependent anion-selective channel 2	other	other	C:myelin sheath; F:porin activity; P:transmembrane transport; P:negative regulation of protein polymerization; C:pore complex; C:mitochondrial outer membrane; P:anion transport; C:mitochondrial inner membrane; C:mitochondrial nucleoid; F:nucleotide binding; C:nucleus; F:voltage-gated anion channel activity; P:regulation of anion transmembrane transport; C:extracellular exosome; C:membrane raft; P…
CGI_10022850	not regulated	0	4.69418	0	5.42397	0	3.82395	0	4.56326	0	4.87985	not regulated	0	4.79481	0	5.6325	0	6.55908	0	6.4212	0	5.53734	Chloride transport 6	other	other	P:regulation of anion transmembrane transport; P:ion transmembrane transport; C:integral component of membrane; P:chloride transport; F:voltage-gated chloride channel activity
CGI_10003281	not regulated	0	3.27711	0	3.06378	0	3.37178	0	2.83856	0	2.36028	not regulated	0	2.12885	0	1.51641	0	3.71535	0	2.19789	0	2.90228	Toll-like receptor 6	V/B	Toll/NF-kB pathway	F:serine-type endopeptidase inhibitor activity; P:signal transduction; P:metabolic process; C:membrane; P:proteolysis; C:integral component of membrane; P:negative regulation of endopeptidase activity; F:peptidase activity; F:N-acetyltransferase activity; F:metallopeptidase activity
CGI_10019943	not regulated	0	3.91426	0	2.2549	0	3.01811	0	3.75264	0	4.85888	priming specific	-0.999278	1.25986	-0.756124	1.74958	0	2.91949	0	4.82681	0	4.44323	deoxyuridine 5 -triphosphate mitochondrial isoform X2	virus	other	F:magnesium ion binding; P:ion transport; P:transmembrane transport; C:cytoplasm; F:dUTP diphosphatase activity; C:intracellular membrane-bounded organelle; C:integral component of membrane; P:dUMP biosynthetic process; F:transporter activity; P:dUTP catabolic process
CGI_10002702	not regulated	0	1.5882	0	2.37992	0	2.7316	0	4.34894	0	3.17748	not regulated	0	1.71833	0	1.33693	0	2.64585	0	2.744	0	3.0139	poly [ADP-ribose] polymerase 14- partial	virus	IFN-like pathway and RLR recognition	F:nucleotide binding
CGI_10023643	not regulated	0	1.281	0	1.97865	0	2.46947	0	2.20022	0	2.13723	priming specific	0.812664	3.69517	0	2.43888	0	2.12735	0	2.84293	0	1.99679	AAEL000556-PA [Aedes aegypti]	bacteria	other	C:membrane; C:integral component of membrane; F:carbohydrate binding
CGI_10020839	not regulated	0	1.68401	0	1.93168	0	2.05525	0	1.62214	0	2.92096	sustained	0	2.2392	0	2.65123	0.829836	4.36793	0	2.14727	0	2.51236	ALK tyrosine kinase receptor	other	signaling	P:peptidyl-tyrosine phosphorylation; F:protein tyrosine kinase activity; P:signal transduction; C:integral component of membrane
CGI_10012793	not regulated	0	1.09421	0	0.767961	0	1.51142	0	1.56314	0	1.45436	not regulated	0	0.870781	0	1.23075	0	0.499801	0	0.743761	0	0.997713	nucleoside diphosphate kinase 6	other	other	F:ATP binding; P:UTP biosynthetic process; P:CTP biosynthetic process; P:GTP biosynthetic process; C:mitochondrion; C:integral component of membrane; P:nucleoside diphosphate phosphorylation; F:nucleoside diphosphate kinase activity
CGI_10004043	not regulated	0	2.21453	0	1.66532	0	1.4809	0	1.66654	0	1.79455	sustained	0	1.99015	0	2.15082	0.741528	3.35776	0	2.8891	0	2.89623	microfibril-associated glyco 4-like	V/B	signaling	0
CGI_10020742	not regulated	0	1.92107	0	1.41687	0	1.42426	0	1.2516	0	1.81199	challenge specific	0	1.47806	0	2.2421	0	3.70315	0	2.65935	-1.02438	1.52826	VWFA and cache domain-containing 1	bacteria	other	C:integral component of membrane
CGI_10013660	not regulated	0	0.976936	0	1.14616	0	1.12812	0	1.14253	0	1.24566	not regulated	0	1.44269	0	1.06725	0	3.21394	0	2.53754	0	1.46004	hypothetical protein CGI_10013660	other	other	P:cellular macromolecule metabolic process; C:integral component of membrane; P:single-organism cellular process; P:cellular response to DNA damage stimulus; P:primary metabolic process; P:single-organism metabolic process
CGI_10006026	priming specific	0.423399	412.386	0.733727	470.662	0	363.947	0	406.05	0	407.668	challenge specific	0	341.349	0	326.697	0	342.418	0.439338	451.268	0.750862	544.078	histone acetyltransferase p300 isoform X2	virus	other	F:histone acetyltransferase activity; F:zinc ion binding; F:transcription coactivator activity; P:regulation of transcription, DNA-templated; P:histone acetylation; F:transcription factor binding; C:histone acetyltransferase complex
CGI_10010551	priming specific	0	163.823	-0.31859	136.16	0	219.128	0	257.833	0	205.785	recall opposite	0	170.235	0	163.452	-0.531408	134.693	0.594472	195.629	0.724592	209.507	methionine synthase isoform X1	bacteria	other	P:methionine biosynthetic process; P:pteridine-containing compound metabolic process; F:methionine synthase activity; F:zinc ion binding; F:cobalamin binding; C:integral component of membrane; C:cytosol; F:S-adenosylmethionine-homocysteine S-methyltransferase activity; P:methylation
CGI_10006621	priming specific	0	67.185	-0.30978	57.8417	0	75.6742	0	59.1704	0	76.2725	challenge specific	0	78.8475	0	80.0922	0	87.6918	0	67.2369	-0.436234	60.3931	polycomb complex BMI-1	other	other	P:chromatin modification; C:nuclear part; P:chordate embryonic development; F:zinc ion binding; P:nervous system development; P:animal organ development; C:protein complex; F:chromatin binding; P:single-organism cellular process; P:primary metabolic process; P:macromolecule modification; P:negative regulation of gene expression; P:skeletal system development; P:cellular macromolecule metabolic pr…
CGI_10013956	priming specific	0.294028	53.6462	0	47.1792	0	54.0357	0	50.4895	0	57.828	sustained	0.468037	59.8567	0.462881	58.9475	0.617419	71.266	0	59.1275	-0.528482	45.8895	NAD-dependent deacetylase sirtuin-7	virus	other	P:negative regulation of transcription from RNA polymerase II promoter; P:positive regulation of transcription involved in exit from mitosis; F:protein binding; P:rRNA transcription; F:chromatin binding; P:histone H4 deacetylation; F:NAD+ binding; C:nucleolus organizer region; F:NAD-dependent histone deacetylase activity (H3-K18 specific); P:histone H3 deacetylation
CGI_10018916	priming specific	3.83467	268.826	-0.365416	243.161	0	305.116	0	292.08	0	301.626	sustained	-0.375601	257.63	-0.399946	250.813	-0.526223	250.042	0	284.12	0.258141	280.416	CREB-binding -like	virus	IFN-like pathway and RLR recognition	F:histone acetyltransferase activity; F:zinc ion binding; F:transcription coactivator activity; P:regulation of transcription, DNA-templated; P:histone acetylation; C:histone acetyltransferase complex
CGI_10021857	priming specific	0.348671	236.998	0.472098	238.55	0	215.917	0	218.468	0	242.215	sustained	0	222.952	0.501808	257.956	0.724019	326.405	0	277.286	0	305.322	DPY30 domain-containing 1	other	other	C:Set1C/COMPASS complex; F:histone methyltransferase activity (H3-K4 specific); C:chromosome, telomeric region; C:integral component of membrane; P:chromatin silencing at telomere; P:histone H3-K4 methylation
CGI_10019785	priming specific	1.41427	91.1466	0	95.9142	0	130.556	0	168.896	0	163.986	sustained	0	119.594	-0.426039	97.733	0.38225	191.082	0	149.137	0	174.619	hypothetical protein CGI_10019785	other	other	C:nucleus; F:DNA binding; P:regulation of transcription, DNA-templated; C:chromatin
CGI_10014473	priming specific	0.233132	4681.32	0.418017	4905.05	0	4262.07	0	3757.71	0	3852.96	recall opposite	0.455413	5387.99	0.451328	5317.13	0	4631.42	-0.245962	3725.18	0	4314.32	ATP-dependent RNA helicase DDX5 [Aplysia californica]	virus	IFN-like pathway and RLR recognition	F:nucleic acid binding; F:ATP binding; P:metabolic process; F:helicase activity
CGI_10027197	priming specific	0	4873.01	0.265783	4937.02	0	4087.08	0	5516.19	0	4608.34	recall	0	4620.44	0.320428	5415.78	0	5098.24	0	5168.31	0.359292	6137.91	60S ribosomal L35	other	other	P:maturation of LSU-rRNA from tricistronic rRNA transcript (SSU-rRNA, 5.8S rRNA, LSU-rRNA); P:chordate embryonic development; P:erythrocyte differentiation; F:structural constituent of ribosome; C:membrane; F:mRNA binding; C:cytosolic large ribosomal subunit; P:regulation of cell cycle; P:translation
CGI_10026305	priming specific	4.04287	1815.75	0	1994.22	0	2178.54	0	2890.84	0	2657.67	recall opposite	-0.456925	1628.78	-0.433245	1642.44	-0.459005	1760.22	0.596023	2569.84	0.841891	2976.06	CCAAT enhancer-binding gamma	V/B	signaling	P:positive regulation of DNA repair; F:protein homodimerization activity; P:B cell differentiation; F:RNA polymerase II core promoter proximal region sequence-specific DNA binding, bending; P:transcription from RNA polymerase II promoter; P:enucleate erythrocyte differentiation; P:negative regulation of sequence-specific DNA binding transcription factor activity; F:transcription factor binding; P…
CGI_10016949	priming specific	0.252233	2455.99	0.59175	2868.53	0	1863.29	0	1906.08	0	1951.55	recall opposite	0.182234	2301.92	0.314936	2501.83	-0.344458	1714.41	0.421522	2204.05	0.853127	2917.69	Nuclear Factor of Kappa light polypeptide gene enhancer in b(B)-cells n [Caenorhabditis elegans]	V/B	Toll/NF-kB pathway	F:DNA binding; C:nucleus; F:transcription factor activity, sequence-specific DNA binding; C:cytoplasm; P:transcription, DNA-templated; P:signal transduction; P:apoptotic process; P:regulation of transcription, DNA-templated; F:transcription factor binding; P:regulation of transcription from RNA polymerase II promoter
CGI_10002812	priming specific	2.74158	788.617	0	882.279	0	1316.79	0	1520.93	0	1411.64	recall opposite	-0.557047	710.634	-0.424352	776.251	0	1191.61	0.433461	1550.43	0.513152	1602.32	tryptophan--tRNA cytoplasmic	other	other	C:nucleus; F:ATP binding; C:extracellular exosome; C:cytoplasm; P:regulation of angiogenesis; P:tryptophanyl-tRNA aminoacylation; F:tryptophan-tRNA ligase activity
CGI_10026602	priming specific	0	1060.64	-0.308878	884.175	0	1065.63	0	935.675	0	882.12	sustained	0	1047.47	-0.307858	933.421	-0.652057	799.361	0	695.186	0	698.554	chitinase 3	V/B	other	F:chitinase activity; P:carbohydrate metabolic process; F:chitin binding; P:chitin catabolic process; C:extracellular region
CGI_10024464	priming specific	0	1197.43	0.349882	1257.15	0	1042.72	0	1195.11	0	1069.85	sustained	0.220074	1227.47	0.427455	1404.21	0.443043	1541.49	0	1445.16	0	1552.95	pescadillo homolog	other	other	P:maturation of LSU-rRNA from tricistronic rRNA transcript (SSU-rRNA, 5.8S rRNA, LSU-rRNA); P:system development; F:ribonucleoprotein complex binding; C:nucleolus; P:maturation of 5.8S rRNA from tricistronic rRNA transcript (SSU-rRNA, 5.8S rRNA, LSU-rRNA); C:nucleoplasm; C:preribosome, large subunit precursor
CGI_10013041	priming specific	0	749.423	0.239568	876.36	0	825.253	0	735.795	0	920.246	sustained	0	876.16	0.419431	1050.69	0.513743	1219.04	0	1065.69	0	1076.03	asparagine synthetase [glutamine-hydrolyzing]	other	other	F:protein homodimerization activity; P:regulation of cellular process; P:asparagine biosynthetic process; P:glutamine metabolic process; C:cytosol; F:asparagine synthase (glutamine-hydrolyzing) activity
CGI_10021675	priming specific	0.505596	880.411	0.430748	768.734	0	698.436	0	696.379	0	691.348	recall opposite	0.569008	905.942	0.582722	904.941	-0.22099	560.138	0	619.968	0.338598	664.541	eukaryotic translation initiation factor 3 subunit B	other	other	C:eukaryotic 48S preinitiation complex; P:regulation of translational initiation; C:nucleoplasm; F:nucleotide binding; F:translation initiation factor activity; F:protein complex scaffold; P:IRES-dependent viral translational initiation; P:formation of translation preinitiation complex; C:extracellular exosome; C:eukaryotic translation initiation factor 3 complex, eIF3m; C:eukaryotic 43S preiniti…
CGI_10005580	priming specific	0	755.268	0.536887	896.677	0	695.188	0	620.602	0	655.406	recall opposite	-0.274086	542.147	-0.237637	550.871	-0.25591	592.302	0	670.85	0.632461	862.08	serine threonine- kinase Nek4-like	V/B	signaling	F:ATP binding; F:receptor signaling protein serine/threonine kinase activity; C:cytoplasm; P:regulation of cell aging; P:regulation of cellular response to stress; F:manganese ion binding; P:signal transduction by protein phosphorylation; P:mitotic cell cycle; P:response to stress
CGI_10020409	priming specific	5.42224	554.865	0.26248	704.873	0	691.832	0	554.557	0	654.757	recall opposite	0	568.819	0.30875	772.868	0.393648	887.064	-0.380325	647.639	-0.400918	627.221	glutamine--fructose-6-phosphate aminotransferase [isomerizing] 2-like isoform X5	other	other	P:carbohydrate metabolic process; F:glutamine-fructose-6-phosphate transaminase (isomerizing) activity; P:carbohydrate derivative biosynthetic process; F:carbohydrate binding
CGI_10027058	priming specific	4.77159	533.023	0	518.094	0	682.97	0	698.138	0	741.485	sustained	-0.285193	517.258	-0.258839	521.821	-0.211326	587.58	0	621.879	0	624.205	hepatocyte nuclear factor 4-gamma-like isoform X1	virus	signaling	C:nucleus; F:transcription factor activity, sequence-specific DNA binding; F:zinc ion binding; P:transcription, DNA-templated; F:steroid hormone receptor activity; P:regulation of transcription, DNA-templated; F:sequence-specific DNA binding; P:steroid hormone mediated signaling pathway
CGI_10009679	priming specific	0.303561	747.584	0	516.333	0	612.109	0	520.464	0	756.331	sustained	0	629.214	0	673.265	0.468635	888.87	0	689.049	0	792.698	cilia- and flagella-associated 20	other	other	P:protein polyglutamylation; C:extracellular exosome; P:cilium morphogenesis; C:centriole; C:ciliary basal body; P:regulation of cilium beat frequency involved in ciliary motility; P:positive regulation of feeding behavior; C:nucleoplasm; C:microtubule; F:poly(A) RNA binding; P:positive regulation of cell motility
CGI_10021115	priming specific	0	681.212	0.294241	655.632	0	576.6	0	523.144	0	558.536	sustained	0	676.136	0.341802	718.615	0.435842	833.487	0	715.403	-0.330734	617.392	golgin subfamily A member 6 22 [Crassostrea gigas]	other	other	P:regulation of apoptotic process
CGI_10009677	priming specific	0.324397	590.627	0	501.989	0	538.199	0	559.263	0	531.83	recall	0.279365	564.363	0.252423	547.795	0	444.307	0	491.795	0.368576	538.837	26S proteasome non-ATPase regulatory subunit 7-like	other	other	P:cell proliferation; C:dendrite; P:mitotic spindle elongation; P:proteasome-mediated ubiquitin-dependent protein catabolic process; P:neurogenesis; C:proteasome regulatory particle, lid subcomplex
CGI_10006542	priming specific	0	398.107	0.748021	765.148	0	517.771	0	857.844	0	607.826	recall opposite	-0.625763	292.218	-0.607681	293.779	0	377.313	1.40683	1018.22	1.93757	1424.6	bcl-2 1	virus	apoptosis	C:membrane; P:apoptotic signaling pathway; F:protein dimerization activity; P:regulation of apoptotic process
CGI_10004657	priming specific	0	536.364	0.389471	555.782	0	473.908	0	530.723	0	478.729	recall opposite	0	496.155	0	424.33	-0.436282	355.449	0	432.095	0.751474	567.16	ADP-ribosylation factor 6 isoform X1 [Anolis carolinensis]	V/B	Toll/NF-kB pathway	P:intermembrane transport; P:small GTPase mediated signal transduction; P:regulation of Notch signaling pathway; P:protein transport; P:brain development; P:fat cell differentiation; P:visual perception; P:determination of left/right symmetry; P:gastrulation; P:regulation of smoothened signaling pathway; F:GTP binding; C:extracellular exosome; P:protein localization to nonmotile primary cilium; C…
CGI_10013889	priming specific	1.85671	324.006	-0.366369	329.432	0	473.633	0	449.479	0	409.335	sustained	-0.404403	341.382	-0.374962	345.817	-0.593435	323.365	0	277.826	0	327.605	Peptidylglycine alpha-hydroxylating monooxygenase	other	other	F:copper ion binding; F:oxidoreductase activity, acting on paired donors, with incorporation or reduction of molecular oxygen, reduced ascorbate as one donor, and incorporation of one atom of oxygen; P:peptide metabolic process; C:membrane; P:oxidation-reduction process
CGI_10025492	priming specific	0	459.316	0.353369	509.42	0	468.09	0	489.997	0	516.39	not regulated	0	438.382	0	433.803	0	485.62	0	541.402	0	563.646	Tripartite motif-containing 2	virus	IFN-like pathway and RLR recognition	F:zinc ion binding; C:intracellular
CGI_10011081	priming specific	0.356385	556.663	0	433.645	0	446.56	0	380.485	0	415.787	priming specific	0.540834	624.619	0.500609	600.213	0	397.901	0	386.223	0	366.273	heat shock 60	V/B	other	F:ATP binding; C:cytoplasm; P:protein refolding
CGI_10016536	priming specific	3.99082	353.529	0	355.335	0	442.592	0	486.894	0	463.05	sustained	-0.318552	349.876	0	376.591	0.308739	587.252	0	557.292	0	508.419	inositol oxygenase-like	other	signaling	F:inositol oxygenase activity; C:cytoplasm; F:iron ion binding; P:inositol catabolic process; P:oxidation-reduction process
CGI_10024293	priming specific	0.331309	494.95	0.685588	584.428	0	432.277	0	468.768	0	414.991	recall opposite	0	341.186	0	369.384	-0.273815	343.484	0.468631	456.768	0.899995	605.314	heat shock 70 kDa 12B-like [Crassostrea gigas]	V/B	other	C:membrane; C:integral component of membrane
CGI_10028473	priming specific	0.347214	213.955	-0.403959	248.085	0	408.081	0	407.199	0	371.941	sustained	-0.648623	222.716	-0.72629	208.765	-0.831427	211.546	0	226.172	0.36222	255.255	E3 ubiquitin- ligase ZNRF3-like	virus	other	F:ubiquitin-protein transferase activity; F:zinc ion binding; C:anaphase-promoting complex; C:integral component of membrane; P:protein ubiquitination
CGI_10026832	priming specific	0	405.714	0.229781	423.647	0	391.453	0	356.311	0	336.975	recall opposite	0.237935	455.441	0.346772	486.45	0.329906	522.744	-0.546059	339.284	-0.539082	335.144	lys-63-specific deubiquitinase BRCC36	virus	IFN-like pathway and RLR recognition	P:positive regulation of DNA repair; P:response to X-ray; F:polyubiquitin binding; C:nucleoplasm; F:metallopeptidase activity; P:double-strand break repair; F:thiol-dependent ubiquitin-specific protease activity; C:nuclear ubiquitin ligase complex; C:BRISC complex; P:regulation of catalytic activity; C:BRCA1-A complex; P:G2 DNA damage checkpoint; P:histone H2A K63-linked deubiquitination; F:enzym…
CGI_10006977	priming specific	0	402.7	0.267582	374.972	0	375.96	0	308.898	0	379.093	sustained	0	377.882	0	392.672	0.589364	540.697	0	416.935	0	445.794	dnaJ homolog subfamily B member 13-like	virus	other	F:unfolded protein binding; P:protein folding
CGI_10027107	priming specific	0.583552	526.701	0.485067	451.628	0	375.724	0	381.192	0	365.147	recall opposite	0.510085	492.196	0.650495	537.602	-0.31367	296.706	0	340.849	0.579764	417.014	eukaryotic translation initiation factor 3 subunit M	other	other	F:translation initiation factor activity; P:formation of translation preinitiation complex; C:eukaryotic 43S preinitiation complex; P:cytoplasmic translational initiation; C:eukaryotic 48S preinitiation complex; P:regulation of translational initiation; C:eukaryotic translation initiation factor 3 complex
CGI_10015439	priming specific	0	421.984	0.329003	465.09	0	343.522	0	370.669	0	392.755	recall opposite	-0.509845	273.009	-0.543725	264.527	-0.575652	282.721	0.894634	514.331	1.07165	562.253	caspase-3-like [Lingula anatina]	virus	apoptosis	P:proteolysis; P:apoptotic process; F:cysteine-type endopeptidase activity
CGI_10028147	priming specific	0.297138	438.807	0	347.363	0	341.159	0	324.024	0	314.808	sustained	0	389.189	0	370.252	-0.440008	276.649	0	250.025	0	236.174	delta-1-pyrroline-5-carboxylate synthase-like isoform X2	other	other	F:glutamate 5-kinase activity; C:cytoplasm; F:glutamate-5-semialdehyde dehydrogenase activity; P:proline biosynthetic process; P:oxidation-reduction process; P:phosphorylation
CGI_10000852	priming specific	0	364.006	0.319982	404.305	0	337.392	0	337.608	0	299.096	recall opposite	0	328.824	0	335.943	-0.854987	203.515	0.472567	271.459	0.862639	349.853	baculoviral IAP repeat-containing 3-like [Crassostrea gigas]	virus	apoptosis	P:inhibition of cysteine-type endopeptidase activity involved in apoptotic process; C:nucleus; C:spindle microtubule; F:ubiquitin-protein transferase activity; F:zinc ion binding; C:cytoplasm; F:cysteine-type endopeptidase inhibitor activity involved in apoptotic process; P:regulation of signal transduction; P:protein autoubiquitination; P:mitotic spindle assembly
CGI_10009320	priming specific	0.835832	486.581	0.913207	471.428	0	336.821	0	383.724	0	384.369	recall	0.397619	350.159	0.599579	400.152	0	326.774	0.566349	469.794	0.713952	507.149	non-homologous end-joining factor 1-like	other	other	C:nucleus; F:DNA binding; P:DNA recombination; P:double-strand break repair
CGI_10022387	priming specific	2.06491	263.141	-0.770222	202.827	0	318.043	0	355.233	0	363.311	recall	-0.37248	288.233	0	333.916	0	436.11	-0.652571	255.299	0	308.569	universal stress A	V/B	other	P:response to stress
CGI_10023361	priming specific	5.10993	287.65	0	327.359	0	315.281	0	308.394	0	336.471	recall opposite	-0.228982	281.144	-0.28303	268.024	-0.30876	285.926	0.325866	344.421	0.504017	382.779	ubiquitin carboxyl-terminal hydrolase 15 isoform X2	virus	other	F:identical protein binding; P:monoubiquitinated protein deubiquitination; F:transforming growth factor beta receptor binding; F:cysteine-type endopeptidase activity; P:transforming growth factor beta receptor signaling pathway; F:ubiquitinated histone binding; P:pathway-restricted SMAD protein phosphorylation; P:ubiquitin-dependent protein catabolic process; F:thiol-dependent ubiquitin-specific …
CGI_10026913	priming specific	0.393213	355.951	0.350148	318.335	0	313.364	0	317.811	0	286.76	recall opposite	0.356987	341.939	0.428029	355.434	-0.230266	243.736	0	251.19	0.35498	292.485	T-complex 1 subunit beta	other	other	C:myelin sheath; F:unfolded protein binding; P:protein folding; P:toxin transport; C:zona pellucida receptor complex; C:microtubule; C:chaperonin-containing T-complex; F:ATP binding; P:binding of sperm to zona pellucida; C:extracellular exosome; F:ubiquitin protein ligase binding; C:cell body; P:chaperone-mediated protein complex assembly
CGI_10024759	priming specific	4.79762	276.888	0	312.933	0	307.614	0	386.705	0	369.562	recall opposite	0	340.339	0	362.974	-0.250386	295.553	0	338.736	0.319818	346.065	ubiquitin-like-conjugating enzyme ATG3	virus	autophagy	C:cytoplasm; P:autophagy; P:protein transport
CGI_10013567	priming specific	0.462375	396.693	0.363186	340.682	0	300.793	0	290.01	0	297.342	recall opposite	0.335195	357.422	0.412942	373.617	-0.253339	254.327	0	279.331	0.397994	314.683	T-complex 1 subunit eta	other	other	C:chaperonin-containing T-complex; F:ATP binding; F:identical protein binding; P:binding of sperm to zona pellucida; C:extracellular exosome; C:mitochondrion; C:cell body; F:unfolded protein binding; P:protein folding; P:toxin transport; C:zona pellucida receptor complex; C:microtubule
CGI_10022362	priming specific	3.88672	217.621	0	249.81	0	298.527	0	263.291	0	249.045	sustained	-0.785224	154.446	-0.511416	186.385	-0.367395	225.253	0	201.924	0	234.564	TNF receptor-associated factor 4-like isoform X8 [Crassostrea gigas]	virus	apoptosis	F:ubiquitin-protein transferase activity; F:zinc ion binding; P:activation of NF-kappaB-inducing kinase activity; P:positive regulation of JNK cascade; C:intracellular; P:protein ubiquitination
CGI_10007931	priming specific	0.319691	407.711	0.318631	374.869	0	293.908	0	406.57	0	331.853	recall	0	383.487	0.447506	434.24	0	383.699	0	442.835	0.432353	487.118	40S ribosomal S24	other	other	F:nucleotide binding; P:maturation of SSU-rRNA from tricistronic rRNA transcript (SSU-rRNA, 5.8S rRNA, LSU-rRNA); F:structural constituent of ribosome; C:cytosolic small ribosomal subunit; P:primitive hemopoiesis; P:translation; P:definitive hemopoiesis
CGI_10024989	priming specific	5.00583	234.735	0	221.542	0	284.091	0	220.415	0	262.875	sustained	-0.415469	203.031	-0.539119	184.187	-0.603831	192.086	0	206.773	0.30693	222.903	Serine threonine- kinase SMG1	V/B	signaling	F:ATP binding; P:nuclear-transcribed mRNA catabolic process, nonsense-mediated decay; F:protein serine/threonine kinase activity; P:protein phosphorylation
CGI_10023088	priming specific	3.67851	221.622	-0.509093	181.609	0	274.975	0	236.923	0	266.496	recall opposite	-0.371778	213.278	-0.396038	207.143	0.325426	376.684	-0.359665	278.389	-0.44592	257.662	5-hydroxytryptamine receptor 4-like [Crassostrea gigas]	other	other	F:G-protein coupled receptor activity; P:G-protein coupled receptor signaling pathway; C:integral component of membrane
CGI_10025850	priming specific	0	222.009	-0.233125	197.538	0	274.103	0	264.825	0	279.975	sustained	-0.20641	214.665	-0.285062	201.204	-0.414928	200.131	0	215.343	0	197.282	procollagen-lysine,2-oxoglutarate 5-dioxygenase 1-like isoform X2	other	other	F:L-ascorbic acid binding; P:neural crest cell migration; P:motor neuron axon guidance; F:iron ion binding; C:endoplasmic reticulum; P:oxidation-reduction process; F:procollagen-lysine 5-dioxygenase activity
CGI_10013530	priming specific	0	237.584	0.344932	279.332	0	272.023	0	289.729	0	267.388	recall opposite	-0.303445	188.69	-0.264653	192.139	0	241.431	0.36035	297.763	0.603494	345.22	heat shock 70 kDa 12A-like [Crassostrea gigas]	V/B	other	F:nucleotide binding; F:ATP binding
CGI_10013829	priming specific	3.86069	174.272	0	171.905	0	270.501	0	332.266	0	274.12	sustained	0	227.312	0	205.033	0.454405	320.963	0	313.728	0	318.437	angiopoietin-related 3-like	V/B	other	0
CGI_10025994	priming specific	0.271317	303.193	0.241144	273.723	0	258.205	0	235.832	0	254.052	sustained	0.222831	288.475	0.354909	313.411	0.410299	354.16	0	319.06	0	312.317	growth arrest-specific 8-like	other	other	P:cell motility; C:motile cilium; P:positive regulation of smoothened signaling pathway; P:muscle cell development
CGI_10006557	priming specific	0.259707	245.86	0.567527	280.975	0	244.347	0	201.091	0	229.303	challenge specific	0	204.872	0	179.586	0	211.97	0.350233	259.698	0.830211	355.117	calpain-15-like [Crassostrea gigas]	virus	apoptosis	F:zinc ion binding; P:proteolysis; F:calcium-dependent cysteine-type endopeptidase activity; C:intracellular
CGI_10018493	priming specific	2.53338	171.168	0	210.602	0	235.59	0	217.514	0	271.019	priming specific	-0.253642	193.537	-0.344988	179.339	0	231.844	0	225.711	0	261.867	baculoviral IAP repeat-containing 7 isoform X2	virus	apoptosis	F:zinc ion binding; P:negative regulation of cellular process
CGI_10021005	priming specific	0.236062	272.824	0.294682	262.052	0	226.467	0	227.086	0	252.942	priming specific	0.598906	346.978	0.562802	334.479	0	277.305	0	244.079	0	215.191	glutathione mitochondrial-like	V/B	other	F:NADP binding; F:flavin adenine dinucleotide binding; P:glutathione metabolic process; F:glutathione-disulfide reductase activity; P:cellular oxidant detoxification; C:cell part; P:cell redox homeostasis; P:oxidation-reduction process; C:membrane-bounded organelle
CGI_10000975	priming specific	0	226.811	0.216521	236.819	0	226.258	0	193.95	0	195.286	sustained	0	211.975	0	231.675	-0.350392	183.008	0	169.346	0	191.449	Xaa-Pro partial	other	other	C:extracellular exosome; P:proteolysis; F:aminopeptidase activity; F:manganese ion binding
CGI_10009587	priming specific	0.308758	221.075	0	188.302	0	219.686	0	178.336	0	186.557	sustained	0.507447	250.808	0	210.389	0.704984	307.984	-0.416389	218.044	-0.659552	181.057	innexin unc-9-like isoform X1 [Crassostrea gigas]	other	other	C:gap junction; P:ion transport; C:integral component of membrane; C:plasma membrane
CGI_10019401	priming specific	0	205.656	0.34235	211.529	0	203.469	0	208.835	0	222.232	recall opposite	0	189.426	0	190.32	-0.355693	148.739	0	151.223	0.4818	195.436	TNF receptor-associated factor 3-like	virus	apoptosis	F:ubiquitin-protein transferase activity; F:zinc ion binding; P:signal transduction; P:protein ubiquitination
CGI_10006488	priming specific	0	169.657	-0.283772	143.069	0	195.49	0	142.9	0	170.653	sustained	-0.277301	153.588	-0.503654	129.709	-0.500165	141.736	0	136.44	0	143.831	baculoviral IAP repeat-containing 6-like	virus	apoptosis	F:ubiquitin-protein transferase activity; P:apoptotic process; P:regulation of cytokinesis; P:protein ubiquitination
CGI_10019634	priming specific	0	158.467	-0.270182	132.613	0	195.227	0	197.448	0	216.43	not regulated	0	160.862	0	150.264	0	161.874	0	174.712	0	160.077	ras GTPase-activating IQGAP1 isoform X1 [Aplysia californica]	virus	signaling	P:small GTPase mediated signal transduction; P:cellular response to growth factor stimulus; P:cellular response to endogenous stimulus; C:membrane; F:GTPase activator activity; P:regulation of phosphate metabolic process; P:transmembrane receptor protein tyrosine kinase signaling pathway; C:organelle; C:intracellular part; P:positive regulation of GTPase activity; F:enzyme binding
CGI_10017947	priming specific	0.271625	218.589	0.421886	223.746	0	189.036	0	201.551	0	198.224	not regulated	0	180.916	0	173.13	0	219.181	0	226.535	0	229.213	heat shock 70 kDa 12A-like	V/B	other	C:membrane; C:integral component of membrane
CGI_10010150	priming specific	0.341506	204.365	0.353272	189.445	0	185.691	0	192.294	0	197.82	recall	0.450915	217.03	0.502711	222.72	0	151.485	0.361714	186.661	0.498375	201.105	eukaryotic translation initiation factor 3 subunit C-like isoform X2	other	other	F:translation initiation factor activity; P:formation of translation preinitiation complex; C:eukaryotic translation initiation factor 3 complex, eIF3m; C:eukaryotic 43S preinitiation complex; C:eukaryotic 48S preinitiation complex; F:translation initiation factor binding; P:regulation of translational initiation
CGI_10004824	priming specific	0	196.707	0.662708	220.804	0	180.383	0	188.901	0	176.174	challenge specific	0	141.158	0	142.318	0	192.96	0	187.777	0.440505	247.585	heat shock 70 kDa 12A-like [Crassostrea gigas]	V/B	other	0
CGI_10021162	priming specific	0.51621	207.254	0	156.391	0	171.968	0	148.937	0	186.471	sustained	0.560617	211.77	0.585058	212.041	0.716543	252.692	0	224.997	0	223.157	nucleoside diphosphate kinase homolog 5-like	other	other	P:ventricular system development; P:UTP biosynthetic process; P:CTP biosynthetic process; P:spermatid development; P:GTP biosynthetic process; P:negative regulation of oxidative stress-induced intrinsic apoptotic signaling pathway; P:cilium assembly; P:epithelial cilium movement; P:nucleoside diphosphate phosphorylation; F:nucleoside diphosphate kinase activity; C:sperm flagellum; C:intracellular
CGI_10020671	priming specific	0	172.777	0.321865	163.637	0	168.405	0	158.753	0	164.054	recall	0.431157	189.811	0.602277	212.019	0	128.572	0.406912	164.759	0.565001	179.282	adenylate kinase isoenzyme 6-like	other	other	F:ATPase activity; F:adenylate kinase activity; F:ATP binding; P:nucleotide phosphorylation; C:Cajal body
CGI_10009254	priming specific	3.05389	143.206	-0.471776	125.431	0	167.642	0	141.996	0	148.773	sustained	-0.311106	149.616	-0.266016	152.986	-0.520658	139.375	0	110.546	0	149.895	Rho-related GTP-binding	V/B	signaling	F:GTP binding; P:nucleocytoplasmic transport; P:small GTPase mediated signal transduction; F:GTPase activity; C:membrane; P:metabolic process; P:intracellular protein transport; C:intracellular
CGI_10005457	priming specific	4.82364	150.093	0	153.211	0	167.409	0	162.877	0	168.707	sustained	0	158.36	-0.316497	140.169	-0.634689	122.142	0	141.31	0.480543	160.118	Importin subunit alpha-4	virus	other	F:protein C-terminus binding; P:NLS-bearing protein import into nucleus; C:cytosol; F:protein transporter activity; F:nuclear localization sequence binding; C:nuclear pore; C:nucleoplasm
CGI_10022586	priming specific	3.62646	123.103	0.318386	182.441	0	163.85	0	135.154	0	131.742	sustained	-1.2035	63.7589	-1.25946	61.8443	-0.629791	106.876	0	86.1054	0.473417	140.29	heat shock 70 kDa 12A-like [Crassostrea gigas]	V/B	other	C:membrane; C:integral component of membrane
CGI_10026468	priming specific	0	153.024	0.386475	166.515	0	153.084	0	148.951	0	162.748	sustained	0.588377	205.887	0.553133	198.541	0.306096	180.898	0	191.456	0	157.314	AChain Aza-acyclic Nucleoside Phosphonates Containing A Second Phosphonate Group As Inhibitors Of The Plasmodium Falciparum And Vivax 6- Oxopurine Phosphoribosyltransferases And Their Pro-drugs As Antimalarial Agents	other	other	P:cytolysis; P:dopamine metabolic process; P:adenine salvage; P:hypoxanthine salvage; P:striatum development; P:central nervous system neuron development; P:GMP catabolic process; P:positive regulation of dopamine metabolic process; F:hypoxanthine phosphoribosyltransferase activity; P:cerebral cortex neuron differentiation; P:dendrite morphogenesis; F:nucleotide binding; F:magnesium ion binding; …
CGI_10026351	priming specific	0.433339	215.598	0.382333	191.476	0	151.456	0	153.081	0	146.948	priming specific	0.561609	232.335	0.693839	252.488	0	161.137	0	183.634	0	178.974	pre-rRNA processing FTSJ3-like	other	other	P:maturation of LSU-rRNA from tricistronic rRNA transcript (SSU-rRNA, 5.8S rRNA, LSU-rRNA); F:rRNA (uridine-2'-O-)-methyltransferase activity; C:nucleolus; P:maturation of 5.8S rRNA from tricistronic rRNA transcript (SSU-rRNA, 5.8S rRNA, LSU-rRNA); C:preribosome, large subunit precursor; F:rRNA (guanine) methyltransferase activity; P:enzyme-directed rRNA 2'-O-methylation
CGI_10022162	priming specific	3.41825	128.56	0	133.171	0	150.804	0	154.5	0	172.017	not regulated	0	156.036	0	143.938	0	168.545	0	166.83	0	154.241	kinase C iota type-like isoform X5	V/B	Toll/NF-kB pathway	F:ATP binding; F:metal ion binding; P:peptidyl-serine phosphorylation; C:intracellular; P:intracellular signal transduction; F:protein kinase C activity
CGI_10027616	priming specific	1.72658	122.078	-0.667801	101.887	0	145.36	0	144.332	0	183.917	sustained	0	140.959	0	142.952	-0.732868	112.149	0	108.183	0	132.463	Metallo ase inhibitor 3	bacteria	other	C:extracellular region part; P:negative regulation of endopeptidase activity; C:extracellular matrix; F:metalloendopeptidase inhibitor activity
CGI_10022568	priming specific	0.4065	153.957	0	121.495	0	136.014	0	166.251	0	151.661	priming specific	0.483082	160.159	0.607581	173.358	0	144.027	0	150.088	0	131.758	dolichyl-phosphate beta-glucosyltransferase	other	other	C:endoplasmic reticulum membrane; P:GPI anchor biosynthetic process; C:integral component of membrane; F:dolichyl-phosphate beta-D-mannosyltransferase activity; P:protein N-linked glycosylation; P:dolichol metabolic process; P:protein O-linked mannosylation; P:determination of left/right symmetry; F:dolichyl-phosphate-mannose-protein mannosyltransferase activity
CGI_10024607	priming specific	0	132.984	-0.23363	116.367	0	135.353	0	131.922	0	140.252	sustained	0	135.483	0	131.05	-0.504171	110.801	0	125.283	0.307433	128.574	ATP-dependent RNA helicase DHX8	virus	IFN-like pathway and RLR recognition	F:ATP binding; F:identical protein binding; C:catalytic step 2 spliceosome; P:metabolic process; F:ATP-dependent helicase activity; C:nucleoplasm; F:poly(A) RNA binding
CGI_10023960	priming specific	0	151.42	0.476315	150.782	0	132.168	0	142.869	0	116.714	challenge specific	0	99.2578	0	103.188	0	92.4369	0	119.24	1.00964	180.661	caspase 8	virus	apoptosis	P:positive regulation of cellular process; C:cytoplasm; P:signal transduction; P:proteolysis; P:apoptotic process; P:regulation of apoptotic process; C:membrane part; F:cysteine-type endopeptidase activity involved in apoptotic process
CGI_10016708	priming specific	-0.459584	74.6614	-1.15233	56.9248	0	131.758	0	118.15	0	142.071	recall	-0.530625	93.4902	-0.643079	85.9048	0	159.403	-1.07264	69.6348	-1.58739	48.4421	fibropellin-1-like isoform X1	other	other	P:cell communication; P:multicellular organism development; F:calcium ion binding; C:integral component of membrane
CGI_10025394	priming specific	0.428237	140.311	0	106.32	0	128.11	0	106.229	0	128.822	sustained	0.475382	143.303	0.424245	136.022	0.728066	182.948	0	150.493	0	131.442	[Nematostella vectensis]	other	signaling	0
CGI_10019462	priming specific	0.37053	169.962	0.621814	186.908	0	127.212	0	146.3	0	142.323	sustained	0.539135	188.168	0.853868	232.669	0.486107	194.823	-0.34239	145.498	0	161.013	ETS-related transcription factor Elf-3	other	other	C:nucleus; F:transcription factor activity, sequence-specific DNA binding; P:regulation of transcription, DNA-templated; F:sequence-specific DNA binding; P:cellular process; P:single-organism developmental process
CGI_10024922	priming specific	4.56339	117.025	0	124.229	0	125.107	0	118.115	0	126.364	sustained	-0.298647	113.363	-0.368149	107	-0.519561	104.893	0	103.432	0.330284	123.865	E3 ubiquitin- ligase synoviolin	virus	other	P:IRE1-mediated unfolded protein response; C:Hrd1p ubiquitin ligase complex; C:smooth endoplasmic reticulum; P:negative regulation of endoplasmic reticulum stress-induced intrinsic apoptotic signaling pathway; F:UDP-N-acetylmuramoylalanyl-D-glutamyl-2,6-diaminopimelate-D-alanyl-D-alanine ligase activity; C:nucleoplasm; P:in utero embryonic development; F:chaperone binding; F:tubulin-glutamic acid…
CGI_10005641	priming specific	0.515933	140.653	0.984312	177.194	0	120.932	0	114.607	0	104.074	challenge specific	0	80.9835	0	69.9281	0	96.9706	0.550752	138.607	0.99781	183.876	stimulator of interferon genes -like isoform X3 [Crassostrea gigas]	virus	IFN-like pathway and RLR recognition	P:signal transduction
CGI_10028436	priming specific	1.02124	277.211	0.654583	195.062	0	119.528	0	140.581	0	140.744	recall	1.11759	293.121	1.11354	309.28	0	113.002	0.54142	159.087	0.581258	159.595	multifunctional ADE2-like	other	other	F:ATP binding; P:adenine biosynthetic process; F:phosphoribosylaminoimidazole carboxylase activity; F:phosphoribosylaminoimidazolesuccinocarboxamide synthase activity; P:'de novo' IMP biosynthetic process; C:cytosol
CGI_10003452	priming specific	0.399266	81.8076	-0.760062	74.5889	0	117.996	0	71.6622	0	91.2059	recall	-0.575555	89.2693	0	102.348	0	183.066	-1.12039	72.1438	-1.27381	67.4648	noggin-2-like	V/B	signaling	P:negative regulation of BMP signaling pathway; P:system development; P:negative regulation of cell differentiation
CGI_10018142	priming specific	0	142.905	0.457643	174.169	0	117.77	0	108.302	0	118.346	recall opposite	-0.50787	93.5729	-0.543743	90.509	-0.637194	92.487	0.507675	127.039	1.04085	179.807	Transcription factor p65	V/B	Toll/NF-kB pathway	F:DNA binding; F:transcription factor activity, sequence-specific DNA binding; P:regulation of transcription, DNA-templated
CGI_10005385	priming specific	0.33799	138.537	0	118.807	0	117.04	0	132.193	0	115.853	recall opposite	0	122.729	0	121.871	-0.307592	93.0372	0.36589	115.21	0.727102	145.291	phenylalanine--tRNA ligase alpha subunit	other	other	F:ATP binding; C:cytoplasm; F:phenylalanine-tRNA ligase activity; P:phenylalanyl-tRNA aminoacylation; F:tRNA binding
CGI_10018571	priming specific	0.272538	152.643	0	118.772	0	115.004	0	88.7692	0	119.388	priming specific	0.408145	165.099	0	135.635	0	153.424	0	146.652	0	139.084	kinesin KIF28P	other	other	F:ATPase activity; F:ATP binding; F:microtubule motor activity; P:cytoskeleton-dependent intracellular transport; C:membrane; P:metabolic process; C:kinesin complex; P:microtubule-based movement; C:microtubule; F:microtubule binding
CGI_10025690	priming specific	0.292422	125.841	0	107.91	0	112.224	0	116.137	0	125.7	sustained	0.371213	130.657	0.576022	149.826	0.531883	156.994	0	151.031	0	150.263	leucine-rich repeat-containing 23	V/B	signaling	0
CGI_10028339	priming specific	0	138.834	0.334725	142.297	0	109.208	0	135.589	0	122.849	recall	0.491985	170.095	0.604749	182.288	0	119.219	0	138.587	0.445058	152.754	Eukaryotic translation initiation factor 5B	other	other	F:GTP binding; C:nucleus; F:translation initiation factor activity; F:protein binding; F:metal ion binding; F:GTPase activity; C:cytosol; P:translational initiation; P:regulation of translational initiation; F:poly(A) RNA binding
CGI_10012438	priming specific	0	85.376	1.25261	145.504	0	108.261	0	85.2299	0	79.4252	challenge specific	0	40.422	0	50.3311	0	37.0181	0	69.5488	1.4927	139.159	E3 ubiquitin- ligase HERC2	virus	IFN-like pathway and RLR recognition	F:ubiquitin-protein transferase activity; F:metal ion binding; F:ligase activity; P:protein ubiquitination
CGI_10017617	priming specific	0.435504	129.434	0.681015	141.007	0	107.035	0	114.842	0	99.1499	not regulated	0	95.9373	0	107.599	0	117.248	0	107.363	0	132.58	peroxiredoxin- mitochondrial-like	V/B	other	F:oxidoreductase activity; P:oxidation-reduction process
CGI_10024309	priming specific	0.476868	133.163	0	101.727	0	105.479	0	85.9458	0	89.0115	priming specific	0.601246	143.421	0.67766	149.887	0	93.1771	0	92.0434	0	91.5209	heat shock 75 mitochondrial-like	V/B	other	F:ATP binding; F:unfolded protein binding; P:protein folding; P:response to stress
CGI_10012488	priming specific	0.341176	121.01	0	91.7273	0	103.956	0	93.096	0	91.8045	priming specific	0.245412	111.267	0	103.574	0	82.3314	0	88.981	0	85.3618	pleiotropic regulator 1	other	other	C:nuclear membrane; C:catalytic step 2 spliceosome; P:positive regulation of G1/S transition of mitotic cell cycle; C:precatalytic spliceosome; C:DNA replication factor A complex; C:Prp19 complex; P:negative regulation of cellular process; C:nucleolus; P:protein localization to nucleus; C:Cul4-RING E3 ubiquitin ligase complex; C:nucleoplasm; P:mRNA splicing, via spliceosome
CGI_10017612	priming specific	0.831181	206.792	0.70014	171.393	0	101.244	0	129.101	0	139.699	recall	0.958574	224.667	0.91146	212.116	0	153.907	0.772879	258.569	0.597327	220.428	selenium-dependent glutathione peroxidase	other	other	P:response to oxidative stress; F:glutathione peroxidase activity; P:cellular oxidant detoxification; P:oxidation-reduction process
CGI_10027309	priming specific	0.537445	127.636	0.408036	107.121	0	100.752	0	107.313	0	99.9965	priming specific	0.713909	142.777	0.848638	155.47	0	106.192	0	103.737	0	108.02	ribosome biogenesis regulatory homolog	other	other	P:ribosomal large subunit export from nucleus; P:ribosomal large subunit biogenesis; P:endonucleolytic cleavage in ITS1 to separate SSU-rRNA from 5.8S rRNA and LSU-rRNA from tricistronic rRNA transcript (SSU-rRNA, 5.8S rRNA, LSU-rRNA); C:nucleolus; C:preribosome, large subunit precursor
CGI_10014444	priming specific	0	87.5296	-0.331045	68.8846	0	98.5492	0	73.4763	0	94.4271	sustained	0	83.1545	-0.371623	70.8374	-0.424878	74.4131	0	72.6193	0	73.9971	E3 ubiquitin- ligase UBR5-like	virus	IFN-like pathway and RLR recognition	F:ubiquitin-protein transferase activity; F:zinc ion binding; F:RNA binding; F:ubiquitin binding; F:ligase activity; P:protein ubiquitination
CGI_10006114	priming specific	0.537077	119.221	0.374949	96.9857	0	98.1693	0	88.9576	0	87.1559	recall opposite	0.701476	131.467	0.823775	141.787	0	100.762	0	93.3364	-0.405062	70.7422	mcKusick-Kaufman Bardet-Biedl syndromes chaperonin	other	other	F:ATP binding; P:regulation of biological quality; P:system process; P:regulation of cellular process; P:head development; P:cilium assembly; C:cell part; F:unfolded protein binding; P:animal organ development; P:protein folding
CGI_10003768	priming specific	0	133.02	0.847511	183.709	0	97.7263	0	121.682	0	96.6218	not regulated	0	69.1694	0	86.2428	0	135.725	0	163.266	0	255.548	caspase-10	virus	apoptosis	P:proteolysis; P:apoptotic process; F:cysteine-type endopeptidase activity; C:cell part; P:regulation of apoptotic process
CGI_10009041	priming specific	4.22505	86.9359	-0.431997	73.639	0	96.8432	0	65.7428	0	83.7835	sustained	-0.500301	74.9259	-0.862569	57.3662	-0.803125	65.4458	0	64.5118	0	70.0144	probable E3 ubiquitin- ligase HECTD4 isoform X1	virus	other	F:ubiquitin-protein transferase activity; F:ligase activity; P:protein ubiquitination
CGI_10021217	priming specific	4.09492	75.0981	-0.28252	71.241	0	93.9406	0	106.52	0	99.6435	recall opposite	-0.225159	79.1669	-0.258232	76.6132	-0.36682	77.3388	0.274427	89.6976	0.420871	97.1717	Nuclear RNA export factor 1	virus	other	F:nucleotide binding; P:mRNA export from nucleus; C:nuclear part; F:RNA binding; C:cytoplasm
CGI_10003538	priming specific	0	76.9652	0.303956	89.5113	0	93.921	0	84.9348	0	110.173	sustained	0	89.9642	0	92.07	0.512606	119.249	0	94.8765	0	100.038	triosephosphate isomerase	virus	other	P:gluconeogenesis; P:pentose-phosphate shunt; P:glycolytic process; F:triose-phosphate isomerase activity
CGI_10016954	priming specific	2.40325	69.9796	-0.367508	68.8927	0	92.1797	0	94.9978	0	95.5185	recall opposite	-0.391375	72.2267	-0.543255	64.0984	-0.780325	59.2973	0.377727	74.0251	0.851152	100.951	Serine threonine- kinase TBK1	V/B	Toll/NF-kB pathway	F:ATP binding; F:protein kinase activity; P:protein phosphorylation
CGI_10020297	priming specific	0	81.2335	0.324357	91.1566	0	91.7511	0	66.3129	0	87.0685	sustained	0	84.9589	0	90.2133	0.516489	119.83	-0.350663	89.1006	-0.508284	78.2627	Usherin	other	other	F:ATP binding; C:integral component of membrane; C:cell part; F:protein kinase activity; P:protein phosphorylation; P:multicellular organismal process
CGI_10018384	priming specific	3.39223	64.3359	0	78.9319	0	85.8719	0	93.4871	0	82.555	sustained	-0.633324	51.8285	-0.539913	55.0371	-0.699145	53.728	0	48.1287	0.609137	77.561	E3 ubiquitin- ligase AMFR-like	virus	other	F:zinc ion binding; C:integral component of membrane
CGI_10023410	priming specific	0.487593	100.219	0.421284	87.8274	0	85.8635	0	79.9525	0	81.8312	recall	0.642026	110.001	0.559225	102.533	0	65.7383	0.368907	81.7634	0.421694	82.6995	ATP-dependent RNA helicase DDX18	virus	IFN-like pathway and RLR recognition	F:ATP binding; C:membrane; P:metabolic process; P:myeloid cell differentiation; F:helicase activity; C:nucleolus; F:poly(A) RNA binding
CGI_10020623	priming specific	0	95.2091	0.377144	93.1946	0	84.9209	0	80.7566	0	97.3023	sustained	0.480394	107.847	0.585135	114.659	0.591046	124.87	0	109.984	0	104.191	ribonuclease P subunit p30 isoform X2	other	other	F:RNA binding; P:RNA phosphodiester bond hydrolysis; P:tRNA processing; F:ribonuclease activity
CGI_10028711	priming specific	1.57043	70.3613	0	80.1726	0	82.4443	0	64.9843	0	88.7429	priming specific	-0.549965	67.5911	-0.793527	56.2829	0	116.771	0	110.586	0	100.788	Caveolin-1 [Crassostrea gigas]	virus	signaling	C:caveola; P:caveola assembly; C:integral component of membrane; C:Golgi membrane
CGI_10025143	priming specific	0.391842	86.7837	0.584748	91.6486	0	78.4146	0	79.4669	0	81.5216	challenge specific	0	66.5096	0	66.2093	0	63.78	0	57.2129	0.61993	92.4618	Signal peptide peptidase-like 2B	other	other	C:endosome; C:cytoskeleton; C:side of membrane; F:aspartic-type endopeptidase activity; P:membrane protein proteolysis; C:integral component of endoplasmic reticulum membrane; C:Golgi apparatus; C:vacuolar membrane; C:lysosome
CGI_10018929	priming specific	0.432382	101.045	0.36974	89.0269	0	78.0987	0	85.1049	0	77.4127	sustained	0.529199	107.029	0.436738	98.8943	0.459454	108.961	0	94.8276	0	82.7521	ADP-ribosylation factor 3	virus	other	F:GTP binding; P:small GTPase mediated signal transduction; P:protein transport; C:intracellular
CGI_10020647	priming specific	0	90.4311	0.480097	98.9114	0	77.8323	0	84.0478	0	81.853	recall opposite	-0.244845	63.4272	0	64.6785	-0.362408	63.0522	0.582339	91.5081	0.963943	116.421	heat shock 70 kDa 12B-like [Crassostrea gigas]	V/B	other	F:nucleotide binding; F:ATP binding; C:membrane; C:integral component of membrane
CGI_10025955	priming specific	0.220718	75.0796	0.350001	75.6981	0	74.5524	0	70.5073	0	70.8886	not regulated	0	60.6477	0	65.0437	0	66.7136	0	64.5282	0	66.6758	Lamin-B receptor	other	signaling	C:nuclear inner membrane; F:oxidoreductase activity, acting on the CH-CH group of donors, NAD or NADP as acceptor; F:metal ion binding; C:integral component of endoplasmic reticulum membrane; P:oxidation-reduction process; P:sterol biosynthetic process
CGI_10002531	priming specific	0	62.1788	0.332273	69.941	0	74.0566	0	54.5622	0	70.9754	priming specific	-0.280819	48.2849	0	48.2638	0	63.1646	0	70.9697	0	71.3999	DNA repair REV1 isoform X1 [Latimeria chalumnae]	virus	IFN-like pathway and RLR recognition	F:protein binding; P:DNA replication; P:error-prone translesion synthesis; P:response to UV; F:deoxycytidyl transferase activity; F:damaged DNA binding; C:nucleoplasm
CGI_10020938	priming specific	1.12799	54.2256	-0.459406	54.2947	0	72.6516	0	69.5958	0	69.0649	recall opposite	-0.609824	51.8572	-0.877466	42.4474	-0.888699	46.1455	0.412669	59.1624	1.14748	96.8716	dual specificity phosphatase 1	virus	JAK/STAT	P:inactivation of MAPK activity; F:protein tyrosine phosphatase activity; P:peptidyl-tyrosine dephosphorylation; F:MAP kinase tyrosine/serine/threonine phosphatase activity
CGI_10021689	priming specific	0	102.608	0.634168	127.927	0	72.0315	0	85.3996	0	82.1652	not regulated	0	79.6634	0	84.2761	0	103.867	0	96.7205	0	124.564	heat shock 70 kDa 12A-like	V/B	other	C:membrane; C:integral component of membrane
CGI_10022943	priming specific	0.357696	83.5849	0	68.2949	0	71.2579	0	59.7198	0	70.3703	sustained	0.353268	81.8993	0	68.3575	-0.25643	57.4995	0	64.224	0	62.4613	E3 ubiquitin- ligase UBR2	virus	other	F:zinc ion binding; P:protein catabolic process; C:cell part; P:single-organism process; F:ligase activity; P:cellular process
CGI_10028435	priming specific	1.2882	144.113	0.821142	93.8086	0	71.0799	0	79.2346	0	71.1275	priming specific	1.41529	155.973	1.32237	144.471	0	65.4817	0	72.1643	0	71.684	amidophosphoribosyltransferase-like isoform X1 [Aplysia californica]	other	other	F:metal ion binding; P:response to drug; C:membrane; P:'de novo' IMP biosynthetic process; P:glutamine metabolic process; P:nucleoside metabolic process; C:cytosol; P:animal organ development; F:amidophosphoribosyltransferase activity; P:purine nucleobase biosynthetic process; F:iron-sulfur cluster binding; P:cellular response to chemical stimulus
CGI_10018940	priming specific	0.418604	77.9497	0.346426	68.0974	0	70.0256	0	75.7566	0	72.1764	recall	0.456293	78.9676	0.679878	91.4999	0	61.1625	0.348033	74.8809	0.432388	77.6182	exosome complex component RRP42	virus	other	P:U4 snRNA 3'-end processing; P:U1 snRNA 3'-end processing; P:exonucleolytic nuclear-transcribed mRNA catabolic process involved in deadenylation-dependent decay; P:exonucleolytic trimming to generate mature 3'-end of 5.8S rRNA from tricistronic rRNA transcript (SSU-rRNA, 5.8S rRNA, LSU-rRNA); C:cytoplasmic exosome (RNase complex); F:AU-rich element binding; P:nuclear polyadenylation-dependent mR…
CGI_10009239	priming specific	0	52.7266	-0.251287	46.0971	0	68.8811	0	69.0033	0	78.3529	not regulated	0	55.9996	0	55.5393	0	55.6441	0	59.6332	0	54.5411	WASH complex subunit 7-like	other	other	C:endosome; P:endosome organization; P:endosomal transport; C:WASH complex
CGI_10024777	priming specific	5.21403	63.9244	-0.474397	49.0463	0	68.4668	0	59.1932	0	72.5391	challenge specific	0	71.323	0	65.4165	0	71.8834	0	62.8629	-0.51269	46.8063	plexin-A2-like isoform X1 [Crassostrea gigas]	other	other	F:ATP binding; C:integral component of membrane; F:semaphorin receptor activity; F:protein kinase activity; P:protein phosphorylation; P:semaphorin-plexin signaling pathway
CGI_10022817	priming specific	0.828062	90.515	0.796528	79.7974	0	67.3015	0	80.2748	0	75.6329	not regulated	0	54.5512	0	63.3862	0	61.4813	0	74.5518	0	81.3544	josephin-2 [Amyelois transitella]	virus	IFN-like pathway and RLR recognition	F:thiol-dependent ubiquitin-specific protease activity; P:protein deubiquitination; F:omega peptidase activity
CGI_10012202	priming specific	0.511611	80.9939	0.450879	71.3033	0	66.2704	0	57.0202	0	55.6531	priming specific	0.655933	88.4563	0.80792	97.436	0	65.7481	0	54.8437	0	60.102	SDA1 homolog	bacteria	other	C:cell; P:ribosomal large subunit export from nucleus; P:ribosomal large subunit biogenesis; F:binding; P:actin cytoskeleton organization; P:response to stimulus
CGI_10005155	priming specific	0.392101	83.4766	0.445474	79.5153	0	63.9946	0	88.462	0	66.6274	recall opposite	0	58.9671	-0.408462	45.2463	-1.1881	28.0903	1.08754	61.0965	2.0075	111.243	uridine phosphorylase 1-like	other	other	C:cytoplasm; P:nucleotide catabolic process; P:nucleoside metabolic process; F:uridine phosphorylase activity
CGI_10026191	priming specific	-1.05809	32.85	-0.97329	32.3723	0	60.5178	0	61.6681	0	65.8277	sustained	-0.875297	36.6925	-0.789082	39.0388	-0.682701	46.0819	0	37.7648	0	51.4609	basic leucine zipper transcriptional factor ATF-like isoform X2 [Crassostrea gigas]	virus	signaling	F:transcription factor activity, sequence-specific DNA binding; P:regulation of transcription, DNA-templated; F:sequence-specific DNA binding
CGI_10026892	priming specific	0.535319	92.3862	0.533682	84.8992	0	60.3812	0	52.6789	0	52.6397	recall	0	73.1096	0.422519	83.1561	0	63.507	0	65.1668	0.374181	77.3379	Isocitrate dehydrogenase [NAD] subunit mitochondrial	other	other	F:magnesium ion binding; C:nucleus; F:isocitrate dehydrogenase (NAD+) activity; F:NAD binding; C:mitochondrion; P:proteolysis; P:tricarboxylic acid cycle; F:peptidase activity
CGI_10012005	priming specific	0.485242	72.6624	0.295427	58.5021	0	58.4476	0	57.0125	0	57.5511	recall	0.612946	78.3287	0.610598	77.4093	0	55.9566	0	54.2964	0.30414	64.8883	suppressor of SWI4 1 homolog	other	other	C:integral component of membrane; F:rRNA binding; P:ribosomal large subunit assembly; C:preribosome, large subunit precursor
CGI_10018431	priming specific	3.02787	36.8608	0.23324	53.0191	0	57.5726	0	56.8244	0	60.6718	recall opposite	-0.714418	28.9446	-0.717711	28.5803	-0.331451	40.9684	0.332423	49.7142	0.636039	59.9202	E3 ubiquitin- ligase MIB2	virus	apoptosis	F:ubiquitin-protein transferase activity; F:metal ion binding; F:ligase activity; P:protein ubiquitination
CGI_10010931	priming specific	0	61.6369	0.320572	64.5287	0	57.4905	0	62.4728	0	66.4601	recall opposite	0	54.1992	-0.272963	44.924	-0.430044	43.7852	0	48.8811	0.663344	65.4065	dual oxidase-like [Crassostrea gigas]	V/B	other	F:peroxidase activity; P:response to oxidative stress; F:calcium ion binding; C:integral component of membrane; P:cellular oxidant detoxification; P:oxidation-reduction process; F:heme binding
CGI_10027280	priming specific	0	53.857	0.464809	72.3939	0	56.2169	0	60.4593	0	54.7894	recall opposite	-0.598162	35.9045	-0.691499	33.4167	-0.883614	31.8241	0.755609	53.2032	1.40778	81.7123	enhancer of split m7 -like	other	other	C:nucleus; F:DNA binding; C:extracellular space; F:endopeptidase inhibitor activity; P:transcription, DNA-templated; P:regulation of transcription, DNA-templated; P:negative regulation of endopeptidase activity; F:protein dimerization activity
CGI_10021169	priming specific	0.684618	102.76	0.539547	85.0009	0	54.6928	0	52.4179	0	50.5573	recall opposite	0.771175	107.55	0.641519	97.1064	-0.555435	45.251	0.407594	57.6889	0.652531	66.9708	nucleolar RNA helicase 2-like	virus	IFN-like pathway and RLR recognition	C:nucleus; F:ATP binding; F:RNA binding; P:metabolic process; F:helicase activity
CGI_10016070	priming specific	0.590552	63.3476	0	48.4682	0	54.4218	0	49.1799	0	69.3589	sustained	0.843685	75.6677	0.889712	77.2691	0.516484	62.7144	0	56.1717	0	52.7356	RISC-loading complex subunit tarbp2-like [Biomphalaria glabrata]	virus	RNAi	P:posttranscriptional gene silencing by RNA; P:regulation of macromolecule biosynthetic process; P:regulation of nitrogen compound metabolic process; P:regulation of cellular biosynthetic process; P:regulation of primary metabolic process
CGI_10016952	priming specific	0	67.1233	-0.579644	32.5372	0	53.7323	0	72.9762	0	55.3671	priming specific	0	42.1936	0.505856	76.6007	0	52.5352	0	37.6794	0	54.7305	PREDICTED: uncharacterized protein LOC105318584 [Crassostrea gigas]	other	other	F:chitin binding; P:chitin metabolic process; C:extracellular region
CGI_10003658	priming specific	0	49.6109	-0.311414	34.4807	0	53.352	0	46.737	0	56.9026	challenge specific	0	51.7503	0	49.8622	0	55.0395	0	45.9055	-0.457979	37.2625	Werner syndrome ATP-dependent helicase homolog isoform X2	other	other	F:DNA binding; F:ATP binding; P:DNA repair; F:ATP-dependent 3'-5' DNA helicase activity; P:DNA replication; P:DNA duplex unwinding; C:nuclear lumen; P:DNA recombination; P:response to radiation; C:intracellular non-membrane-bounded organelle; P:telomere maintenance; P:cell aging
CGI_10009281	priming specific	1.83068	40.7797	-0.510021	37.4639	0	52.9131	0	45.0981	0	53.4093	sustained	-0.488927	40.4739	-0.777445	32.7312	-0.554993	41.8144	0	45.8546	0.347309	49.9249	integrin beta-PS-like	V/B	signaling	P:integrin-mediated signaling pathway; C:integral component of membrane; P:regulation of transcription, DNA-templated; P:cell adhesion
CGI_10007993	priming specific	0.374302	57.4166	0	50.0081	0	50.1857	0	50.9588	0	52.3341	sustained	0	51.0074	0.462403	59.9606	0.698016	76.256	0	68.8452	0	62.3651	c-binding -like	other	other	F:ion channel activity; P:ion transmembrane transport; C:integral component of membrane
CGI_10020391	priming specific	0.358301	60.9191	0.279624	53.0214	0	48.9693	0	46.0484	0	44.612	priming specific	0.518523	67.0965	0.660603	73.3502	0	48.0359	0	47.0351	0	45.3403	probable ATP-dependent RNA helicase DDX47	virus	IFN-like pathway and RLR recognition	P:RNA splicing; P:rRNA processing; P:mRNA processing; C:nucleolus; P:extrinsic apoptotic signaling pathway via death domain receptors; F:metalloendopeptidase activity; F:ATP-dependent RNA helicase activity; F:poly(A) RNA binding; F:ATP binding; F:metal ion binding; C:membrane; P:proteolysis; P:RNA secondary structure unwinding
CGI_10024211	priming specific	0	82.3288	0.590744	68.2465	0	48.9265	0	83.1385	0	50.7931	sustained	0	55.4703	0.826035	85.1378	0.855191	94.5725	-0.632002	56.4601	-0.672631	54.6121	stabilizer of axonemal microtubules 1-like	bacteria	signaling	F:chitin binding; P:chitin metabolic process; C:extracellular region; F:carbohydrate binding
CGI_10019864	priming specific	0.851041	67.1651	0.587277	49.5591	0	48.2246	0	47.9476	0	51.1411	sustained	1.12947	80.8707	1.35651	95.6825	0.480994	52.5903	0	47.5931	0	38.0797	probable ATP-dependent RNA helicase DDX43	virus	IFN-like pathway and RLR recognition	F:ATP binding; P:RNA metabolic process; F:RNA binding; F:helicase activity
CGI_10026336	priming specific	0.4672	61.0616	0.971767	79.6667	0	47.7721	0	53.5539	0	46.7958	recall opposite	-0.431159	31.3515	0	36.0583	0	39.0576	0.614198	57.9482	1.37008	96.404	MAP kinase-activated kinase 5 isoform X2	virus	JAK/STAT	C:nucleus; F:ATP binding; F:calmodulin binding; C:cytoplasm; P:positive regulation of DNA metabolic process; P:protein autophosphorylation; P:regulation of cellular macromolecule biosynthetic process; F:calmodulin-dependent protein kinase activity; P:Ras protein signal transduction; P:peptidyl-serine phosphorylation; F:calcium-dependent protein serine/threonine kinase activity
CGI_10027277	priming specific	0	44.2152	0.545719	54.3651	0	47.492	0	52.6352	0	49.1741	challenge specific	0	44.7167	0	41.6758	0	39.3731	0	47.9944	0.599974	56.3949	mitochondrial import inner membrane translocase subunit Tim16-like	virus	other	C:mitochondrial inner membrane presequence translocase complex; P:embryonic development via the syncytial blastoderm; P:protein import into mitochondrial matrix; P:metabolic process; F:mitochondrial protein-transporting ATPase activity; P:neurogenesis; P:instar larval development
CGI_10014282	priming specific	1.59645	13.647	0	15.7385	0	47.3685	0	32.2793	0	36.4946	sustained	-0.45912	14.0654	0.585967	30.0586	1.46302	68.3635	0	41.0901	0	41.2043	laccase-like [Octopus bimaculoides]	bacteria	other	F:copper ion binding; F:oxidoreductase activity; C:integral component of membrane; P:oxidation-reduction process
CGI_10009716	priming specific	0	58.4695	0.397613	60.0144	0	47.3385	0	54.7888	0	54.4421	challenge specific	0	54.6413	0	47.7496	0	46.7061	0.395627	59.6726	0	55.0208	serine threonine- kinase ULK3-like	virus	autophagy	F:ATP binding; F:protein kinase activity; P:protein phosphorylation; P:regulation of smoothened signaling pathway
CGI_10018771	priming specific	0	40.5548	-0.657934	28.6774	0	46.3995	0	37.8769	0	44.1798	recall	0	42.1586	-0.493055	33.9504	0	61.517	-0.411628	43.3513	-0.773165	33.3326	E3 ubiquitin- ligase DZIP3-like isoform X1 [Acropora digitifera]	virus	other	P:metabolic process; P:regulation of apoptotic process; F:ligase activity
CGI_10008298	priming specific	0	42.726	0.30303	40.9363	0	43.8522	0	36.6031	0	42.4784	challenge specific	0	33.3354	0	30.9049	0	33.5042	0	32.4718	0.357197	40.3641	two pore calcium channel 1-like	virus	other	F:ion channel activity; P:ion transport; P:transmembrane transport; C:integral component of membrane
CGI_10007818	priming specific	0	43.3814	0.901679	54.3944	0	43.0121	0	49.7905	0	47.407	challenge specific	0	20.1691	0	21.3014	0	36.9429	0	49.497	0.85196	64.3144	heat shock 70 kDa 12A-like	V/B	other	0
CGI_10004457	priming specific	0.271225	44.2893	0.623898	52.1153	0	41.0381	0	41.9628	0	43.5375	challenge specific	0	39.2907	0	35.8479	0	36.5322	0.390788	46.3133	0.690043	55.4961	spermatogenesis-associated 20-like isoform X2	other	other	P:proteolysis; P:apoptotic process; F:cysteine-type endopeptidase activity
CGI_10016406	priming specific	0	44.6366	0.335486	45.3888	0	40.6919	0	35.7776	0	39.1097	sustained	0	43.9368	0	45.6386	0.554766	60.7656	-0.510148	40.3361	-0.357294	44.2059	centrin-1 [Myotis davidii]	other	other	F:calcium ion binding; P:cilium assembly; P:microtubule cytoskeleton organization; P:interkinetic nuclear migration
CGI_10003895	priming specific	0	44.3897	0.591053	54.5452	0	38.4207	0	39.2095	0	39.2198	not regulated	0	34.1788	0	37.0565	0	39.8463	0	38.0181	0	48.9244	Collectin- partial	V/B	signaling	P:signal transduction; C:collagen trimer; F:receptor activity; P:receptor-mediated endocytosis; C:plasma membrane; C:cell surface; F:mannose binding; F:transmembrane signaling receptor activity; P:cellular response to lipopolysaccharide; C:cytoplasm; C:membrane; P:cellular response to interleukin-4; C:integral component of membrane; C:endosome membrane; P:cellular response to interferon-gamma
CGI_10027188	priming specific	0	27.5039	-0.422492	23.0711	0	37.9592	0	36.8624	0	32.0902	sustained	0	27.9129	-0.530626	22.5278	-0.506294	25.074	0	23.1229	0	28.6792	N-acetylmuramoyl-L-alanine amidase	bacteria	signaling	F:GTP binding; F:zinc ion binding; P:peptidoglycan catabolic process; P:innate immune response; C:integral component of membrane; C:extracellular region; F:N-acetylmuramoyl-L-alanine amidase activity; P:defense response to bacterium
CGI_10027448	priming specific	0	37.0824	-0.293275	29.5747	0	37.37	0	23.9481	0	31.5355	sustained	0	35.7122	-0.581665	25.2966	-0.475102	29.979	0	30.0431	0	25.6929	tolloid 1	V/B	Toll/NF-kB pathway	F:calcium ion binding
CGI_10014108	priming specific	4.01685	33.3173	0	38.0751	0	36.8315	0	40.9867	0	38.7814	recall opposite	-0.36242	31.9036	-0.352782	31.8258	0	37.3849	0	40.9461	0.383716	45.8746	cation-transporting ATPase 13A3	other	other	F:ATPase activity; F:ATP binding; P:cation transport; F:metal ion binding; P:metabolic process; C:integral component of membrane
CGI_10009088	priming specific	3.47031	27.3785	0	30.0576	0	36.5072	0	32.2004	0	36.6407	recall opposite	0	30.5913	0	32.4113	0.409778	49.5258	-0.372206	36.0873	-0.473876	33.2148	ammonium transporter 1	other	other	F:ammonium transmembrane transporter activity; P:ammonium transmembrane transport; C:integral component of membrane
CGI_10006185	priming specific	0	33.629	0.464663	38.2526	0	36.1049	0	30.5769	0	33.8932	challenge specific	0	32.5862	0	28.5564	0	30.3203	0	29.1212	0.338478	36.0275	Inhibitor of nuclear factor kappa-B kinase subunit alpha	V/B	Toll/NF-kB pathway	P:response to organic substance; P:I-kappaB phosphorylation; P:positive regulation of I-kappaB kinase/NF-kappaB signaling; F:protein dimerization activity; P:lactation; P:odontogenesis of dentin-containing tooth; P:morphogenesis of an epithelial sheet; C:cytoplasmic side of plasma membrane; P:osteoclast differentiation; C:nucleus; F:ATP binding; F:receptor signaling protein serine/threonine kinas…
CGI_10021977	priming specific	0.541988	41.9576	0	32.2449	0	35.5411	0	33.01	0	37.6361	recall opposite	0.845843	51.5523	0.773439	48.214	0.403859	40.1234	0	32.3534	-0.412028	28.0204	Serine threonine- kinase Nek8	V/B	signaling	F:ATP binding; C:ciliary part; F:protein kinase activity; P:animal organ development; P:protein phosphorylation
CGI_10026784	priming specific	0.289147	39.0947	0	30.4641	0	34.2676	0	27.0649	0	32.6468	recall opposite	0.415763	42.1302	0	36.1737	0.388015	44.3571	0	35.4152	-0.537046	28.4364	Kinesin KIF19	other	other	F:ATPase activity; F:ATP binding; F:microtubule motor activity; P:metabolic process; C:cilium; C:kinesin complex; P:microtubule-based movement; P:microtubule depolymerization; C:microtubule; F:microtubule binding
CGI_10000106	priming specific	0.659006	68.7969	0	47.1544	0	33.4888	0	40.0199	0	43.2279	sustained	0	37.7465	0	50.6528	0.762973	75.5219	0	77.1265	0	83.5513	hypothetical protein CGI_10000106	other	other	F:G-protein coupled receptor activity; P:G-protein coupled receptor signaling pathway; C:integral component of membrane
CGI_10013581	priming specific	0	31.6589	-0.313709	29.0416	0	33.4529	0	40.8878	0	32.3439	sustained	-0.40643	28.8825	-0.683057	23.5696	-1.05011	19.5044	0	25.7934	0.928312	35.8908	Radial spoke head 10 B2	other	other	C:gap junction; P:regulation of translation; F:protein kinase binding; P:ion transport; P:regulation of protein kinase activity; P:signal transduction; F:ribosome binding; C:integral component of membrane; P:cellular response to stress; P:positive regulation of kinase activity; P:regulation of apoptotic process; F:protein kinase regulator activity
CGI_10006745	priming specific	0	46.4796	0.385923	46.6196	0	33.1826	0	34.8516	0	35.1384	priming specific	0.721738	63.6967	0.647249	59.5239	0	38.9115	0	39.2558	0	40.6135	Leucine-rich repeat-containing 61	V/B	signaling	0
CGI_10014216	priming specific	3.78261	22.1839	0	27.0635	0	32.2274	0	28.1755	0	29.1066	priming specific	-0.343444	21.7169	-0.432051	20.0184	0	29.6848	0	30.1979	0	31.9091	Heat shock 70 kDa 12A	V/B	other	P:signal transduction; C:membrane; F:protein dimerization activity; P:regulation of apoptotic process
CGI_10004734	priming specific	0	25.7137	0.55215	34.6165	0	32.0149	0	34.2042	0	33.8828	sustained	0.726725	42.5061	0.755327	42.5893	0.649036	42.5015	0	43.78	0	46.536	Universal stress A [Crassostrea gigas]	V/B	other	P:response to stress
CGI_10008816	priming specific	0	27.9293	-0.834511	18.2753	0	31.6217	0	28.546	0	34.3496	not regulated	0	33.6694	0	28.7785	0	30.835	0	29.6781	0	24.8319	membrane-bound transcription factor site-2 protease-like	other	other	P:positive regulation of transcription, DNA-templated; P:proteolysis; C:integral component of membrane; F:metalloendopeptidase activity; P:single-organism process; P:response to endoplasmic reticulum stress
CGI_10012335	priming specific	0.702759	46.34	1.11527	56.6328	0	31.2321	0	30.7519	0	25.058	challenge specific	0	26.3729	0	33.5621	0	27.1702	0	30.2632	0.892566	48.2318	ectodysplasin-A-like isoform X4	virus	apoptosis	P:immune response; C:membrane; F:tumor necrosis factor receptor binding
CGI_10015629	priming specific	0	28.3584	0.414082	29.8611	0	30.2887	0	26.129	0	26.4628	challenge specific	0	24.6882	0	20.2983	0	21.6381	0	25.6306	0.784065	35.3275	F-box LRR-repeat 4 [Anolis carolinensis]	V/B	signaling	C:mitochondrial intermembrane space; C:nucleoplasm
CGI_10012432	priming specific	0	28.2281	-0.436448	18.9105	0	29.3687	0	25.2087	0	26.0379	recall opposite	0.358002	35.771	0	27.0296	0	34.1756	0	25.8542	-0.596155	20.9967	smoothened homolog	other	other	P:chordate embryonic development; P:spinal cord motor neuron differentiation; P:smoothened signaling pathway; P:pattern specification process; P:axon guidance; P:blood vessel morphogenesis; P:anatomical structure formation involved in morphogenesis; P:endocrine system development; P:heart development; P:skeletal system development; P:forebrain development; P:morphogenesis of an epithelium; C:memb…
CGI_10008742	priming specific	0	27.2259	-0.81241	20.4036	0	28.0749	0	17.2412	0	21.0422	challenge specific	0	29.4433	0	25.3335	0	60.984	-1.42123	18.9718	-0.715003	33.6415	ryncolin-1-like isoform X1	V/B	other	0
CGI_10027545	priming specific	0	24.9604	0.369623	28.2335	0	26.7717	0	24.5736	0	22.9801	sustained	0	23.9786	0.304708	28.5322	0.553018	36.9206	0	33.2141	-0.349735	27.0172	Transient receptor potential cation channel subfamily M member 3	V/B	other	F:ion channel activity; P:ion transmembrane transport; C:integral component of membrane
CGI_10008530	priming specific	0.51899	35.5804	0.432788	30.5672	0	26.4268	0	30.1105	0	28.5248	sustained	0.683817	39.838	0.639485	37.8412	0.611739	39.8176	0	38.7736	0	31.545	ubiquitin-conjugating enzyme E2 U	virus	other	F:ATP binding; P:single-organism cellular process; C:chromatin; P:single-organism metabolic process; P:protein ubiquitination
CGI_10021871	priming specific	0	20.7021	0.497095	26.8234	0	25.39	0	24.2861	0	23.7067	not regulated	0	16.6835	0	18.8929	0	25.989	0	25.7085	0	26.4397	E3 ubiquitin- ligase parkin	virus	other	F:tubulin binding; F:transcription regulatory region sequence-specific DNA binding; C:Golgi apparatus; C:synapse; P:positive regulation of DNA binding; P:negative regulation of endoplasmic reticulum stress-induced intrinsic apoptotic signaling pathway; F:G-protein coupled receptor binding; F:F-box domain binding; P:cellular localization; F:phospholipase binding; F:chaperone binding; C:cytosol; F:…
CGI_10010533	priming specific	-0.433558	11.2599	-0.749924	11.873	0	24.6495	0	21.4577	0	27.1769	recall opposite	-0.798894	11.762	-0.721064	12.6456	0.617067	37.4865	-0.692192	20.9357	-0.780538	19.8629	potassium voltage-gated channel Shaw-like [Octopus bimaculoides]	other	other	F:voltage-gated potassium channel activity; P:potassium ion transmembrane transport; C:voltage-gated potassium channel complex; P:regulation of ion transmembrane transport; P:protein homooligomerization
CGI_10001373	priming specific	0	24.6337	0.539075	27.7737	0	24.5593	0	25.8356	0	23.0202	not regulated	0	22.0689	0	22.3097	0	22.0994	0	23.4731	0	26.5288	Inhibitor of nuclear factor kappa-B kinase subunit alpha	V/B	Toll/NF-kB pathway	F:ATP binding; F:protein kinase activity; P:protein phosphorylation
CGI_10011326	priming specific	0	19.2411	0.569271	25.8605	0	24.4814	0	26.4283	0	23.1226	challenge specific	0	16.1853	0	13.1268	0	15.049	0	17.5286	0.755526	24.4619	E3 ubiquitin- ligase TRIM33	virus	IFN-like pathway and RLR recognition	F:zinc ion binding; P:metabolic process; C:intracellular; F:ligase activity
CGI_10020846	priming specific	0	19.3185	0.76254	29.0715	0	24.0998	0	22.2098	0	18.6229	challenge specific	0	16.7294	0	13.2684	0	18.6084	0	22.972	0.853354	32.9223	Dynein heavy chain axonemal	other	other	F:ATPase activity; F:ATP binding; F:microtubule motor activity; C:axonemal dynein complex; P:metabolic process; P:cilium or flagellum-dependent cell motility; F:peptidase activity; P:microtubule-based movement
CGI_10022073	priming specific	0	21.5386	-0.284059	18.499	0	23.8865	0	20.4847	0	25.442	recall opposite	0	27.1543	0	23.8479	0.318617	32.5445	-0.411213	23.1729	-0.600379	19.9555	E3 ubiquitin- ligase TRIM9-like	virus	IFN-like pathway and RLR recognition	F:zinc ion binding; C:intracellular
CGI_10026610	priming specific	0	24.2013	0.295181	25.9494	0	23.5057	0	20.1133	0	22.1324	recall opposite	0	19.523	-0.281994	18.2031	-0.330107	19.2339	0.360797	23.8619	0.403453	23.9131	Leucine-rich repeat serine threonine- kinase 1	V/B	signaling	F:GTP binding; F:ATP binding; P:small GTPase mediated signal transduction; F:protein kinase activity; P:protein phosphorylation; C:intracellular
CGI_10014903	priming specific	0.550097	29.8646	0	17.0319	0	23.3072	0	25.963	0	21.1202	not regulated	0	17.2038	0	23.977	0	26.503	0	22.7305	0	24.6127	low affinity immunoglobulin epsilon Fc receptor isoform X1 [Chinchilla lanigera]	bacteria	signaling	C:integral component of membrane
CGI_10006580	priming specific	1.70055	16.7584	-0.644215	14.1322	0	22.5224	0	23.385	0	24.1421	recall opposite	-0.981461	11.7704	-1.05506	11.1056	-0.840951	14.1654	0	17.5314	1.04936	27.9504	mutS homolog 5	other	other	F:ATP binding; P:mismatch repair; F:mismatched DNA binding; C:intracellular part; P:meiosis I
CGI_10011724	priming specific	0.647773	27.9609	0.813136	28.4718	0	21.1613	0	25.6895	0	24.8236	not regulated	0	17.5851	0	20.9732	0	22.1432	0	25.5805	0	24.7295	DNA repair complementing XP-A cells	other	other	C:nucleus; P:nucleotide-excision repair; F:damaged DNA binding
CGI_10012310	priming specific	0	19.7204	0.510586	21.3997	0	18.488	0	18.3254	0	16.7056	challenge specific	0	13.5271	0	13.1871	0	14.5781	0	17.0505	0.727374	23.0914	Inhibitor of nuclear factor kappa-B kinase subunit epsilon	V/B	Toll/NF-kB pathway	F:ATP binding; F:protein serine/threonine kinase activity; P:protein phosphorylation
CGI_10012244	priming specific	0	14.274	-0.338432	11.5677	0	13.7773	0	16.6382	0	14.0775	recall opposite	0	14.647	-0.407597	11.5691	-0.734785	10.0659	0.497111	13.7469	0.979667	18.8488	electroneutral sodium bicarbonate exchanger 1-like isoform X1 [Crassostrea gigas]	other	other	C:dendrite; P:anion transmembrane transport; P:multicellular organism development; C:integral component of membrane; F:inorganic anion exchanger activity; P:regulation of cellular pH; C:plasma membrane part
CGI_10028880	priming specific	0	11.6508	-0.444467	9.58808	0	13.141	0	10.7254	0	12.8224	recall	0	12.6475	-0.335707	10.922	0	17.8036	0	13.8406	-0.386479	12.6931	Ankyrin repeat and SOCS box 8	virus	JAK/STAT	F:ion channel activity; P:ion transmembrane transport; C:integral component of membrane
CGI_10027925	priming specific	0.815678	8.6353	-0.520439	8.88179	0	12.5207	0	12.644	0	16.8204	recall opposite	0	12.8616	0	12.4835	0.456219	20.7904	-0.535895	13.3622	-0.908226	10.1317	neuroglobin-like isoform X4 [Aplysia californica]	other	other	F:oxygen binding; P:oxygen transport; F:oxygen transporter activity; F:heme binding
CGI_10005054	priming specific	0.98909	18.7349	0.670015	13.3451	0	10.7362	0	9.42961	0	12.4549	sustained	0.714267	15.1051	0.730309	14.9267	0.936178	18.5455	0	15.281	0	14.6457	Gamma-aminobutyric acid receptor subunit gamma-2	V/B	other	F:catalytic activity; P:ion transmembrane transport; C:integral component of membrane; F:extracellular ligand-gated ion channel activity; F:binding
CGI_10011979	priming specific	0.52326	10.5342	0	8.78567	0	9.37025	0	8.49924	0	10.7715	sustained	0.524083	10.388	0.610938	10.9299	1.03979	15.8209	0	11.8294	-0.671253	9.12413	mutS homolog 4	other	other	F:ATP binding; P:reciprocal meiotic recombination; P:homologous chromosome segregation; C:mismatch repair complex; P:gamete generation; P:meiotic mismatch repair; F:mismatched DNA binding; F:damaged DNA binding; C:synaptonemal complex
CGI_10028144	priming specific	0	9.97864	0.691809	11.4208	0	9.32319	0	11.749	0	11.7466	not regulated	0	8.74246	0	6.87785	0	10.5977	0	11.6796	0	13.2998	ADAM 17-like protease	bacteria	other	F:zinc ion binding; P:proteolysis; F:metalloendopeptidase activity
CGI_10005815	priming specific	0	8.17863	0.485246	12.3736	0	9.20494	0	8.31332	0	10.4503	sustained	0	8.30704	0	10.0435	0.407388	13.4611	0	13.2909	0	11.8158	transient receptor potential cation channel subfamily M member 3-like	V/B	other	P:regulation of cytoskeleton organization; P:proteolysis; C:integral component of membrane; F:calcium-dependent cysteine-type endopeptidase activity; C:intracellular
CGI_10023487	priming specific	0.64112	17.009	0	9.53335	0	6.96371	0	9.01935	0	9.99266	priming specific	0.734936	17.9988	0	14.4324	0	13.9581	0	10.0481	0	11.2345	peptidase C1	other	other	P:immune response; P:proteolysis; F:scavenger receptor activity; F:cysteine-type peptidase activity; P:receptor-mediated endocytosis; F:polysaccharide binding
CGI_10024654	priming specific	0.953687	23.5753	0	7.49771	0	6.62032	0	4.19977	0	13.076	challenge specific	0	2.70684	0	16.8372	0	6.22	0	2.96117	1.52742	29.3327	serine threonine- kinase Nek11 isoform X1 [Lepisosteus oculatus]	V/B	signaling	F:ATP binding; F:protein kinase activity; P:protein phosphorylation; C:intracellular; P:intracellular signal transduction
CGI_10004069	priming specific	0	6.90394	0.428398	8.64471	0	6.40395	0	5.70615	0	6.89274	not regulated	0	5.87048	0	6.29451	0	8.23563	0	6.82147	0	8.43948	stimulator of interferon genes -like isoform X3 [Crassostrea gigas]	virus	IFN-like pathway and RLR recognition	P:activation of innate immune response; P:signal transduction; P:positive regulation of type I interferon production
CGI_10022751	priming specific	0	5.26322	0.951414	7.16558	0	6.28779	0	5.79356	0	8.13955	sustained	0	3.15251	0	2.99869	0.921594	7.91988	0	7.47089	0	8.13216	heat shock 70 kDa 12A-like [Crassostrea gigas]	V/B	other	0
CGI_10007974	priming specific	-1.22312	2.03649	-1.44137	1.84466	0	5.73227	0	3.97476	0	5.05748	recall	-1.0756	2.38071	-0.829624	3.23671	0	10.9727	-1.34833	3.01386	-1.37493	3.39291	endoplasmic reticulum aminopeptidase 1 isoform X3 [Tribolium castaneum]	other	other	F:zinc ion binding; P:proteolysis; F:aminopeptidase activity; F:metallopeptidase activity
CGI_10011718	priming specific	-0.251378	2.68857	-0.631698	3.05494	0	3.62447	0	2.03993	0	2.66312	recall opposite	-0.763229	2.77915	0	3.32707	0.96836	11.6983	-1.75499	2.72407	-2.37502	1.81066	Hepatocyte growth factor	virus	other	P:wound healing; P:G-protein coupled receptor signaling pathway; F:peptidase activity, acting on L-amino acid peptides; P:negative regulation of multicellular organismal process; C:integral component of membrane; P:cell differentiation; P:regulation of body fluid levels; C:extracellular region; F:binding; C:extrinsic component of plasma membrane; F:protein-hormone receptor activity; P:embryonic p…
CGI_10016120	priming specific	0.960652	5.39331	0	2.38993	0	1.45985	0	1.16401	0	4.58959	challenge specific	0	1.12538	0	5.92977	0	1.181	0	1.35862	2.03222	7.8751	Transcription factor partial	other	signaling	F:DNA binding; P:central nervous system development; P:regulation of transcription, DNA-templated; P:animal organ development; P:cellular process
CGI_10020734	priming specific	0	2.42691	2.29294	9.04999	0	1.34699	0	1.74518	0	0.741958	challenge specific	0	0.933269	0	2.56903	0	0.95238	0	1.5901	2.69573	11.2063	interleukin 17 [Crassostrea gigas]	V/B	Toll/NF-kB pathway	C:extracellular region; F:cytokine activity
CGI_10017002	priming specific	1.65417	22.9676	0	3.32967	0	1.30933	0	1.75772	0	14.807	challenge specific	0	1.30501	0	19.7154	0	2.64363	0	1.31768	1.98693	23.2499	[Nematostella vectensis]	other	other	C:extracellular space; F:zinc ion binding; F:metallocarboxypeptidase activity; P:peptide metabolic process; F:serine-type carboxypeptidase activity; P:protein processing; C:intracellular part
CGI_10012868	priming specific	1.50297	6.25864	0	1.35058	0	0.708208	0	0.574508	0	5.85607	not regulated	0	0.477869	0	6.5869	0	1.00448	0	0.488055	0	7.25679	E3 ubiquitin- ligase MARCH3 [Tarenaya hassleriana]	V/B	Toll/NF-kB pathway	F:zinc ion binding; P:metabolic process; C:integral component of membrane; F:ligase activity
CGI_10016131	priming specific	1.18825	10.6291	0	2.19882	0	0.528352	0	0.524471	0	4.90745	challenge specific	0	0.184668	0	7.34817	0	0.945189	0	1.03827	2.43484	16.1953	fascin-like	other	other	F:actin filament binding; C:cytoskeleton; C:cytoplasm; P:actin filament organization; F:protein binding, bridging
CGI_10027591	recall	0.261009	32081.3	0.335435	31186.6	0	24549.8	0	27826.6	0.281146	30416.1	priming specific	0	29687.1	0.404936	34548.9	0	31214	0	28443.4	0	31653.6	soma ferritin-like [Crassostrea gigas]	other	other	P:cellular iron ion homeostasis; F:ferric iron binding; C:cytoplasm; P:iron ion transport; P:oxidation-reduction process; F:ferroxidase activity
CGI_10028641	recall	0.522596	1516.45	0.998241	1937.95	0	1237.37	0.628131	1925.53	0	1498.73	recall opposite	-0.375028	783.32	0	989.516	0	1060.81	1.03666	2117.39	2.02007	4152.17	Rho-related GTP-binding	V/B	signaling	F:GTP binding; P:small GTPase mediated signal transduction; C:membrane; P:protein transport; C:intracellular
CGI_10005167	recall	0	956.767	-0.303875	842.432	0	982.474	-0.547015	631.799	0	803.889	challenge specific	0	1056.59	0	1165.37	0	1281.71	-0.614576	788.903	-0.84275	662.314	neuropeptides capa receptor-like [Octopus bimaculoides]	other	other	F:G-protein coupled receptor activity; P:G-protein coupled receptor signaling pathway; C:integral component of membrane
CGI_10015468	recall	0.919781	230.279	-0.476724	235.79	0	403.926	-0.647676	240.899	-0.376407	306.001	recall opposite	-0.272009	290.166	0	363.432	0.550944	558.253	-1.20612	223.689	-1.39513	196.038	aquaporin -like	other	other	C:integral component of plasma membrane; P:water transport; F:glycerol channel activity; P:cellular water homeostasis; P:glycerol transport; P:ion transmembrane transport; F:water channel activity
CGI_10012671	recall	3.18402	273.218	-0.374424	252.109	0	384.314	-0.4175	272.436	-0.358086	299.273	recall opposite	-0.368935	270.353	-0.273208	286.47	0.421303	506.468	-0.686723	298.552	-0.67673	294.868	aldehyde deshydrogenase mitochondrial	V/B	other	F:aldehyde dehydrogenase (NAD) activity; C:mitochondrial matrix; P:ethanol catabolic process; P:oxidation-reduction process
CGI_10007645	recall	0	350.505	-0.627105	262.588	0	364.352	0	308.078	-0.633259	218.077	challenge specific	0	360.349	0	353.645	0	540.612	-0.720278	304.032	-0.539939	344.211	Tenascin- partial	V/B	other	0
CGI_10005388	recall	0	361.134	0.38483	383.868	0	350.649	0.560587	515.471	0.502914	510.722	sustained	0.3103	389.986	0.514334	445.219	0.405734	448.286	0	470.794	0.397731	554.217	cysteine-rich 1	V/B	other	P:cellular response to UV-B; F:zinc ion binding; P:response to zinc ion; C:cytoplasm; F:AT DNA binding; F:DNA binding, bending; F:peptide binding; P:intrinsic apoptotic signaling pathway in response to DNA damage; P:cellular response to antibiotic
CGI_10000286	recall	-0.407532	196.676	-0.826884	187.262	0	318.274	-0.93043	129.788	0	266.332	sustained	-0.987167	176.372	-1.41702	125.033	-0.630569	248.229	0	170.83	0	267.839	Fibropellin- partial	other	other	F:G-protein coupled receptor activity; P:G-protein coupled receptor signaling pathway; F:calcium ion binding; C:integral component of membrane; P:cell surface receptor signaling pathway; P:phosphorylation; F:carbohydrate binding; F:kinase activity
CGI_10008477	recall	0.68977	501.596	0.686059	461.258	0	312.839	0.669624	506.539	0.490593	456.28	recall opposite	0	324.36	0	355.754	-0.694284	200.159	1.01393	398.073	1.53923	557.481	memory suppression [Aplysia californica]	other	other	F:lipid binding; P:transport; F:transporter activity
CGI_10028311	recall	2.68953	210.622	0	241.391	0	312.527	-1.40498	98.3874	-0.88541	158.118	recall opposite	0	285.865	0	354.547	0.904251	619.176	-1.17475	246.332	-1.33841	218.467	cytochrome P450 2C14-like isoform X2 [Crassostrea gigas]	V/B	other	F:iron ion binding; F:oxidoreductase activity, acting on paired donors, with incorporation or reduction of molecular oxygen; P:oxidation-reduction process; F:monooxygenase activity; F:heme binding
CGI_10011015	recall	0	285.913	0.601262	362.776	0	250.982	1.06588	536.423	0.656074	421.221	recall opposite	0.478561	356.507	0	337.972	-1.18144	116.972	1.67085	388.819	2.22592	532.385	Metallo ase inhibitor 3	bacteria	other	P:negative regulation of endopeptidase activity; F:metalloendopeptidase inhibitor activity
CGI_10021357	recall	0.832455	419.829	0.988338	401.674	0	197.043	1.63697	701.934	1.23218	512.076	recall opposite	0.769141	404.058	0	383.783	-1.16151	77.7876	2.54929	475.919	3.45224	847.828	Tripartite motif-containing 2	virus	IFN-like pathway and RLR recognition	C:membrane; C:integral component of membrane; P:negative regulation of endopeptidase activity; C:extracellular region; F:metalloendopeptidase inhibitor activity
CGI_10028716	recall	0.727667	368.973	0	272.061	0	187.244	0	224.61	0.587764	320.142	sustained	0	271.891	0	251.552	0.849856	426.997	0	440.633	0	402.414	Caveolin-1 [Crassostrea gigas]	virus	signaling	C:caveola; P:caveola assembly; F:iron ion binding; F:oxidoreductase activity, acting on paired donors, with incorporation or reduction of molecular oxygen; C:integral component of membrane; C:Golgi membrane; P:oxidation-reduction process; F:heme binding
CGI_10000389	recall	0.483194	187.338	0.590839	185.01	0	111.638	1.15474	257.404	0.567202	174.521	recall opposite	0.872534	248.71	0.504723	186.142	-2.44112	22.9238	2.4273	146.344	2.93887	192.162	metallo ase inhibitor 3-like	bacteria	other	P:negative regulation of endopeptidase activity; C:extracellular region; F:metalloendopeptidase inhibitor activity
CGI_10007954	recall	0.493381	122.117	0	89.9431	0	83.2754	0.661088	130.029	0.511086	122.554	recall opposite	0.52929	123.54	0	98.6969	-0.38357	69.5926	0.772073	114.835	0.970473	128.544	titin isoform X2	other	other	P:myofibril assembly; P:heart development; F:protein binding; P:muscle system process; C:sarcomere
CGI_10028640	recall	0.912444	99.2103	0.823814	82.0333	0	67.8466	0	101.881	0.782635	151.446	sustained	0	72.8092	1.01877	104.098	1.31374	132.44	0	142.286	0	115.842	cdc42 homolog	V/B	other	F:GTP binding; P:small GTPase mediated signal transduction; C:membrane; P:protein transport; C:intracellular
CGI_10022232	recall	2.63748	46.0938	-0.519079	40.6841	0	60.2496	-0.985665	26.1716	-0.737145	32.8832	recall	-0.643274	39.1765	0	47.0359	0	89.6311	-1.12894	37.4805	-1.29416	33.2361	basic phospholipase A2 Ts-G6D49-like isoform X1 [Octopus bimaculoides]	virus	other	F:phospholipase A2 activity; F:calcium ion binding; P:lipid catabolic process; C:extracellular region
CGI_10000507	recall	0	44.3954	0.506268	51.4375	0	48.6454	0.574906	72.6691	0	66.8934	priming specific	0.791418	69.0625	0	49.2768	0	57.826	0	64.1944	0	59.829	sigma non-opioid intracellular receptor 1	virus	other	C:nuclear membrane; C:bounding membrane of organelle; C:nuclear outer membrane-endoplasmic reticulum membrane network; C:integral component of membrane; P:response to wounding; C:endoplasmic reticulum; P:transport
CGI_10017778	recall	2.61146	30.7414	-0.385683	29.6493	0	41.4214	-0.95024	18.8622	0	28.9577	recall opposite	-0.498817	28.9129	0	33.8842	0.80813	79.7142	-1.12464	33.9596	-1.26842	30.5126	Dipeptidase 1	other	other	F:peroxidase activity; P:response to oxidative stress; F:metal ion binding; F:dipeptidase activity; P:proteolysis; C:integral component of membrane; P:cellular oxidant detoxification; P:oxidation-reduction process; C:anchored component of membrane; F:metallopeptidase activity; F:heme binding
CGI_10018306	recall	0	37.0921	-0.322265	29.2365	0	39.3859	-0.787565	20.7687	-0.370931	30.2288	recall opposite	0	41.1625	0	33.3128	0.261646	50.6248	-0.821791	26.9374	-0.928425	24.7215	cysteine-rich motor neuron 1 isoform X2	other	other	F:serine-type endopeptidase inhibitor activity; P:regulation of cell growth; P:multicellular organism development; P:negative regulation of endopeptidase activity; C:extracellular region; F:insulin-like growth factor binding
CGI_10026996	recall	-0.173301	18.9285	-0.497703	22.517	0	38.8508	-0.824485	19.2021	-0.506785	25.6571	recall opposite	-0.767704	19.2866	0	27.7779	0.581971	56.7276	-1.11942	23.3458	-1.55806	17.0854	Sodium glucose cotransporter 4	other	other	C:integral component of plasma membrane; P:sodium ion transport; F:glucose:sodium symporter activity; P:glucose transmembrane transport
CGI_10026034	recall	0	33.8723	0.396662	33.4776	0	34.9084	0.52885	50.8409	0	47.6791	recall opposite	-0.358854	20.7848	-0.425819	19.688	-0.383996	22.1199	1.56295	65.6281	2.75286	144.552	probable serine threonine- kinase pats1	other	other	F:GTP binding; P:small GTPase mediated signal transduction; F:peptidase activity; P:phosphorylation; F:kinase activity; C:intracellular
CGI_10025754	recall	0.691131	83.595	1.28609	117.374	0	32.5741	0.868847	76.3397	0.943107	89.7632	recall	0	62.7359	1.51583	152.803	0	63.4839	1.44286	185.14	2.99092	534.492	interleukin 17 [Octopus bimaculoides]	V/B	Toll/NF-kB pathway	C:extracellular region; F:cytokine activity
CGI_10010932	recall	0	33.2541	0.34664	34.6002	0	31.8707	0.595906	48.124	0.472539	46.0206	challenge specific	0	26.9053	0	27.4583	0	33.7214	0	43.4884	0.662136	50.5658	dual oxidase maturation factor 1-like [Lingula anatina]	V/B	other	C:endoplasmic reticulum membrane; P:protein transport; C:integral component of membrane; P:response to stimulus; P:learning or memory
CGI_10016998	recall	0	28.2917	1.36803	43.4841	0	28.6896	1.21799	71.3222	0.665886	49.0568	challenge specific	0	19.8682	0	23.995	0	11.5314	1.92399	46.1944	2.16752	52.208	serine threonine- kinase 26- partial	virus	apoptosis	F:ATP binding; P:integrin-mediated signaling pathway; P:proteolysis; F:protein kinase activity; P:protein phosphorylation; F:metalloendopeptidase activity
CGI_10011647	recall	-0.121249	13.0672	-0.852528	12.0414	0	21.9298	-0.90209	9.96195	0	20.5384	recall opposite	-0.723963	13.7279	-0.669967	14.4512	1.10687	56.6084	-1.54543	17.3569	-1.96531	12.7599	Retinoid-inducible serine carboxypeptidase	other	other	P:positive regulation of vasodilation; P:proteolysis; F:serine-type carboxypeptidase activity; P:negative regulation of blood pressure
CGI_10017950	recall	0.649873	21.0734	0	15.8683	0	16.024	0.542892	23.6089	0.467701	23.5172	recall opposite	0	10.9224	0	9.3689	-1.10621	6.21666	1.54563	18.9983	2.04973	25.284	adenosine receptor A2b	virus	signaling	F:G-protein coupled receptor activity; P:G-protein coupled receptor signaling pathway; C:integral component of membrane
CGI_10016240	recall	0.0349054	4.91379	-0.593236	5.22304	0	11.0422	-0.854977	5.35653	0	8.64865	recall opposite	-0.718518	5.01461	-0.756171	4.87201	0.777526	16.0051	-0.796646	8.56038	-0.843412	8.12649	transient receptor potential cation channel subfamily M member 2-like	V/B	other	F:ion channel activity; P:ion transmembrane transport; C:integral component of membrane
CGI_10017559	recall	0	11.2895	0.780878	13.5655	0	9.5321	1.86071	40.9125	1.44062	32.5787	challenge specific	0	10.2921	0	7.5672	0	6.53561	2.49344	40.4383	2.71755	43.1985	parathyroid hormone parathyroid hormone-related peptide receptor-like	other	other	F:G-protein coupled receptor activity; P:G-protein coupled receptor signaling pathway; C:integral component of membrane; P:cell surface receptor signaling pathway
CGI_10021734	recall	0	14.0272	0.782549	18.3945	0	9.3222	1.60981	38.1611	1.46775	34.739	recall opposite	0.552844	16.9082	0	16.2409	-1.56601	3.36768	2.45299	25.9292	3.31306	39.3944	chorion peroxidase-like	other	other	F:peroxidase activity; P:response to oxidative stress; P:cellular oxidant detoxification; P:oxidation-reduction process; F:heme binding
CGI_10010038	recall	0	1.71226	0.834433	1.70765	0	1.03846	0.810652	2.12309	0	1.24236	recall opposite	0	1.35633	0.763729	1.82743	-1.14214	0.35848	0.940417	0.982668	1.56818	1.26817	lysophosphatidic acid receptor 4-like [Lingula anatina]	virus	signaling	F:G-protein coupled receptor activity; P:G-protein coupled receptor signaling pathway; C:integral component of membrane
CGI_10014628	recall opposite	0.424894	674.919	0.368917	596.94	0.380373	669.743	-0.384757	486.794	-0.522845	460.696	priming specific	0.429021	666.728	0.548991	717.214	0	494.224	0	436.586	0	480.649	arginine N-methyltransferase 1 isoform X1	other	other	F:protein-arginine omega-N asymmetric methyltransferase activity; P:histone arginine methylation; P:peptidyl-arginine methylation, to asymmetrical-dimethyl arginine; C:cytosol; P:regulation of transcription, DNA-templated; F:histone-arginine N-methyltransferase activity
CGI_10011916	recall opposite	1.04991	1068.52	-0.589586	987.983	-0.629866	1078.58	0.876005	2138.17	0.576697	1684.54	recall opposite	-0.679768	991.506	-0.732144	860.729	-2.66482	260.286	1.9	991.532	3.06347	2183.06	tyrosinase tyr-3	other	other	F:oxidoreductase activity; F:metal ion binding; F:methyltransferase activity; P:oxidation-reduction process; P:primary metabolic process; P:organic substance metabolic process; P:methylation
CGI_10017621	recall opposite	0.364267	12267.6	0.35388	11203.8	-0.26851	8065.85	0.513658	11434.6	0.312945	10215.3	recall opposite	0.229449	10976.6	0.319781	11563.3	-0.825237	5635.71	0.897635	10157.5	1.1933	12186.1	heat shock 90	V/B	other	F:ATP binding; F:unfolded protein binding; P:protein folding; P:response to stress
CGI_10017221	recall opposite	0.176261	5636.96	0.271706	5566.7	0	5581.09	-0.384343	4060.55	-0.391841	4211.16	sustained	0	5427.44	0	5455.38	-0.422262	3931	-0.410225	2817.6	-0.260213	3063.99	60 kDa SS-A Ro ribonucleo	virus	other	F:RNA binding; C:intracellular ribonucleoprotein complex; P:transcription from RNA polymerase III promoter; C:viral nucleocapsid; P:single-organism cellular process
CGI_10017654	recall opposite	0.838076	6172.78	1.25693	7602.02	0.249937	4180.5	0	4364.67	-0.309559	3363.96	recall	0.271187	4080.49	0.516034	4796.11	0	3187.24	0.442431	4165.47	1.20175	6950.8	NF-kappa-B inhibitor alpha-like [Biomphalaria glabrata]	V/B	Toll/NF-kB pathway	0
CGI_10006540	recall opposite	3.13197	2687.1	0	3252.96	-0.482595	2573.89	0.630534	3976.42	0.454284	3620.84	recall opposite	-0.720397	2085.52	-0.602244	2243.5	-0.69227	2292.74	0.932498	4242.97	1.7371	7305.63	[Nematostella vectensis]	virus	apoptosis	C:membrane; P:apoptotic signaling pathway; F:protein dimerization activity; P:regulation of apoptotic process
CGI_10023850	recall opposite	0	927.557	0.393358	1035.31	0.298666	1076.34	0	765.127	-0.551159	726.782	recall opposite	0.381954	1098.7	0.508048	1188.13	0.694415	1472.5	-1.04156	664.9	-0.993397	685.145	Peptidyl-prolyl cis-trans isomerase C	virus	other	F:peptidyl-prolyl cis-trans isomerase activity; P:protein peptidyl-prolyl isomerization; P:protein folding
CGI_10026592	recall opposite	0	859.854	0.404741	872.541	0.518338	1046.51	-0.519071	684.84	0	889.764	sustained	0	774.291	0.368927	901.069	1.10011	1633.83	-0.654036	977.479	-0.809322	864.514	IL17-3 [Crassostrea gigas]	V/B	Toll/NF-kB pathway	C:extracellular region; F:cytokine activity
CGI_10003627	recall opposite	4.45928	952.562	0	969.752	-0.688179	740.821	1.03966	1581.9	0.538938	1140.6	recall opposite	0	1194.7	0	1229.65	-1.00961	554.155	0.93581	1203.98	1.74562	2005.56	metalloreductase STEAP4-like [Aplysia californica]	bacteria	other	C:intracellular membrane-bounded organelle; C:integral component of membrane; C:endomembrane system; C:cytoplasmic part; P:single-organism transport
CGI_10028014	recall opposite	0.22104	554.302	0.197183	502.185	0.276821	590.305	-0.47432	400.738	-0.547241	400.794	recall opposite	0.318293	584.732	0.490822	653.193	0.587899	758.549	-0.630142	464.687	-0.736086	423.284	von Willebrand factor type EGF and pentraxin domain-containing 1-like isoform X2 [Crassostrea gigas]	other	other	F:chitin binding; P:chitin metabolic process; C:extracellular region
CGI_10008332	recall opposite	4.30313	532.299	0	536.741	-0.368895	522.649	0.736953	865.931	0.593089	813.211	recall opposite	-0.491616	458.129	-0.587325	424.187	-0.761646	409.66	1.0551	827.56	1.6195	1191.91	disulfide-isomerase A6	virus	other	C:smooth endoplasmic reticulum; P:metabolic process; P:apoptotic cell clearance; P:cell redox homeostasis; C:endoplasmic reticulum-Golgi intermediate compartment; P:protein folding; C:plasma membrane; C:endoplasmic reticulum lumen; C:extracellular exosome; F:protein disulfide isomerase activity; C:melanosome; C:endoplasmic reticulum chaperone complex; P:platelet aggregation; P:response to endopla…
CGI_10021733	recall opposite	0	650.388	0	683.327	-0.731846	478.353	1.18991	1168.35	1.00782	1011.57	sustained	0	872.025	0	609.512	-1.80743	230.727	1.54173	668.071	1.8015	775.665	chorion peroxidase-like	other	other	F:peroxidase activity; P:response to oxidative stress; P:cellular oxidant detoxification; P:oxidation-reduction process; F:heme binding
CGI_10028637	recall opposite	-1.17611	288.463	-1.43954	221.23	-0.582996	460.932	0.710433	774.865	0	659.997	recall opposite	-1.25282	264.779	-0.80662	368.023	0	618.278	0	706.168	0.391764	764.292	Rho-related GTP-binding	V/B	signaling	F:GTP binding; P:small GTPase mediated signal transduction; C:membrane; P:protein transport; C:intracellular
CGI_10021930	recall opposite	0.711575	240.55	-0.521129	246.439	0	347.674	0	492.373	0.47969	504.142	challenge specific	0	367.908	0	386.514	0	341.194	0.361217	421.249	0	404.855	GTP-binding REM 1-like	other	signaling	F:GTP binding; P:small GTPase mediated signal transduction; C:membrane; P:protein transport; C:intracellular
CGI_10025730	recall opposite	0	364.961	-0.295909	298.938	-0.241269	346.099	0	416.784	0.247229	416.805	recall opposite	0	376.137	0	356.222	-0.501152	298.101	0.555961	421.213	0.663144	443.25	glucose-regulated 94	other	other	F:ATP binding; C:integral component of membrane; F:unfolded protein binding; P:protein folding; P:response to stress
CGI_10019440	recall opposite	4.74557	295.587	-0.463046	238.153	0	332.308	0.953367	653.179	0.919839	689.137	recall opposite	0	301.367	0	294.278	-0.793129	216.81	1.69523	698.363	1.93937	799.88	sodium-dependent phosphate transport 2B-like	other	other	P:sodium ion transport; P:phosphate ion homeostasis; F:sodium-dependent phosphate transmembrane transporter activity; P:sodium-dependent phosphate transport; C:integral component of membrane; F:symporter activity; P:response to metal ion; C:plasma membrane; P:phosphate ion transmembrane transport
CGI_10015700	recall opposite	0.715348	652.977	0.834752	653.399	-0.435228	299.688	1.39823	819.487	1.65182	1019.53	recall opposite	0.543047	571.968	0.763469	658.222	-0.903673	222.227	2.16709	1006.53	2.32516	1075.2	inter-alpha-trypsin inhibitor heavy chain H3-like	other	other	P:ion transport; F:organic cyclic compound binding; F:heterocyclic compound binding; F:metal ion binding; P:nitrogen compound metabolic process; C:membrane; P:single-organism cellular process; P:single-organism metabolic process; P:organic substance metabolic process
CGI_10022249	recall opposite	0.241163	244.129	0.329267	239.37	0	244.616	0	172.489	-0.497148	170.629	recall opposite	0.357805	261.086	0.51715	288.906	0.565726	325.001	-0.956205	156.046	-0.911509	159.908	Peptidyl-prolyl cis-trans isomerase B	virus	other	F:peptidyl-prolyl cis-trans isomerase activity; P:protein peptidyl-prolyl isomerization; P:protein folding
CGI_10026568	recall opposite	-0.589713	190.427	-1.12276	151.719	-0.63422	239.79	0.76074	417.519	0.456771	341.049	sustained	-0.747609	211.242	-1.38934	131.778	-1.76297	112.285	1.01689	221.946	1.71771	352.16	sodium- and chloride-dependent glycine transporter 2-like	other	other	P:transmembrane transport; F:glycine transmembrane transporter activity; F:sodium:amino acid symporter activity; C:integral component of membrane; P:glycine transport; C:cell part; P:synaptic transmission
CGI_10016015	recall opposite	0	300.988	0.309797	294.875	0	239.028	-0.510818	157.221	-0.488953	167.275	recall opposite	0.363402	327.126	0.332411	316.711	0	318.838	-0.974409	151.359	-0.9258	155.115	A disintegrin and metallo ase with thrombospondin motifs 18	other	other	P:integrin-mediated signaling pathway; P:proteolysis; F:metalloendopeptidase activity
CGI_10014323	recall opposite	0.453574	192.039	0.457676	176.767	0.331181	179.447	-0.944165	86.6059	-0.750804	99.527	sustained	0	152.021	0.476668	190.141	1.27114	361.946	-1.063	161.513	-0.974777	170.336	Transient receptor potential cation channel subfamily M member 3	V/B	other	F:ion channel activity; P:ion transmembrane transport; C:integral component of membrane
CGI_10028856	recall opposite	0	174.187	-0.244746	142.351	0	171.397	0	214.458	0.30748	216.608	recall opposite	0	201.501	0	190.406	-0.326906	154.575	0.423746	198.809	0.675108	232.184	alanine--tRNA cytoplasmic	other	other	P:neuromuscular process; F:tRNA binding; P:translational initiation; P:translational elongation; P:skin development; C:eukaryotic translation elongation factor 1 complex; P:tRNA modification; F:GTP binding; F:translation initiation factor activity; F:ATP binding; P:regulation of cellular process; F:translation elongation factor activity; F:alanine-tRNA ligase activity; P:alanyl-tRNA aminoacylatio…
CGI_10009575	recall opposite	0	146.982	0	123.937	0.225658	167.804	0	105.853	-0.2802	137.923	sustained	0	141.628	0	122.185	-0.2176	126.987	0	107.251	0	110.503	E3 ubiquitin- ligase HUWE1 isoform X5	virus	other	F:ubiquitin-protein transferase activity; F:zinc ion binding; C:integral component of membrane; F:ligase activity; P:protein ubiquitination
CGI_10006721	recall opposite	0.258309	158.642	0.236111	143.644	0.249275	161.412	0	113.601	-0.281816	132.738	recall opposite	0.331699	164.297	0.347983	164.639	0	133.105	0	108.102	-0.297913	101.078	PAB-dependent poly(A)-specific ribonuclease subunit PAN2 isoform X2	other	other	F:nucleic acid binding; F:poly(A)-specific ribonuclease activity; C:nucleus; P:RNA phosphodiester bond hydrolysis, exonucleolytic; C:PAN complex; P:positive regulation of cytoplasmic mRNA processing body assembly; C:cytoplasmic mRNA processing body; P:mRNA processing; P:nuclear-transcribed mRNA poly(A) tail shortening
CGI_10024466	recall opposite	0	290.569	0	248.412	-0.706509	153.85	1.80584	682.31	1.71272	629.557	recall opposite	0.498111	348.592	0.442215	331.705	-2.01758	61.2608	2.21957	323.278	3.14976	558.367	chondroitin proteoglycan-2-like	other	other	F:chitin binding; P:chitin metabolic process; C:extracellular region
CGI_10006059	recall opposite	0	97.8345	0	92.9984	0.321996	145.904	-0.400317	104.636	0	130.646	recall opposite	0	113.707	0	117.036	0.646058	188.686	-0.598234	118.343	-0.903681	93.6794	insulin-like growth factor-binding complex acid labile subunit	V/B	other	C:extracellular exosome; P:proteolysis; C:membrane; C:integral component of membrane; F:serine-type endopeptidase activity; F:insulin-like growth factor binding; C:insulin-like growth factor ternary complex; C:nucleoplasm
CGI_10024813	recall opposite	0.538084	178.208	0.419129	150.862	0	142.245	0	113.287	-0.314286	114.027	priming specific	0.517371	172.7	0.501416	168.958	0	120.865	0	112.893	0	112.976	eukaryotic translation initiation factor 3 subunit D-like	other	other	F:translation initiation factor activity; P:formation of translation preinitiation complex; C:eukaryotic 43S preinitiation complex; C:eukaryotic 48S preinitiation complex; P:regulation of translational initiation; C:eukaryotic translation initiation factor 3 complex
CGI_10001711	recall opposite	0	166.348	0	143.561	-0.331371	127.867	0.899773	251.259	0.539022	193.492	recall opposite	0	161.672	0	151.728	-0.836696	92.6943	1.08389	193.256	1.81746	313.104	tumor necrosis factor receptor superfamily member 27-like [Crassostrea gigas]	virus	apoptosis	P:signal transduction
CGI_10026671	recall opposite	0	128.422	0	131.919	-0.313953	118.448	1.20898	280.479	0.823742	218.496	recall opposite	0	139.771	0	125.349	-0.997722	75.6033	1.2042	170.846	1.85608	262.293	sulfite oxidase-like	other	other	F:oxidoreductase activity; P:ion transmembrane transport; F:molybdenum ion binding; C:integral component of membrane; F:extracellular ligand-gated ion channel activity; P:oxidation-reduction process; F:heme binding; F:molybdopterin cofactor binding; P:nitrate assimilation
CGI_10012180	recall opposite	4.8757	91.4088	-0.235191	85.1028	0	113.989	0	129.05	0.331673	146.113	sustained	0	95.8427	0	93.2212	-0.324525	91.9995	0.302411	108.753	0.274627	104.377	Integrin beta-3	V/B	signaling	P:integrin-mediated signaling pathway; C:neuron part; C:integral component of membrane; P:anatomical structure development; P:cell adhesion; C:contractile fiber part; P:single-organism developmental process
CGI_10018964	recall opposite	0.344146	123.419	0.294162	109.697	0	113.613	0	81.2386	-0.299528	91.9531	sustained	0.313694	118.99	0.318592	118.162	-0.264339	85.391	0	81.9598	0	82.5202	U5 small nuclear ribonucleo 200 kDa helicase	other	other	F:ATP binding; F:identical protein binding; C:catalytic step 2 spliceosome; C:membrane; C:U5 snRNP; P:osteoblast differentiation; C:viral nucleocapsid; C:nucleoplasm; F:ATP-dependent RNA helicase activity; F:poly(A) RNA binding; P:mRNA splicing, via spliceosome
CGI_10021761	recall opposite	4.14698	101.473	-0.248419	98.4442	0	113.589	0	128.197	0.326703	145.287	not regulated	0	125.106	0	120.584	0	133.523	0	150.585	0	134.225	cytohesin-1-like isoform X1	virus	other	F:ARF guanyl-nucleotide exchange factor activity; P:regulation of ARF protein signal transduction; P:positive regulation of GTPase activity
CGI_10020696	recall opposite	2.01286	377.794	-1.09454	229.028	-2.34766	105.772	2.47062	777.292	1.99705	513.634	recall opposite	-0.195515	460.092	-0.779444	299.954	-2.16127	125.127	1.87448	554.637	2.31579	599.795	zinc metallo ase nas-15-like	bacteria	other	F:zinc ion binding; P:proteolysis; F:metalloendopeptidase activity
CGI_10020360	recall opposite	0	146.893	0	204.731	-0.653657	104.286	0.805881	196.05	0	144.418	recall opposite	0	116.108	0	119.448	-1.01457	81.99	1.00037	168.916	1.81871	285.829	Tripartite motif-containing 2	virus	IFN-like pathway and RLR recognition	F:zinc ion binding; C:intracellular
CGI_10011703	recall opposite	0.596314	89.0444	0.498423	75.7224	0.598444	89.7524	-0.612025	54.2501	0	69.9891	sustained	0.694476	94.8471	0.836172	103.259	1.35276	159.611	-0.687681	93.2149	-1.05514	71.0937	leucine-rich repeat-containing 74B-like	V/B	signaling	F:calcium ion binding
CGI_10028193	recall opposite	0.549094	87.9843	0.47054	76.4586	0.416153	81.7887	-0.446185	56.9745	-0.325762	64.759	recall	0	69.0285	0.241849	68.8908	0	59.2552	0	61.4915	0.301476	68.5483	nuclear pore complex Nup155 [Lepisosteus oculatus]	virus	other	P:nuclear envelope organization; P:RNA export from nucleus; F:structural constituent of nuclear pore; P:protein targeting to nucleus; C:nuclear pore
CGI_10017352	recall opposite	0.377151	183.272	0	137.559	-1.08767	67.4194	1.33386	180.142	0.794984	122.295	recall opposite	0.642569	217.839	0	126.312	-1.56713	48.543	1.88638	185.423	2.68896	313.372	Tripartite motif-containing 2	virus	IFN-like pathway and RLR recognition	F:zinc ion binding; P:signal transduction; C:membrane; C:integral component of membrane; C:intracellular
CGI_10028434	recall opposite	0.389489	40.5651	0	30.2157	0.56774	46.7286	-1.03874	20.1801	-0.603611	29.6188	recall opposite	0.398574	40.0014	0.585984	45.5177	1.05607	68.2718	-1.19623	27.5384	-1.72888	18.5485	gem-associated 5-like	virus	JAK/STAT	C:intracellular part
CGI_10013807	recall opposite	0.751772	43.6479	0.712369	38.4077	0.689394	41.6714	-0.759958	22.6716	0	32.1766	sustained	0.78817	44.0384	1.12477	54.9816	0.610539	40.9945	-0.492766	27.3315	0	30.0879	Trifunctional purine biosynthetic adenosine-3	other	other	F:phosphoribosylglycinamide formyltransferase activity; F:ATP binding; P:chordate embryonic development; C:cytoplasm; F:phosphoribosylamine-glycine ligase activity; F:metal ion binding; P:pigmentation; P:camera-type eye development; P:'de novo' IMP biosynthetic process; P:purine nucleobase biosynthetic process; F:phosphoribosylformylglycinamidine cyclo-ligase activity
CGI_10002508	recall opposite	4.35518	38.4414	-0.426472	32.2801	-0.408916	36.6854	0	41.407	0.409747	50.9108	priming specific	-0.380389	35.4824	-0.386383	35.1176	0	52.3488	0	60.391	0	48.7711	steroid 17-alpha-hydroxylase 17,20 lyase-like [Crassostrea gigas]	other	other	F:iron ion binding; F:oxidoreductase activity, acting on paired donors, with incorporation or reduction of molecular oxygen; C:integral component of membrane; F:lyase activity; P:oxidation-reduction process; F:monooxygenase activity; F:heme binding
CGI_10009740	recall opposite	0	21.9204	0	20.27	0.567151	28.1431	-0.591128	16.9518	0	26.6424	sustained	0	16.462	0	20.1859	1.07264	41.9911	0	30.7725	-0.636309	24.7324	inhibin beta A chain	virus	other	F:growth factor activity; P:positive regulation of macromolecule metabolic process; P:positive regulation of cellular process; P:cell differentiation; P:animal organ development; C:extracellular region; P:regulation of primary metabolic process; P:regulation of cellular metabolic process
CGI_10011332	recall opposite	1.15401	7.3577	0	9.28656	0.560007	17.0085	-0.843857	8.55139	0	15.1861	recall opposite	0	9.68673	0	11.5344	1.16013	26.7831	-1.39424	9.25022	-2.02538	5.85095	transient receptor potential cation channel subfamily M member 2-like isoform X2	V/B	other	F:ion channel activity; P:ion transmembrane transport; C:integral component of membrane
CGI_10008241	recall opposite	0.607472	11.4734	-0.610131	11.2464	-0.941266	10.0212	1.09052	21.7611	0	12.4336	sustained	-0.332215	14.6665	-0.842051	8.76374	-2.68107	2.95493	1.78214	10.7683	2.67768	18.4974	C-type lectin domain family member A-like	bacteria	signaling	C:integral component of membrane
CGI_10011911	recall opposite	0	2.51818	0.770434	5.67286	0.995828	7.22155	-1.29193	2.13285	-0.942975	2.60578	recall opposite	0	3.01038	0	2.85263	1.46144	11.7521	-1.57028	0.489659	-2.38338	1.53207	tyrosinase tyr-3	other	other	F:oxidoreductase activity; F:metal ion binding; P:oxidation-reduction process; F:transferase activity
CGI_10014497	recall opposite	0	24.4634	-1.05587	15.8337	-3.12129	4.9728	3.08069	92.6107	3.46475	94.2511	recall opposite	-1.04064	20.3461	-1.26819	14.5036	-3.99636	2.5805	3.38528	31.0237	4.73864	77.1211	von Willebrand factor type EGF and pentraxin domain-containing 1-like isoform X2 [Crassostrea gigas]	other	other	F:chitin binding; P:chitin metabolic process; C:extracellular region
CGI_10012814	sustained	0	45.0016	-0.35092	31.0091	1.21219	103.589	0	74.9516	0	83.8198	recall opposite	0	42.5479	0	47.9731	0.718368	76.1528	-0.419024	53.7589	-0.761242	41.4882	targeting for Xklp2 isoform X2	other	other	C:spindle; P:activation of protein kinase activity; P:regulation of mitotic spindle organization; C:microtubule
CGI_10002385	sustained	0	184.118	0	168.375	-1.22234	91.5959	0	87.8547	0	93.873	sustained	-0.30233	166.261	-0.34529	159.905	-0.463031	160.545	-0.518066	105.723	0	128.457	fungistatic metabolite	bacteria	signaling	F:carbohydrate binding
CGI_10007641	sustained	4.38121	534.264	-0.384105	460.965	-0.962967	343.905	0.501721	484.378	0	393.066	sustained	-0.403763	486.367	-0.320363	509.865	-1.80413	194.531	0.580115	286.088	1.2245	435.446	S-adenosylmethionine synthase isoform type-1	other	other	F:ATP binding; F:metal ion binding; C:cytosol; P:S-adenosylmethionine biosynthetic process; F:methionine adenosyltransferase activity; P:one-carbon metabolic process
CGI_10013259	sustained	4.95377	2127.6	-0.672373	1454.13	-0.562935	1750.9	0	1687.39	0	1469.35	sustained	-0.523116	1722.22	-0.718309	1481.1	-0.385867	2046.68	0	1552.21	0	1621.73	extensin-like isoform X1 [Crassostrea gigas]	other	other	F:chitin binding; P:chitin metabolic process; C:extracellular region
CGI_10027276	sustained	0.777115	196.304	1.54047	304.871	1.40706	306.913	0	258.327	-0.374445	235.233	sustained	0	127.797	0.33836	138.754	0.563663	176.484	0	191.749	0.662751	262.792	heat shock 70 kDa 12B-like [Crassostrea gigas]	V/B	other	F:nucleotide binding; F:ATP binding; C:membrane; C:integral component of membrane
CGI_10025253	sustained	0.525585	112.137	0.434827	96.7425	0.435176	106.989	0.822915	192.484	0.634421	175.219	challenge specific	0	72.6867	0	85.1163	0	88.8233	1.50207	247.946	2.28919	417.253	cholecystokinin receptor-like [Crassostrea gigas]	other	signaling	F:G-protein coupled receptor activity; P:G-protein coupled receptor signaling pathway; C:integral component of membrane
CGI_10004156	sustained	0.893755	160.439	-0.421851	170.175	-0.630319	164.354	0	171.356	0	163.229	sustained	-0.73638	145.316	-0.779237	139.44	-0.975369	132.817	0.297598	156.499	0.818514	220.851	mitogen-activated kinase 14B-like isoform X2	V/B	signaling	F:ATP binding; P:MAPK cascade; F:MAP kinase activity; C:intracellular
CGI_10002457	sustained	-1.40394	128.401	-1.91142	83.3805	-1.54343	121.068	0	91.7712	0	103.022	sustained	-1.32906	133.356	-1.78007	96.2521	-2.15954	81.1359	0	85.202	0	94.1997	multidrug resistance 1A-like isoform X2	other	other	F:ATP binding; F:transferase activity, transferring glycosyl groups; F:ATPase activity, coupled to transmembrane movement of substances; P:transmembrane transport; P:metabolic process; C:integral component of membrane
CGI_10018787	sustained	0.927634	226.009	1.8809	401.888	1.67489	379.434	0	297.293	-0.474834	262.525	challenge specific	0	93.0936	0	112.394	0	144.784	1.02967	296.815	2.29081	687.937	PREDICTED: uncharacterized protein LOC105344740 isoform X2 [Crassostrea gigas]	virus	apoptosis	P:immune response; C:integral component of membrane; F:tumor necrosis factor receptor binding
CGI_10024151	sustained	0.306576	126.402	0.309658	116.454	0.269581	125.733	0	126.719	0	124.414	recall	0.383164	131.271	0.466535	137.785	0	99.6824	0.335929	120.818	0.45199	128.114	ubiquitin carboxyl-terminal hydrolase 14-like	virus	IFN-like pathway and RLR recognition	P:protein deubiquitination; P:regulation of response to stimulus; F:proteasome binding; P:regulation of proteasomal protein catabolic process; C:cytoplasm; C:membrane; C:vesicle; P:negative regulation of proteolysis; F:thiol-dependent ubiquitinyl hydrolase activity; P:ubiquitin-dependent protein catabolic process
CGI_10028439	sustained	0.864248	79.5331	1.49951	113.161	1.71252	145.465	0	106.826	-0.335039	114.493	challenge specific	0	43.4782	0	43.5437	0	52.1997	0.757808	86.109	1.24394	117.169	tyrosine- kinase JAK2-like	virus	JAK/STAT	P:embryo development; P:peptidyl-tyrosine phosphorylation; P:response to growth factor; P:activation of GTPase activity; P:cell chemotaxis; C:integral component of plasma membrane; F:ATP binding; P:protein kinase B signaling; C:focal adhesion; F:non-membrane spanning protein tyrosine kinase activity; F:transmembrane receptor protein tyrosine kinase activity; F:calcium ion binding; C:leading edge …
CGI_10002226	sustained	0.629025	132.364	0.601798	119.193	0.558616	128.204	0	108.379	0	114.623	recall	0.629011	130.25	0.675949	133.092	0	82.4571	0.388207	103.516	0.498806	109.794	26S proteasome non-ATPase regulatory subunit 2	other	other	C:nucleus; P:proteasome-mediated ubiquitin-dependent protein catabolic process; C:proteasome regulatory particle, base subcomplex; P:regulation of catalytic activity; F:endopeptidase activity; P:regulation of protein catabolic process; C:proteasome storage granule; F:enzyme regulator activity
CGI_10002181	sustained	0.509846	957.151	1.27622	1495.69	2.63948	4285.01	-0.467833	2901.16	-0.583417	2757.67	recall opposite	-0.765886	379.137	-0.515245	447.987	0	807.892	0	892.74	1.04517	1578.53	macrophage-expressed gene 1 -like [Crassostrea gigas]	bacteria	other	C:integral component of membrane
CGI_10026622	sustained	0	26.8814	0	21.4564	0.333005	30.4635	0	27.8581	0	28.6857	recall opposite	0.317761	29.0163	0.308894	28.531	0	29.1959	0	24.8613	-0.284146	22.3826	Histone-lysine N-methyltransferase SETDB1	other	other	C:nucleus; F:DNA binding; F:zinc ion binding; P:histone lysine methylation; F:oxidoreductase activity; F:histone-lysine N-methyltransferase activity; P:oxidation-reduction process; C:chromosome; F:2 iron, 2 sulfur cluster binding
CGI_10025175	sustained	0	706.198	0	570.176	-0.567472	440.404	0	416.735	0	459.562	challenge specific	0	570.531	0	604.773	0	700.795	-0.458801	476.696	0	512.861	Myomodulin neuropeptide 2	other	other	P:neuropeptide signaling pathway
CGI_10011325	sustained	0	88.3352	0.854471	156.353	0.648819	147.476	0	138.112	0	146.84	not regulated	0	69.3847	0	70.852	0	91.4591	0	84.3948	0	129.651	E3 ubiquitin- ligase TRIM33	virus	IFN-like pathway and RLR recognition	F:zinc ion binding; P:metabolic process; C:intracellular; F:ligase activity
CGI_10004837	sustained	1.09838	324.635	1.92851	519.537	2.0457	607.96	0	475.725	-0.55232	386.827	challenge specific	0	143.269	0	138.099	0	115.707	1.48014	342.301	3.27782	1159.29	inhibitor of nuclear factor-kappaB	V/B	Toll/NF-kB pathway	0
CGI_10028125	sustained	0.42997	218.654	0.624571	230.596	0.839501	297.899	0	253.072	0	270.847	recall opposite	0	147.48	-0.244514	132.816	-0.409958	128.775	0.50304	176.06	1.05081	251.402	E3 SUMO- ligase 2-like	virus	other	F:zinc ion binding; P:protein sumoylation; P:negative regulation of glucokinase activity; C:mitochondrion; P:NLS-bearing protein import into nucleus; F:Ran GTPase binding; C:microtubule associated complex; F:ligase activity; P:regulation of gluconeogenesis involved in cellular glucose homeostasis; C:nuclear pore
CGI_10012174	sustained	2.32517	136.702	-0.546339	120.438	-0.437652	144.641	0	172.038	0	167.34	sustained	0	177.707	0	169.035	-0.293788	165.6	-0.853139	83.8436	-0.820487	86.6239	hypothetical protein CGI_10012174	bacteria	other	C:integral component of membrane
CGI_10021114	sustained	0	3716.6	0	3435.9	-0.605959	2629.07	0	2292.62	-0.339276	2076.98	sustained	0	3683.3	0	3634.51	-0.294967	3371.24	-0.352494	2514.25	-0.326815	2507.27	golgin subfamily A member 6 10	other	other	P:regulation of apoptotic process
CGI_10012072	sustained	0.660921	99.6863	0.453074	79.0617	1.14109	141.517	-0.480148	96.0204	0	127.228	sustained	0.511811	88.2654	0.72626	101.689	0.760009	112.388	0	90.959	0	89.243	DNA replication licensing factor mcm2	virus	other	F:ATPase activity; P:DNA replication initiation; C:microtubule cytoskeleton; P:regulation of DNA-dependent DNA replication initiation; F:chromatin binding; C:nuclear origin of replication recognition complex; C:chromatin; C:MCM complex; C:nuclear chromosome, telomeric region; P:DNA unwinding involved in DNA replication; P:nucleosome assembly; P:cell cycle; C:nucleoplasm; F:DNA replication origin …
CGI_10027622	sustained	0	72.3392	0.706414	92.2854	0.671847	99.8664	0	76.097	0	93.3248	sustained	0	47.4903	0	61.8806	0.672388	103.277	0	91.4035	0	97.6263	guanine nucleotide exchange factor VAV2 isoform X8 [Bos taurus]	other	other	P:regulation of cellular process; P:regulation of catalytic activity; P:phosphorylation; P:single-organism cellular process; F:kinase activity
CGI_10015060	sustained	0.312937	99.0422	0.316106	91.3528	1.21534	189.857	0	154.9	0	167.598	sustained	0.4243	105.335	0.567175	115.252	0.81367	148.63	-0.32431	112.827	-0.472975	99.6298	structural maintenance of chromosomes 2-like	virus	other	P:cell division; C:nucleus; F:ATP binding; P:mitotic chromosome condensation; C:cytosol; C:condensin complex
CGI_10005356	sustained	0	170.003	0	154.153	-0.39315	149.822	0	152.847	0	154.437	priming specific	-0.314589	150.883	-0.471664	133.832	0	190.232	0	182.177	0	168.388	steroid 17-alpha-hydroxylase 17,20 lyase-like [Crassostrea gigas]	other	other	F:iron ion binding; F:oxidoreductase activity, acting on paired donors, with incorporation or reduction of molecular oxygen; C:integral component of membrane; F:lyase activity; P:oxidation-reduction process; F:monooxygenase activity; F:heme binding
CGI_10009074	sustained	0.787227	14.0105	0.561459	10.5354	1.70818	26.3126	0	18.3214	0	26.695	challenge specific	0	9.98724	0	10.8821	0	11.801	0	12.4829	0.752778	19.2867	FK506-binding 4-like	V/B	IFN-like pathway and RLR recognition	P:protein folding
CGI_10000960	sustained	0	46.4958	0	56.8211	1.91206	228.825	0	216.948	0	241.651	sustained	0	57.1043	0	81.7918	1.16142	140.988	0	98.5848	-0.824986	72.2063	Frizzled-1 [Trichinella pseudospiralis]	other	signaling	F:Wnt-activated receptor activity; P:multicellular organism development; C:integral component of membrane; P:canonical Wnt signaling pathway
CGI_10018786	sustained	1.16215	1654.77	1.67725	2165.22	1.28121	1818.52	-0.608853	1116.34	-0.729422	1070.27	recall opposite	-0.393422	539.674	0	631.57	0	810.73	0.797878	1389.16	1.51636	2210.04	tumor necrosis factor ligand superfamily member 10-like	virus	apoptosis	P:immune response; C:integral component of membrane; F:tumor necrosis factor receptor binding
CGI_10009158	sustained	-1.00217	307.183	-0.898875	307.175	-1.21405	274.367	0.587428	416.766	0	323.594	sustained	-1.29598	245.467	-0.970404	306.474	-1.87007	178.625	0.891579	324.184	1.60318	521.017	growth arrest and DNA damage-inducible GADD45 gamma-like	virus	apoptosis	C:nucleus; P:regulation of cell cycle; P:response to stress
CGI_10003697	sustained	0.258937	216.835	0.49035	234.646	0.360496	238.348	0	189.113	0	196.308	recall opposite	0	163.512	-0.304595	141.684	-0.372477	147.275	0.435313	191.933	0.82545	245.936	dynamin-1 isoform X3	bacteria	other	P:heart contraction; P:regulation of mitophagy; C:Golgi apparatus; P:dynamin polymerization involved in mitochondrial fission; C:microtubule; F:GTP binding; P:protein homotetramerization; C:brush border; P:mitochondrion morphogenesis; P:necroptotic process; P:protein localization to mitochondrion; F:GTPase activity; C:cytosol; P:positive regulation of protein secretion; P:positive regulation of i…
CGI_10010773	sustained	0.999866	89.3671	2.0933	173.309	2.63477	279.278	0	240.174	0	244.184	recall opposite	-0.333241	33.3205	0	33.6529	0	53.6184	1.27286	129.541	2.0891	220.983	interferon-induced 44-like	virus	IFN-like pathway and RLR recognition	F:GTP binding
CGI_10017069	sustained	2.09094	2028.72	-0.828108	1481.2	-1.43663	1080.4	0	895.021	0	978.811	sustained	-0.443558	2067.43	-0.795026	1598.77	-1.87967	812.85	0	768.154	0	790.477	laccase-4-like isoform X2 [Crassostrea gigas]	bacteria	other	F:copper ion binding; F:oxidoreductase activity; P:oxidation-reduction process
CGI_10024696	sustained	0.521968	112.813	0.271625	87.0309	0.340206	101.401	0	87.276	0	87.2356	priming specific	0.643845	121.312	0.554531	112.739	0	82.5052	0	80.964	0	82.4589	WD repeat-containing 43	other	other	C:microtubule cytoskeleton; C:cytoskeletal part; P:establishment of localization in cell; F:binding; P:microtubule-based process; P:establishment of organelle localization
CGI_10025924	sustained	4.92775	253.759	-0.290924	227.345	-0.228147	265.215	0	263.585	0	269.819	sustained	0	271.212	0	254.204	-0.499647	226.173	0	240.459	0.279215	257.327	transport Sec24C-like isoform X2	other	other	F:zinc ion binding; P:ER to Golgi vesicle-mediated transport; P:intracellular protein transport; C:COPII vesicle coat
CGI_10007753	sustained	0.245653	374.471	0.395545	382.987	-0.876346	175.333	0	155.844	0	187.692	sustained	0.394669	411.486	0.421778	413.895	-0.510518	233.97	0	177.062	0	180.147	tyrosinase tyr-3	other	other	F:oxidoreductase activity; F:metal ion binding; P:oxidation-reduction process
CGI_10017403	sustained	0.244847	221.717	0.363165	221.962	0.359451	245.759	0	219.457	0	261.549	sustained	0.54025	269.25	0.420005	244.595	0.323549	248.196	0	209.951	0	228.55	eukaryotic translation initiation factor partial	other	other	F:nucleotide binding; F:translation initiation factor activity; C:membrane; P:developmental growth; P:translational initiation; P:sexual reproduction; F:poly(A) RNA binding
CGI_10028628	sustained	0	550.447	0	528.909	-0.541559	425.277	0	405.474	0	417.32	sustained	0	547.76	0	509.906	-0.247208	540.31	0	466.98	0	497.904	kinesin FLA10	other	other	F:ATP binding; P:cytoskeleton-dependent intracellular transport; P:metabolic process; P:chromosome segregation; C:kinesin complex; F:ATP-dependent microtubule motor activity, plus-end-directed; P:microtubule-based movement; C:microtubule; F:microtubule binding; P:mitotic spindle assembly
CGI_10004599	sustained	0	27.3852	0	19.3766	1.02586	45.2312	0	32.5871	0	36.695	priming specific	0.383433	27.9926	0.421541	28.3383	0	31.0442	0	25.2821	0	19.754	histone-lysine N-methyltransferase SUV39H2	other	other	C:nucleus; F:zinc ion binding; P:histone lysine methylation; F:histone-lysine N-methyltransferase activity; C:chromosome
CGI_10022071	sustained	4.173	481.278	-0.546982	376.479	-1.25483	256.149	0	300.451	0	281.374	sustained	-0.282887	483.197	-0.405545	438.824	-1.57448	210.586	0	215.905	0	208.935	cysteine sulfinic Acid Decarboxylase	other	other	F:pyridoxal phosphate binding; P:carboxylic acid metabolic process; F:carboxy-lyase activity
CGI_10011255	sustained	0.575426	269.009	0.499233	233.892	1.04911	381.858	0	296.942	0	338.597	sustained	0.457964	243.672	0.447107	238.746	1.43037	519.495	-0.409906	372.03	-0.461212	351.352	sodium- and chloride-dependent neutral and basic amino acid transporter B(0+)-like isoform X3 [Lingula anatina]	other	other	P:neurotransmitter transport; F:neurotransmitter:sodium symporter activity; P:transmembrane transport; C:integral component of membrane
CGI_10016586	sustained	0	76.4472	0	109.342	0.987324	231.073	0	267.222	0.66138	404.052	not regulated	0	130.187	0	94.6543	0	164.094	0	170.124	0	128.063	fibrinogen A	V/B	signaling	C:membrane; C:integral component of membrane
CGI_10019528	sustained	3.55583	4189.46	4.16067	5595.78	3.24474	3257.24	0	4541.48	0	2386.91	challenge specific	0	287.71	0	368.944	0	332.864	3.99489	5685.98	4.70398	8758.33	suppressor of cytokine signaling 2-like	virus	JAK/STAT	P:negative regulation of signal transduction; C:intracellular; P:intracellular signal transduction
CGI_10026814	sustained	0.267761	287.771	0	247.909	0.37148	316.482	0	330.152	0	367.198	sustained	0.447642	321.894	0.552932	342.849	0.468534	350.905	0	325.662	0	332.356	serine threonine- kinase STK11	V/B	signaling	P:cell cycle arrest; C:TCR signalosome; P:TCR signalosome assembly; F:protein kinase activator activity; P:protein autophosphorylation; P:regulation of dendrite morphogenesis; F:magnesium ion binding; P:cellular response to UV-B; F:ATP binding; P:dendrite extension; F:p53 binding; C:extracellular exosome; P:positive regulation of axonogenesis; P:negative regulation of cell growth; P:vasculature d…
CGI_10019869	sustained	0	60.2686	1.01088	116.053	2.94638	492.569	0	465.906	0	340.052	recall opposite	-0.815983	30.7678	0	42.7974	0	54.8451	0.858218	101.685	2.28616	261.165	inhibitor of apoptosis	virus	apoptosis	F:zinc ion binding
CGI_10017070	sustained	0.451638	131.33	0.796763	153.185	0.419261	130.317	0	132.725	0	113.461	challenge specific	0	88.6487	0	94.5157	0	98.2132	0	112.494	0.8004	161.497	ras-related RABF2b-like [Crassostrea gigas]	virus	signaling	F:GTP binding; P:nucleocytoplasmic transport; P:small GTPase mediated signal transduction; F:GTPase activity; C:membrane; P:metabolic process; P:intracellular protein transport; C:intracellular
CGI_10009760	sustained	0	264.806	0	285.862	-0.607919	216.18	0.584885	320.416	0.416612	297.284	recall opposite	-0.425767	233.92	-0.663694	195.682	-0.923562	177.302	0.691463	281.916	1.14867	375.886	Tripartite motif-containing 2	virus	IFN-like pathway and RLR recognition	F:zinc ion binding; C:membrane; C:integral component of membrane; C:intracellular
CGI_10021948	sustained	4.19903	255.136	-0.353171	228.235	-0.268828	270.066	0	227.204	0	246.52	sustained	-0.302802	252.481	-0.344718	242.782	-0.534588	231.604	0	224.393	0	227.86	DNA-directed RNA polymerase II subunit RPB1	virus	other	F:DNA-directed RNA polymerase activity; C:nuclear euchromatin; P:transcription from RNA polymerase II promoter; C:DNA-directed RNA polymerase II, core complex; F:core promoter binding
CGI_10020470	sustained	0.845603	351.136	1.21133	403.398	1.34887	485.483	0	501.564	0	473.331	challenge specific	0	140.434	0	156.013	0	236.451	1.37222	631.866	2.11224	993.793	cholecystokinin receptor type A-like	other	signaling	F:G-protein coupled receptor activity; P:G-protein coupled receptor signaling pathway; C:integral component of membrane
CGI_10009509	sustained	0.359023	157.626	0.231158	132.851	0.737878	209.976	0	167.087	0	183.701	sustained	0.268877	145.518	0.367262	155.559	0.327004	162.964	0	153.298	0	145.632	DNA topoisomerase 2-beta	virus	other	F:protein kinase C binding; F:histone deacetylase binding; F:protein C-terminus binding; F:DNA binding, bending; F:chromatin binding; P:DNA topological change; C:nucleoplasm; F:magnesium ion binding; C:heterochromatin; F:ATP binding; P:neuron migration; P:forebrain development; F:protein heterodimerization activity; P:axonogenesis; C:cytosol; F:DNA topoisomerase type II (ATP-hydrolyzing) activity
CGI_10017600	sustained	0.397339	306.631	0.274036	258.892	0.316141	296.162	0	297.9	0	268.532	recall	0.342279	290.476	0.487366	318.404	0	223.332	0	254.44	0.426058	282.213	26S proteasome non-ATPase regulatory subunit 11	other	other	C:nucleus; C:extracellular exosome; P:stem cell differentiation; C:proteasome regulatory particle; C:membrane; P:proteasome assembly; P:ubiquitin-dependent protein catabolic process
CGI_10021170	sustained	4.2108	733.85	4.80516	962.983	4.17123	674.469	0	556.496	-0.587977	422.957	challenge specific	0	33.9924	0	38.8281	0	37.501	3.64383	511.385	4.81697	1056.08	Interferon regulatory factor 2	virus	IFN-like pathway and RLR recognition	F:regulatory region DNA binding
CGI_10013099	sustained	0	8.07373	0	7.09389	0.862631	14.4748	0	11.6582	0	12.783	sustained	0	8.2695	0.638376	12.0626	0.661255	13.0528	-0.51077	8.52542	-0.655242	7.57633	Histone deacetylase 8	virus	other	F:heat shock protein binding; P:regulation of nucleobase-containing compound metabolic process; P:regulation of biological quality; P:regulation of macromolecule metabolic process; F:histone deacetylase activity; P:regulation of chromosome organization; P:histone deacetylation; C:intracellular part
CGI_10022970	sustained	0	209.273	0.589611	262.227	0.432214	260.118	0	218.41	0	214.006	recall opposite	-0.474621	131.913	-0.472389	130.821	-0.453546	144.662	0.318614	174.575	1.04494	282.487	stimulator of interferon genes -like isoform X3 [Crassostrea gigas]	virus	IFN-like pathway and RLR recognition	P:activation of innate immune response; P:signal transduction; P:positive regulation of type I interferon production
CGI_10006224	sustained	0.535523	67.1805	1.64046	133.291	4.1117	822.879	0	767.287	0	685.981	recall opposite	-0.421353	32.4349	-0.68984	26.2946	-0.623936	30.5842	1.28101	74.9148	2.64305	186.731	NFX1-type zinc finger-containing 1	virus	IFN-like pathway and RLR recognition	F:binding
CGI_10015817	sustained	-1.21268	165.907	-1.3335	142.382	-1.75061	120.299	1.5965	383.922	1.15742	293.084	recall opposite	-1.45355	140.448	-1.78043	109.221	-2.20729	88.7705	1.91593	337.306	2.85379	630.071	phosphatidylinositol 4,5-bisphosphate 3-kinase catalytic subunit alpha isoform-like	V/B	other	C:phosphatidylinositol 3-kinase complex; P:phosphatidylinositol-mediated signaling; P:regulation of collateral sprouting in absence of injury; P:phosphatidylinositol phosphorylation; F:phosphatidylinositol-4,5-bisphosphate 3-kinase activity; F:1-phosphatidylinositol-4-phosphate 3-kinase activity; C:intracellular; C:plasma membrane; F:1-phosphatidylinositol-3-kinase activity
CGI_10003079	sustained	0.272853	208.177	0.813662	280.823	1.38383	463.35	0	446.386	0	391.941	sustained	-0.509319	117.138	-0.349676	130.696	0.615407	280.128	0	320.441	0.890653	491.745	stimulator of interferon genes	virus	IFN-like pathway and RLR recognition	F:protein binding; P:activation of innate immune response; C:intracellular membrane-bounded organelle; P:positive regulation of type I interferon production; C:cytoplasmic part
CGI_10006926	sustained	0.301348	1329.44	0.685797	1601.56	0.983823	2189	0	1933.79	-0.405904	1612.31	challenge specific	0	882.3	0	934.789	0	1325.07	0	1278.44	0.666481	1987.96	partial [Ruditapes philippinarum]	virus	apoptosis	P:immune response; C:integral component of membrane; F:tumor necrosis factor receptor binding
CGI_10007642	sustained	0	148.703	0	113.846	-0.799737	84.4214	0	118.301	0	124.421	sustained	0	122.137	0	154.552	-1.71855	44.9749	0.908232	91.2191	1.29422	108.78	S-adenosylmethionine synthase isoform type-1	other	other	F:ATP binding; F:metal ion binding; C:cytosol; P:S-adenosylmethionine biosynthetic process; F:methionine adenosyltransferase activity; P:one-carbon metabolic process
CGI_10026771	sustained	0	88.0708	0	101.501	0.305867	128.019	0	91.1503	0	103.437	priming specific	-0.360482	76.5889	-0.321675	77.942	0	95.4909	0	77.5844	0	95.2927	inhibitor of apoptosis	virus	apoptosis	F:zinc ion binding
CGI_10028638	sustained	0.976652	139.362	1.55616	188.064	0.801201	116.128	0	198.118	0	181.434	challenge specific	0	81.829	0	64.9882	0	96.9172	1.26942	252.064	2.6839	637.348	cdc42 homolog	V/B	other	F:GTP binding; P:small GTPase mediated signal transduction; C:membrane; P:protein transport; C:intracellular
CGI_10004328	sustained	0	84.7953	0.365958	96.9838	0.470965	115.848	0	116.181	0	121.606	sustained	0.466133	111.442	0.554345	117.493	0.298384	106.327	0	110.35	0	104.713	hepatoma-derived growth factor [Esox lucius]	other	other	P:transcription, DNA-templated; F:chromatin binding; C:nucleolus; F:RNA polymerase II transcription coactivator activity; P:positive regulation of transcription from RNA polymerase II promoter; C:nucleoplasm; C:nuclear heterochromatin; F:poly(A) RNA binding; F:supercoiled DNA binding; P:nuclear transport; P:response to oxidative stress; P:mRNA 5'-splice site recognition; P:response to heat; C:tra…
CGI_10012387	sustained	0	678.385	0	585.916	-0.418015	509.032	0	574.105	0	618.471	not regulated	0	704.055	0	646.106	0	681.812	0	662.486	0	668.113	Phospholipid scramblase 2	other	other	P:regulation of cellular process; F:metal ion binding; C:intracellular membrane-bounded organelle; C:integral component of membrane; C:cytoplasmic part; P:single-organism cellular process; F:receptor binding; P:positive regulation of biological process; C:plasma membrane; P:regulation of immune response
CGI_10004092	sustained	-1.26697	3953.5	-1.0881	4154.03	-0.870865	5421.33	-1.07329	2201.57	0	2993.99	recall	-1.24458	3894.72	-0.983036	4708.69	0	11304.9	-2.0899	2441.44	-2.65456	1591.44	Extracellular superoxide dismutase [Cu-Zn] [Crassostrea gigas]	V/B	other	F:metal ion binding; P:removal of superoxide radicals; P:oxidation-reduction process; F:superoxide dismutase activity
CGI_10000599	sustained	0	104.049	0	84.2164	1.901	242.293	0	192.15	0	174.341	challenge specific	0	62.232	0	60.9983	0	50.4694	0	105.399	1.52245	159.731	Tripartite motif-containing 2	virus	IFN-like pathway and RLR recognition	F:zinc ion binding; C:intracellular
CGI_10016651	sustained	0	46.2378	0.323802	49.0768	1.65656	138.263	0	54.2199	-0.658572	85.6467	sustained	0	42.2364	0	33.3692	0.869594	82.7503	-0.554579	52.9817	0	71.2129	deleted in malignant brain tumors 1 -like	bacteria	other	F:calcium ion binding; C:membrane; F:scavenger receptor activity; P:receptor-mediated endocytosis
CGI_10013924	sustained	2.84831	465.252	3.86812	817.557	5.09396	2085.02	0	1488.11	0	1159.44	sustained	0	65.3899	0	66.3077	1.29555	154.456	2.27522	782.903	3.58769	1810.37	phytanoyl- dioxygenase domain-containing 1-like	other	other	F:dioxygenase activity; P:lipid metabolic process; P:oxidation-reduction process
CGI_10016662	sustained	5.05788	499.03	-0.236114	455.861	-0.580991	399.688	0	320.108	0	381.384	sustained	0	543.742	0	509.715	-0.323352	494.149	-0.362503	365.987	-0.487137	328.969	dual specificity kinase CLK2 isoform X4	virus	apoptosis	F:ATP binding; P:peptidyl-tyrosine phosphorylation; F:protein tyrosine kinase activity; P:response to retinoic acid; F:protein serine/threonine/tyrosine kinase activity; F:protein binding; C:nuclear speck; P:regulation of RNA splicing; P:negative regulation of gluconeogenesis; P:protein autophosphorylation; F:protein serine/threonine kinase activity; P:response to ionizing radiation
CGI_10026641	sustained	1.28414	585.681	-0.793127	454.286	-1.69713	273.935	0	201.103	0	279.407	sustained	-0.58718	566.08	-1.01158	416.495	-1.32885	363.86	0	308.892	-0.381205	260.364	twitchin- partial	V/B	signaling	F:ATP binding; F:protein kinase activity; P:protein phosphorylation
CGI_10027442	sustained	0.893984	347.764	1.45663	472.157	1.03539	390.399	0	340.162	0	366.732	recall opposite	-0.212607	156.518	-0.4252	133.006	0	185.493	0.997743	361.581	1.5837	531.299	helicase with zinc finger domain 2-like isoform X1 [Crassostrea gigas]	virus	IFN-like pathway and RLR recognition	F:ligand-dependent nuclear receptor transcription coactivator activity; P:regulation of nucleic acid-templated transcription
CGI_10018892	sustained	-1.71806	166.201	-2.02505	125.743	-1.98902	145.211	0.954001	280.583	0.619815	230.881	sustained	-1.68916	167.828	-2.16078	120.466	-2.31738	118.19	0.873595	210.492	1.63814	352.704	solute carrier family 13 member 5-like [Crassostrea gigas]	other	other	P:sodium ion transport; P:transmembrane transport; C:integral component of membrane; F:transporter activity
CGI_10007225	sustained	0.746821	404.84	0.354795	283.421	0.592037	371.429	0	373.408	0	401.856	sustained	0.846622	427.376	0.550025	343.669	0.832968	454.107	0	471.348	0	408.062	metabotropic glutamate receptor 2-like	other	other	F:G-protein coupled receptor activity; P:G-protein coupled receptor signaling pathway; C:integral component of membrane
CGI_10011696	sustained	1.18004	146.348	-0.89135	107.7	-0.882276	121.609	0	98.9344	0	101.375	sustained	-0.556701	144.966	-0.609291	138.586	-0.505667	162.912	-0.722955	92.9473	-0.947458	78.3011	toll-like receptor 3 [Lingula anatina]	V/B	Toll/NF-kB pathway	C:extracellular exosome; P:proteolysis; C:membrane; C:integral component of membrane; F:serine-type endopeptidase activity; C:insulin-like growth factor ternary complex; C:nucleoplasm
CGI_10010664	sustained	0	19.4241	0.499843	24.1193	2.12887	83.6046	0	74.8344	-0.466324	58.7211	recall opposite	0	17.1827	0	17.2221	-0.610477	12.5785	0	11.6899	0.690737	19.3083	peripheral myelin 22-like [Crassostrea gigas]	other	other	F:S-methyltransferase activity; C:bicellular tight junction; F:metal ion binding; C:integral component of membrane; F:structural molecule activity; P:organonitrogen compound metabolic process; P:cellular metabolic process
CGI_10017857	sustained	0	242.027	0	197.624	-0.943068	126.43	0.928752	240.565	0.70601	213.62	recall opposite	0	223.444	0	201.051	-1.28675	102.631	0.950811	193.338	1.31661	242.923	inter-alpha-trypsin inhibitor heavy chain H3-like	other	other	P:potassium ion transport; P:sodium ion transport; C:sodium:potassium-exchanging ATPase complex
CGI_10021465	sustained	0.856227	72.4083	1.16459	82.1075	1.14291	89.0488	0	83.6602	0	75.4931	challenge specific	0	40.5701	0	36.6251	0	48.9608	0.45606	65.4899	1.08587	98.7922	artemis-like isoform X1	other	other	P:single-organism cellular process; P:DNA metabolic process; P:cellular response to DNA damage stimulus; P:single-organism metabolic process
CGI_10028750	sustained	4.90172	139.724	0	146.555	-0.478998	122.283	0	133.453	0	124.579	sustained	-0.529681	112.875	-0.573654	108.407	-0.886495	94.911	0.373221	118.193	0.718027	146.803	nuclear factor NF-kappa-B p105 subunit-like	V/B	Toll/NF-kB pathway	C:nucleus; F:DNA binding; F:transcription factor activity, sequence-specific DNA binding; C:cytoplasm; P:signal transduction; P:regulation of transcription, DNA-templated
CGI_10003083	sustained	0.873068	708.917	1.73356	1171.97	1.72332	1286.9	0	1037.95	-0.390161	961.4	recall opposite	-0.223238	316.392	0	316.643	-0.517168	277.696	1.27704	657.783	2.05462	1098.41	probable ATP-dependent RNA helicase DHX58	virus	IFN-like pathway and RLR recognition	F:nucleotide binding; F:nucleic acid binding; P:metabolic process; F:helicase activity
CGI_10003270	sustained	1.12789	315.931	1.99523	526.645	0.789404	250.874	0	234.86	-0.398785	185.553	recall opposite	-0.596487	90.9767	-0.561173	92.4442	-0.509829	104.526	1.22087	237.625	2.43346	541.918	interferon regulatory factor 8	virus	IFN-like pathway and RLR recognition	F:transcription factor activity, sequence-specific DNA binding; P:hemopoiesis; P:regulation of transcription, DNA-templated; F:regulatory region DNA binding; P:single-organism cellular process; P:defense response; C:intracellular part
CGI_10002841	sustained	0	400.04	0	423.24	-0.245731	379.189	0	396.991	0	385.34	sustained	0	378.871	0	372.367	-0.701589	284.494	0.29296	333.665	0.58933	402.375	TNF receptor-associated factor 3 isoform X2	virus	apoptosis	F:protein kinase binding; F:zinc ion binding; P:negative regulation of NF-kappaB transcription factor activity; P:regulation of proteolysis; P:regulation of apoptotic process; C:cytoplasmic side of plasma membrane; P:toll-like receptor signaling pathway; F:ubiquitin-protein transferase activity; P:tumor necrosis factor-mediated signaling pathway; P:regulation of interferon-beta production; C:CD40…
CGI_10000321	sustained	0	168.729	0	154.309	-0.457868	126.948	0	138.079	0	147.741	not regulated	0	190.046	0	161.615	0	172.228	0	154.831	0	137.79	Brain mitochondrial carrier 1	other	other	P:transmembrane transport; F:structural constituent of ribosome; P:mitochondrial transport; C:integral component of membrane; C:mitochondrial inner membrane; P:translation
CGI_10027458	sustained	0	2160.24	0	1933.46	-0.982328	1141.61	0	1197.48	0	1121.93	sustained	0	2005.53	0	1924.77	-0.273917	1935.19	-0.383894	1409.4	-0.295662	1470.64	peptidyl-prolyl cis-trans isomerase B-like	virus	other	F:peptidyl-prolyl cis-trans isomerase activity; P:protein peptidyl-prolyl isomerization; P:protein folding
CGI_10005474	sustained	1.07515	243.883	1.93817	398.642	1.62284	352.471	0	325.059	0	341.375	recall opposite	-0.540727	73.4488	-0.787247	60.4923	-0.397513	88.1933	1.62212	274.536	2.60521	526.519	NFX1-type zinc finger-containing 1-like	virus	IFN-like pathway and RLR recognition	F:binding
CGI_10016755	sustained	4.53736	187.605	0	190.888	-0.351495	183.11	0	153.59	0	172.328	sustained	-0.380514	171.71	-0.516334	154.539	-0.782136	139.632	0	160.309	0.550933	192.606	strawberry notch homolog 1	other	other	P:regulation of transcription, DNA-templated
CGI_10021885	sustained	2.87171	116.298	-0.399976	109.522	-0.320999	128.804	0	138.791	0	132.689	recall opposite	-0.527431	106.621	-0.805784	86.6868	-0.859515	91.2218	0.436483	118.629	0.875278	158.325	5-aminolevulinate erythroid- mitochondrial-like isoform X1 [Lingula anatina]	other	other	F:pyridoxal phosphate binding; C:mitochondrial matrix; P:protoporphyrinogen IX biosynthetic process; F:5-aminolevulinate synthase activity
CGI_10019028	sustained	1.38824	127.932	0	158.475	-0.400952	147.432	-0.803146	77.7366	0	110.265	recall	-0.558615	124.931	0	169.691	0	241.744	-1.29561	90.6495	-1.01324	110.053	Tripartite motif-containing 2	virus	IFN-like pathway and RLR recognition	F:zinc ion binding; C:intracellular
CGI_10020563	sustained	0	296.623	0	322.565	0.590779	490.046	0	371.917	0	428.345	sustained	-0.23455	264.271	-0.412389	230.943	-0.560949	226.7	0	250.488	0.492697	300.395	helicase with zinc finger domain 2-like isoform X2	virus	IFN-like pathway and RLR recognition	F:metal ion binding; P:metabolic process; F:helicase activity
CGI_10011823	sustained	0	431.7	0	502.942	-0.595102	316.978	0	337.849	0	299.927	sustained	0	409.509	0	407.402	-0.704622	303.533	0	302.357	0	338.672	TGF-beta-activated kinase 1 and MAP3K7-binding 1-like [Monomorium pharaonis]	V/B	signaling	F:protein serine/threonine phosphatase activity; P:protein dephosphorylation; P:phosphorylation; F:kinase activity
CGI_10016092	sustained	0	273.919	0	228.356	-0.908957	167.02	0	157.195	0	159.548	sustained	0	274.276	0	260.061	-1.57666	104.845	0	133.156	0	121.572	multimerin-2-like [Crassostrea gigas]	bacteria	signaling	P:negative regulation of cellular process
CGI_10012610	sustained	3.54838	2169.46	-0.384682	1953.36	-0.802689	1625.98	0	1252.44	-0.369234	1252.63	sustained	-0.320231	2177.1	-0.303853	2178.07	-0.396898	2226.35	-0.646284	1346.71	-0.598402	1369.58	isocitrate dehydrogenase	other	other	F:magnesium ion binding; F:NAD binding; F:isocitrate dehydrogenase (NADP+) activity; P:isocitrate metabolic process; P:tricarboxylic acid cycle
CGI_10017072	sustained	-0.0431719	145.479	-0.5435	161.206	-1.06079	124.85	0.63368	194.159	0	160.734	sustained	-0.725278	150.319	-0.934242	128.974	-1.0677	128.259	0.671245	197.842	0.753712	204.207	Tubulin polyglutamylase TTLL11	other	other	P:cellular protein modification process
CGI_10024393	sustained	1.28942	48.0007	2.37752	93.3749	2.80527	137.406	0	128.959	-0.431894	99.4956	sustained	0	18.4628	0	21.5332	0.379382	26.1022	1.12104	56.0635	2.01575	100.435	Interferon-induced helicase C domain-containing 1	virus	IFN-like pathway and RLR recognition	F:DNA binding; F:ATP binding; P:metabolic process; F:helicase activity
CGI_10013006	sustained	0.592133	100.783	0.30025	74.8861	0.83571	120.834	0	95.6615	0	105.671	sustained	0	73.9468	0	86.6448	0.379682	90.8869	0	88.2346	0.56852	127.039	serine threonine- kinase PLK1	virus	IFN-like pathway and RLR recognition	P:mitotic nuclear division; C:kinetochore; F:protein serine/threonine kinase activity; P:protein phosphorylation; P:cell division; C:nucleus; F:ATP binding; C:centrosome; C:cytoplasm; P:protein localization to chromatin; C:spindle; P:G2 DNA damage checkpoint; C:midbody
CGI_10008810	sustained	0.360098	215.451	0.323235	193.534	0.537319	249.705	0	238.843	0	223.506	recall	0.373178	214.364	0.456518	224.738	0	171.303	0	184.2	0.386501	210.32	Proteasome subunit alpha type-1	V/B	other	P:negative regulation of inflammatory response to antigenic stimulus; C:centrosome; C:extracellular exosome; F:protein binding; C:cytoplasm; C:proteasome core complex, alpha-subunit complex; F:threonine-type endopeptidase activity; P:immune system process; C:nucleoplasm; F:lipopolysaccharide binding; P:ubiquitin-dependent protein catabolic process
CGI_10028340	sustained	0	799.792	0	731.182	0.333059	916.132	0	789.997	0	919.735	sustained	0.308338	868.958	0.35958	890.635	0.634802	1172.58	-0.535123	763.936	-0.591109	724.281	sprouty homolog 2	other	other	P:negative regulation of signal transduction; P:positive regulation of macromolecule metabolic process; P:positive regulation of cellular process; P:regulation of protein phosphorylation; P:regulation of intracellular signal transduction; C:membrane; P:anatomical structure morphogenesis; C:intracellular part; P:lung development
CGI_10015044	sustained	1.10196	180.856	-0.41185	191.979	-1.50131	99.5374	-1.09596	40.993	-1.003	41.934	sustained	-0.383113	207.462	-0.847117	147.495	-0.790008	159.587	-0.706613	88.7408	0	82.5529	heavy metal-binding HIP-like isoform X2 [Crassostrea gigas]	bacteria	signaling	C:collagen trimer; C:integral component of membrane
CGI_10020677	sustained	0.329106	134.125	0.962426	192.095	0.480398	152.169	0	157.751	0	151.817	recall opposite	-0.405496	78.5266	-0.237602	87.5569	0	106.161	0.596563	155.732	1.23706	236.029	E3 ubiquitin- ligase MIB2	virus	apoptosis	F:ubiquitin-protein transferase activity; F:metal ion binding; F:ligase activity; P:protein ubiquitination
CGI_10016539	sustained	0.625866	206.113	0.576651	182.984	0.622609	209.6	0	188.844	0	197.58	sustained	0.709584	215.39	0.83376	232.449	0.307769	174.226	0	173.563	0	192.436	nucleolar 58	virus	other	C:box C/D snoRNP complex; C:small-subunit processome; P:rRNA modification; F:snoRNA binding
CGI_10021863	sustained	0	1202.75	0.428039	1362.55	0.220849	1313.13	0	1622.24	0	1397.71	recall	0.259434	1296.44	0.209862	1238.63	0	1130.59	0.318297	1346.38	0.805826	1860.67	Annexin A7	other	other	P:cellular chemical homeostasis; P:negative regulation of coagulation; C:cytoplasmic part; C:intracellular organelle part; F:calcium-dependent phospholipid binding; P:translation; C:nucleus; F:RNA binding; F:protein binding; C:bounding membrane of organelle; F:calcium ion binding; C:endomembrane system; C:vesicle
CGI_10006477	sustained	0	19.4806	1.02451	35.3298	2.77777	132.781	0	80.3181	0	106.385	recall opposite	0	16.7486	-0.613655	11.2526	0	17.7172	0.746004	30.1079	1.57113	52.7724	E3 ubiquitin- ligase RNF213-like	virus	IFN-like pathway and RLR recognition	F:ATPase activity; F:ubiquitin-protein transferase activity; F:ATP binding; F:metal ion binding; P:protein ubiquitination
CGI_10016363	sustained	0	926.563	0.534076	1341.62	0.589456	1541.21	0	1209.54	-0.487528	1069.28	sustained	0	1099.22	0	940.299	-1.04699	505.817	0	447.998	0.704661	778.427	E3 ubiquitin- ligase XIAP-like isoform X1 [Biomphalaria glabrata]	virus	apoptosis	F:zinc ion binding; F:cysteine-type endopeptidase inhibitor activity; P:negative regulation of apoptotic process; P:cellular process; P:negative regulation of peptidase activity
CGI_10004030	sustained	0.473639	114.505	0.934133	145.856	0.856758	152.014	0	156.089	0	166.972	sustained	0	82.8879	0	91.8302	0.721135	143.642	0.420401	186.343	0.571104	201.45	Heat shock 70 kDa 12A	V/B	other	0
CGI_10003592	sustained	0.243461	76.1518	0	66.0882	0.494745	93.0204	0	69.2622	0	83.1964	priming specific	0.258743	75.8149	0	69.0393	0	73.4149	0	67.4924	0	58.0615	probable E3 ubiquitin- ligase HERC1 isoform X1 [Sturnus vulgaris]	virus	other	P:metabolic process; F:ligase activity
CGI_10006659	sustained	5.24006	177.009	0	163.068	-0.539117	144.405	0	122.952	0	149.127	challenge specific	0	191.401	0	179.145	0	191.984	0	159.172	-0.387285	136.876	Coiled-coil domain-containing 9	V/B	signaling	F:G-protein coupled receptor activity; P:G-protein coupled receptor signaling pathway; C:integral component of membrane
CGI_10017862	sustained	0.475786	206.858	0.648874	214.189	-0.260841	125.823	0	146.006	0	115.528	sustained	0.650142	230.838	0.752733	244.444	-0.807824	88.3849	0	76.9043	0	86.6383	arginase type I	virus	apoptosis	P:arginine metabolic process; F:metal ion binding; P:urea cycle; F:arginase activity
CGI_10028647	sustained	0.582921	143.17	0.477308	122.46	0.67575	156.333	0	118.187	-0.27811	128.724	priming specific	0.531061	136.026	0.455717	127.676	0	113.273	0	108.082	0	102.611	proteasome activator complex subunit 4 isoform X2	other	other	C:nucleus; C:cytoplasm; C:proteasome complex; P:single-organism cellular process; P:DNA metabolic process; P:cellular response to DNA damage stimulus; P:single-organism metabolic process
CGI_10027000	sustained	0.597648	621.598	0.967787	740.634	0.427011	565.616	0	432.864	0	489.856	sustained	0.458401	554.877	0.8606	729.638	0.753321	733.349	0	576.707	-0.524659	474.896	partial [Nematostella vectensis]	other	other	F:chitin binding; C:hyaline layer; F:calcium ion binding; P:chitin metabolic process; C:cytoplasmic vesicle
CGI_10018479	sustained	3.93877	484.373	-0.24319	475.826	-0.515301	439.757	0	402.14	0	424.097	sustained	-0.218903	516.613	0	517.928	-0.866435	353.04	0	365.84	0	358.048	collagen alpha-1(VII) chain-like [Lingula anatina]	V/B	signaling	F:chitin binding; C:collagen trimer; P:chitin metabolic process; C:extracellular region
CGI_10007919	sustained	1.62248	166.064	-0.348358	173.965	-0.607984	161.901	0	148.906	0	154.799	sustained	-0.629785	152.168	-0.614059	152.403	-0.781697	147.674	0	151.422	0	155.902	E3 ubiquitin- ligase UNKL isoform X3	other	other	F:zinc ion binding
CGI_10020425	sustained	0	170.782	0	151.822	-0.671632	115.129	0.497697	162.074	0.572013	176.892	recall opposite	0	188.471	0	144.107	-1.37061	72.8606	0.882692	130.719	1.51464	197.743	ATP-binding cassette sub-family A member 1-like [Biomphalaria glabrata]	virus	other	F:ATPase activity; F:ATP binding; P:metabolic process; C:integral component of membrane; P:transport; F:transporter activity
CGI_10013539	sustained	0	143.768	0.295	149.965	0.676493	219.026	0	250.498	0	181.603	sustained	0	152.719	0.465207	179.842	1.0615	297.215	0	279.134	0	261.117	Tolloid 2	V/B	Toll/NF-kB pathway	P:proteolysis; F:serine-type endopeptidase activity
CGI_10024910	sustained	0.445565	342.916	1.26606	563.738	1.24629	609.349	0	657.643	0	708.823	sustained	0	275.669	0	303.936	0.818666	467.869	0.455421	623.018	0.778677	756.439	heat shock 70 kDa 12A-like [Crassostrea gigas]	V/B	other	0
CGI_10020752	sustained	0.603211	116.264	1.25105	167.241	1.16844	173.993	0	162.872	0	151.036	recall opposite	0	56.5114	-0.442965	52.2226	-0.441497	57.4368	1.08696	123.348	1.90222	206.249	dicer 1	virus	RNAi	F:nucleic acid binding; F:ATP binding
CGI_10006755	sustained	0	107.361	0.704693	154.515	1.12468	224.308	0	196.44	0	245.627	challenge specific	0	87.209	0	66.116	0	111.882	0	174.429	0.907527	203.156	interferon-induced 44-like [Crassostrea gigas]	virus	IFN-like pathway and RLR recognition	F:GTP binding
CGI_10018510	sustained	5.37019	666.021	-0.216256	604.387	-0.801175	448.428	0	398.227	0	443.525	sustained	-0.227177	639.929	0	657.363	-0.570022	543.218	-0.368486	400.419	-0.246171	427.78	selenium-binding 1	other	other	C:nucleus; F:selenium binding; C:membrane; P:protein transport; C:cytosol
CGI_10018754	sustained	0	125.356	0	112.005	0.405167	184.427	0	201.076	0	228.023	not regulated	0	117.709	0	117.621	0	136.319	0	141.613	0	131.96	deleted in malignant brain tumors 1 -like	bacteria	other	C:membrane; F:scavenger receptor activity; P:receptor-mediated endocytosis
CGI_10016364	sustained	0	113.603	0.420086	155.858	-0.346091	101.115	0	104.941	0	92.3912	sustained	-0.439056	90.2692	0	106.983	-1.46884	47.1486	0	58.3718	1.38368	117.907	Baculoviral IAP repeat-containing 2	virus	apoptosis	P:regulation of response to stimulus; P:positive regulation of cellular process; P:regulation of cellular protein metabolic process; P:regulation of apoptotic process; P:negative regulation of programmed cell death; C:intracellular part; P:single-organism process; P:regulation of necroptotic process; P:cellular process
CGI_10002102	sustained	0	36.1622	0.471109	54.6182	2.54956	262.618	0	171.018	-0.913873	127.981	sustained	-1.14379	17.67	-0.649881	25.7159	1.32195	114.32	-0.403315	81.7737	0	110.664	complement C1q tumor necrosis factor-related 3-like	V/B	signaling	C:collagen trimer
CGI_10016615	sustained	3.10891	243.779	4.54192	544.008	5.80921	1333.77	0	1275.48	-0.752223	733.43	challenge specific	0	16.891	0	14.8139	0	19.8037	2.74433	153.819	5.28859	806.928	Exonuclease 3 -5 domain-containing 1	virus	IFN-like pathway and RLR recognition	F:nucleic acid binding; F:3'-5' exonuclease activity; P:nucleic acid phosphodiester bond hydrolysis
CGI_10021244	sustained	1.01891	57.1953	0.790136	44.4665	2.08898	121.518	-0.484666	81.7145	0	107.846	sustained	0.749495	46.5712	0.774341	46.8177	1.63554	91.994	0	74.8876	-0.654107	53.93	E3 ubiquitin- ligase UHRF1	virus	other	F:zinc ion binding; F:ubiquitin protein ligase activity; F:histone binding; P:maintenance of DNA methylation; P:regulation of methylation-dependent chromatin silencing; F:ligase activity; C:nuclear heterochromatin; P:protein ubiquitination
CGI_10007559	sustained	1.49235	520.764	-0.32901	553.029	-1.3377	306.295	0	270.39	0	300.187	sustained	-0.475766	533.45	-0.372013	567.542	-1.05378	385.125	0	354.991	0	378.676	hexokinase-2-like isoform X5 [Aplysia californica]	other	other	F:glucose binding; C:cell; F:ATP binding; P:cellular glucose homeostasis; P:glycolytic process; F:hexokinase activity; P:carbohydrate phosphorylation
CGI_10025847	sustained	0	332.819	-0.209599	297.806	-0.602412	252.49	0	296.987	0	251.566	sustained	0	328.704	0	354.68	-0.926579	207.289	0	201.397	0	229.532	Macrophage mannose receptor 1	bacteria	signaling	P:metabolic process; F:sulfotransferase activity
CGI_10020964	sustained	0	147.814	-0.374291	117.65	-0.832143	95.2925	0	80.5701	0	93.787	sustained	-0.380721	124.837	-0.512142	112.757	-0.371122	135.843	-0.473074	92.8972	-0.493909	89.8393	Endonuclease domain-containing 1	other	other	F:nucleic acid binding; P:nucleic acid phosphodiester bond hydrolysis; F:metal ion binding; F:endonuclease activity
CGI_10012435	sustained	0.427262	182.297	0	153.4	0.360596	177.325	0	172.388	0	177.628	priming specific	0.408068	177.358	0.540429	193.165	0	142.532	0	149.15	0	146.433	DDB1- and CUL4-associated factor 13	virus	other	C:small-subunit processome; P:maturation of SSU-rRNA from tricistronic rRNA transcript (SSU-rRNA, 5.8S rRNA, LSU-rRNA); C:nucleolus; C:Cul4-RING E3 ubiquitin ligase complex
CGI_10019657	sustained	1.37125	97.5938	2.056	139.474	2.42271	184.762	0	195.494	0	181.043	challenge specific	0	50.112	0	43.352	0	44.7744	1.31203	121.545	1.80175	156.306	Tripartite motif-containing 45	virus	IFN-like pathway and RLR recognition	F:zinc ion binding; F:metal ion binding; C:intracellular
CGI_10009742	sustained	4.43326	203.348	0	201.961	-0.596081	169.56	0	214.144	0	195.578	recall opposite	-0.402517	184.845	-0.29868	197.121	-0.283569	217.131	0.381303	271.455	1.08683	437.519	E3 ubiquitin- ligase HACE1-like isoform X2 [Biomphalaria glabrata]	virus	IFN-like pathway and RLR recognition	F:ATP binding; F:protein kinase activity; P:protein phosphorylation
CGI_10006756	sustained	0	96.9624	1.57931	218.72	5.37049	3233.02	0	2849.66	0	2263.9	challenge specific	0	51.8959	0	56.2374	0	63.206	0	118.141	2.65285	419.313	interferon-induced 44-like [Crassostrea gigas]	virus	IFN-like pathway and RLR recognition	F:GTP binding
CGI_10015619	sustained	0.544835	105.137	0.682902	106.433	0.587687	110.399	0	93.2775	0	97.0593	recall	0.385356	92.3529	0.446967	95.4052	0	73.7604	0	85.0399	0.423354	93.0372	nuclear pore complex Nup93-like [Crassostrea gigas]	virus	other	C:nuclear membrane; P:protein import into nucleus; F:structural constituent of nuclear pore; C:nuclear periphery; P:nuclear pore complex assembly; C:viral capsid; P:response to stress; P:macroautophagy; P:poly(A)+ mRNA export from nucleus; C:nuclear pore
CGI_10001246	sustained	1.0782	256.836	2.99116	445.924	4.09589	1032.14	0	938.514	0	997.122	challenge specific	0	51.5108	0	56.8577	0	58.8195	2.58639	440.461	3.55299	722.164	probable E3 ubiquitin- ligase RNF144A	virus	IFN-like pathway and RLR recognition	F:ubiquitin-protein transferase activity; P:proteolysis; F:hydrolase activity; P:protein ubiquitination
CGI_10026985	sustained	2.03889	165.861	-0.425652	159.91	-0.40803	181.093	0	178.895	0	200.706	sustained	-0.263557	191.657	-0.419807	169.916	-0.73052	148.772	0	147.584	0	167.422	deleted in malignant brain tumors 1 -like	bacteria	other	C:integral component of membrane; F:scavenger receptor activity; P:receptor-mediated endocytosis
CGI_10028653	sustained	0	30.9921	0.342739	29.946	0.351324	33.3258	0	28.8259	0	31.6726	priming specific	0.607821	38.8983	0.651873	39.6301	0	26.2813	0	30.1952	0	27.0117	Polyribonucleotide nucleotidyltransferase mitochondrial	other	other	P:RNA phosphodiester bond hydrolysis, exonucleolytic; F:3'-5'-exoribonuclease activity; F:RNA binding; P:RNA processing; P:mRNA catabolic process; F:polyribonucleotide nucleotidyltransferase activity
CGI_10024501	sustained	0	764.378	0	731.714	-0.605348	556.638	0	493.444	0	508.275	sustained	0	749.748	0	790.625	-0.287129	717.832	0	587.839	0	608.668	ATP synthase subunit mitochondrial	other	other	C:proton-transporting ATP synthase complex, catalytic core F(1); F:ATP binding; P:ATP hydrolysis coupled proton transport; F:proton-transporting ATPase activity, rotational mechanism; P:ATP synthesis coupled proton transport; F:proton-transporting ATP synthase activity, rotational mechanism
CGI_10027982	sustained	1.29717	241.556	1.97205	348.84	1.80617	341.416	0	373.29	0	341.895	challenge specific	0	90.2332	0	86.1671	0	101.371	1.30768	252.311	2.17782	442.504	E3 ubiquitin- ligase TRIM33-like isoform X2 [Crassostrea gigas]	virus	IFN-like pathway and RLR recognition	F:zinc ion binding; P:metabolic process; C:intracellular; F:ligase activity
CGI_10004025	sustained	0	33.1859	0.591905	43.2191	2.38835	167.794	0	173.937	0	219.701	sustained	-0.634233	18.9566	-0.407494	22.1688	0.468403	45.239	0.705591	72.5003	1.45102	120.833	deleted in malignant brain tumors 1 -like	bacteria	other	C:membrane; F:scavenger receptor activity; P:receptor-mediated endocytosis
CGI_10016990	sustained	1.87779	155.852	2.91611	281.859	2.29601	199.742	0	176.15	0	152.627	recall opposite	0	30.6229	-0.45537	27.2583	0	34.3137	2.0046	140.697	3.09035	282.15	probable ATP-dependent RNA helicase DDX58	virus	IFN-like pathway and RLR recognition	F:nucleic acid binding; F:ATP binding; P:metabolic process; F:helicase activity
CGI_10020428	sustained	0.86773	228.307	-0.559416	222.044	-0.510542	256.335	0	201.916	0	217.791	sustained	-0.710618	212.896	-0.79305	199.086	-0.654143	239.304	0	191.991	0	231.532	latrophilin-2-like [Crassostrea gigas]	other	other	F:G-protein coupled receptor activity; P:G-protein coupled receptor signaling pathway; C:integral component of membrane; P:cell surface receptor signaling pathway; F:carbohydrate binding
CGI_10016864	sustained	0.591598	87.5272	0.56326	78.8772	0.663914	93.8505	0	96.083	0	99.155	sustained	0.803285	100.029	0.859048	102.836	0.45892	84.227	0	84.9691	0	79.301	RNA polymerase-associated LEO1	other	other	P:stem cell population maintenance; P:negative regulation of myeloid cell differentiation; P:histone monoubiquitination; P:neural crest cell development; P:spinal cord oligodendrocyte cell differentiation; P:embryonic cranial skeleton morphogenesis; C:nucleolus; P:glial cell development; P:mRNA polyadenylation; P:transcription elongation from RNA polymerase II promoter; P:positive regulation of t…
CGI_10005591	sustained	0	3698.25	-0.25788	3217.6	-0.510645	3007.38	0	2260.46	-0.286764	2465.92	sustained	0	3696.15	-0.228981	3468.36	-0.288694	3622.13	-0.453162	2507.19	-0.415407	2536.23	Na+ K+-ATPase alpha subunit	other	other	P:potassium ion transport; F:ATP binding; P:sodium ion transport; F:sodium:potassium-exchanging ATPase activity; F:metal ion binding; P:metabolic process; P:ATP hydrolysis coupled transmembrane transport; C:integral component of membrane; P:establishment or maintenance of transmembrane electrochemical gradient
CGI_10027905	sustained	1.96081	131.499	0	160.916	0.809144	345.084	-0.71206	196.03	-0.515271	234.057	sustained	-0.495035	128.81	-0.824561	100.489	-0.698106	121.855	0	110.977	0.401147	151.615	macrophage-expressed gene 1 -like	bacteria	other	C:integral component of membrane
CGI_10012531	sustained	0.285971	85.9726	0.507631	92.1985	0.462902	99.217	0	107	0	106.041	recall	0.304268	85.5042	0	74.356	0	73.5972	0.437716	95.9601	0.585769	103.908	nucleoporin GLE1-like	other	other	P:regulation of translational termination; C:cytoplasm; F:inositol hexakisphosphate binding; F:phospholipid binding; F:translation initiation factor binding; P:regulation of translational initiation; C:nuclear pore cytoplasmic filaments; P:poly(A)+ mRNA export from nucleus
CGI_10028126	sustained	0	75.3411	0.43756	77.9146	0.494676	90.0547	0	81.6101	0	94.776	not regulated	0	74.7016	0	70.8805	0	65.4751	0	83.3686	0	75.8723	platelet-activating factor acetylhydrolase IB subunit gamma	other	other	C:cytoplasm; F:platelet-activating factor acetyltransferase activity; P:metabolic process; P:brain development; F:hydrolase activity
CGI_10012135	sustained	1.46239	13.0557	2.93389	31.6793	4.62785	111.21	0	80.2281	0	80.366	challenge specific	0	5.2728	0	3.54434	0	5.14195	1.61314	16.9001	3.19876	47.1293	C-type lectin domain family 3 member A	bacteria	signaling	C:membrane; C:integral component of membrane
CGI_10019898	sustained	0.956657	46.8086	2.15324	99.3083	3.20048	224.551	0	150.715	0	179.732	sustained	0	24.8976	0	19.8857	0.792059	42.7409	1.11182	95.1858	1.70329	136.237	sacsin-like	virus	IFN-like pathway and RLR recognition	0
CGI_10017460	sustained	0	177.726	0	145.823	1.15154	406.887	0	338.075	0	399.844	sustained	0	198.873	0	183.156	0.364811	242.477	0	188.039	0	191.476	PREDICTED: uncharacterized protein LOC105348569 [Crassostrea gigas]	virus	apoptosis	C:integral component of membrane
CGI_10003945	sustained	0.789652	156.243	-0.374138	174.62	-1.07098	119.574	0	125.366	0	122.109	sustained	-0.935995	125.203	-0.975866	120.374	-1.34022	101.98	0	112.124	0.417318	127.998	circularly permutated Ras 1-like	other	other	F:GTP binding; F:zinc ion binding; P:ER to Golgi vesicle-mediated transport; P:small GTPase mediated signal transduction; P:intracellular protein transport; C:COPII vesicle coat
CGI_10006939	sustained	0.500535	476.661	0.477125	431.155	0.525283	494.967	0	503.133	0	453.336	recall	0.453323	453.277	0.578655	489.654	0	339.294	0	390.482	0.492985	448.767	26S protease regulatory subunit 10B	other	other	F:ATP binding; C:cytoplasm; P:protein catabolic process; P:proteolysis; F:peptidase activity
CGI_10002997	sustained	0.935674	615.196	1.45463	796.31	2.19793	1457.83	0	1340.99	0	1120.43	challenge specific	0	276.67	0	257.861	0	215.452	1.20509	532.556	2.28903	1056.02	Tripartite motif-containing 3	virus	IFN-like pathway and RLR recognition	F:zinc ion binding; C:intracellular
CGI_10014558	sustained	0.977193	102.705	1.34728	121.121	1.11132	112.579	0	98.1699	0	103.33	sustained	0.442177	68.4715	0.569012	74.2135	0.971695	106.131	0	109.999	0.391202	131.201	heat shock 70 kDa 12A-like [Crassostrea gigas]	V/B	other	F:nucleotide binding; F:ATP binding; C:membrane; C:integral component of membrane
CGI_10013980	sustained	0.786064	97.0308	1.4457	141.044	1.20226	130.021	0	116.003	0	97.047	challenge specific	0	59.1618	0	64.0649	0	48.981	0.812868	86.6031	1.66038	153.398	probable D-tyrosyl-tRNA(Tyr) deacylase 2	V/B	other	F:D-tyrosyl-tRNA(Tyr) deacylase activity; C:cytoplasm; P:regulation of translational fidelity; F:aminoacyl-tRNA editing activity; P:tRNA metabolic process; P:D-amino acid catabolic process
CGI_10022213	sustained	5.31813	252.628	0	241.014	-0.583979	198.923	0	185.126	0	213.802	sustained	-0.180468	252.732	0	287.807	-0.29357	251.78	0	232.719	0	227.284	S-adenosylmethionine decarboxylase proenzyme	other	other	P:spermidine biosynthetic process; P:spermine biosynthetic process; F:adenosylmethionine decarboxylase activity
CGI_10013122	sustained	0.447484	109.659	0.67067	117.171	0.538454	117.969	0	127.398	0	111.17	challenge specific	0	84.7079	0	88.545	0	101.37	0.589201	148.962	0.555855	141.023	Tripartite motif-containing 2	virus	IFN-like pathway and RLR recognition	F:zinc ion binding; C:intracellular
CGI_10021701	sustained	4.61544	187.206	0	199.207	-0.353409	182.417	0	216.524	0	213.195	recall opposite	-0.66602	139.195	-0.797539	125.852	-0.74774	142.386	0.541263	200.126	1.15016	299.167	myocyte-specific enhancer factor 2A-like isoform X1 [Lingula anatina]	other	other	C:nucleus; F:DNA binding; F:transcription factor activity, sequence-specific DNA binding; P:transcription, DNA-templated; P:regulation of transcription, DNA-templated; F:protein dimerization activity; P:single-organism cellular process
CGI_10012437	sustained	0.359051	145.648	1.10012	223.76	0.596756	174.065	0	151.426	0	145.677	recall opposite	-0.461549	79.6318	-0.338004	85.8357	-0.279666	97.4791	0.468167	130.672	1.22406	215.953	E3 ubiquitin- ligase HECTD1	virus	other	F:ubiquitin-protein transferase activity; F:metal ion binding; F:ligase activity; P:protein ubiquitination
CGI_10014035	sustained	0.948858	129.378	1.7604	206.743	1.855	244.182	0	168.249	-0.487279	170.165	recall opposite	-0.289603	51.9482	-0.309371	50.5948	-0.433309	50.6298	1.27373	122.079	2.07029	207.288	probable ATP-dependent RNA helicase DHX58	virus	IFN-like pathway and RLR recognition	F:DNA binding; F:ATP binding; P:metabolic process; F:helicase activity; P:regulation of apoptotic process
CGI_10002041	sustained	0.613664	155.492	0.579499	138.95	0.416976	137.341	0	133.83	0	133.159	recall	0.777803	171.725	0.855881	179.507	0	106.728	0.319997	127.475	0.39081	131.277	probable 28S rRNA (cytosine-C(5))-methyltransferase	other	other	F:RNA binding; P:rRNA processing; F:S-adenosylmethionine-dependent methyltransferase activity; P:methylation
CGI_10021628	sustained	1.40327	118.026	2.102	173.953	2.40661	231.258	0	193.033	0	188.622	sustained	0	37.4137	0	41.9991	1.07939	95.0369	0.789498	162.894	1.62717	284.839	heat shock 70 kDa 12A-like [Crassostrea gigas]	V/B	other	0
CGI_10018220	sustained	0.696358	116.743	0.970295	129.551	1.62175	226.079	0	189.264	0	216.781	sustained	0.666673	112.453	0.579086	104.362	1.18003	172.128	0	153.32	0	151.08	DNA-directed RNA polymerases and III subunit partial	virus	other	P:positive regulation of gene expression, epigenetic; P:transcription initiation from RNA polymerase I promoter; P:transcription from RNA polymerase III promoter; P:transcription elongation from RNA polymerase I promoter; P:7-methylguanosine mRNA capping; P:positive regulation of type I interferon production; P:transcription-coupled nucleotide-excision repair; P:fibroblast growth factor receptor …
CGI_10020256	sustained	0	208.586	0	169.999	0.394777	220.135	0	242.622	0	226.03	priming specific	0.359599	209.127	0.707513	266.283	0	187.241	0	219.966	0	230	multifunctional methyltransferase subunit TRM112	other	other	P:peptidyl-glutamine methylation; P:rRNA (guanine-N7)-methylation; F:transferase activity; P:tRNA methylation
CGI_10013640	sustained	0.654373	76.7232	0.681824	71.9978	1.3925	131.107	0	101.073	0	106.468	challenge specific	0	54.0197	0	55.5729	0	62.6501	0	76.4308	0.486777	83.399	Adenosine deaminase	virus	other	P:regulation of biological quality; P:tube development; P:carbohydrate derivative catabolic process; C:cell part; P:animal organ development; P:purine ribonucleoside monophosphate biosynthetic process; P:purine nucleoside metabolic process; P:regulation of signal transduction; P:immune system process; P:single-organism catabolic process; P:positive regulation of response to stimulus; P:negative r…
CGI_10002225	sustained	0	108.066	0	102.306	-0.344798	93.0454	0	74.0966	0	98.8386	not regulated	0	110.836	0	110.098	0	117.363	0	103.59	0	93.0238	Kinesin KIF17	other	other	C:photoreceptor connecting cilium; C:ciliary basal body; P:metabolic process; P:cell projection organization; C:kinesin complex; P:neurogenesis; F:ATP-dependent microtubule motor activity, plus-end-directed; P:microtubule-based movement; C:periciliary membrane compartment; C:axoneme; C:microtubule; F:microtubule binding; F:ATP binding; P:protein complex localization; P:vesicle-mediated transport;…
CGI_10016937	sustained	1.02388	431.935	0	732.309	0.669357	1084.03	0	1024.97	0	1018.07	recall opposite	-0.842	354.738	-0.88197	338.653	0	635.903	0	645.246	0.922548	1159.91	innexin unc-9-like isoform X1 [Crassostrea gigas]	other	other	C:gap junction; P:ion transport; C:integral component of membrane; C:plasma membrane
CGI_10000669	sustained	0	1063.39	0	1020.2	0.20096	1310.75	0	1182.26	0	1204.39	sustained	-0.232833	928.773	0	956.976	-0.418943	878.704	0	847.098	0	1013.29	aminopeptidase	V/B	other	C:cytoplasm; P:proteolysis; F:metalloexopeptidase activity; F:aminopeptidase activity; F:manganese ion binding
CGI_10027004	sustained	4.71954	360.411	0	392.363	-0.262219	371.735	0	388.811	0	369.691	recall opposite	-0.361806	331.882	-0.430483	313.244	-0.466172	333.226	0.478078	445.857	1.05199	651.931	Caspase-7	virus	apoptosis	P:proteolysis; P:apoptotic process; F:cysteine-type endopeptidase activity
CGI_10027620	sustained	0.763627	293.674	-0.412663	320.847	-0.678868	296.649	0	274.632	0	270.538	sustained	-0.751998	269.46	-0.880888	243.79	-0.956096	252.305	0	234.013	0	265.817	circularly permutated Ras 1-like	other	other	F:zinc ion binding; P:ER to Golgi vesicle-mediated transport; P:intracellular protein transport; C:COPII vesicle coat
CGI_10017087	sustained	3.00184	210.019	-0.427022	190.198	-0.84761	158.751	0	118.788	0	142.157	sustained	-0.250535	230.602	-0.406847	204.477	-0.574168	198.387	-0.682217	116.926	-0.769786	107.85	extensin-like isoform X1 [Crassostrea gigas]	other	other	F:chitin binding; P:chitin metabolic process; C:extracellular region
CGI_10013191	sustained	3.158	135.927	-0.509308	114.272	-0.434477	134.739	0	110.76	0	109.518	sustained	-0.40084	131.306	-0.607728	112.117	-0.801936	107.171	0	103.209	0	105.496	atlastin-2-like [Priapulus caudatus]	virus	Signaling	F:GTP binding; F:identical protein binding; F:GTPase activity; P:Golgi organization; P:metabolic process; C:integral component of membrane; P:protein homooligomerization; C:endoplasmic reticulum; P:endoplasmic reticulum organization
CGI_10004264	sustained	0	215.813	0	180.42	-0.278423	192.985	0	191.408	0	204.87	challenge specific	0	248.579	0	222.801	0	266.045	0	255.648	-0.310475	200.186	serine threonine- kinase H1 homolog	virus	signaling	F:ATP binding; P:multicellular organism development; F:protein serine/threonine kinase activity; P:protein phosphorylation
CGI_10010459	sustained	0.794355	298.52	1.46293	436.406	1.67098	558.189	0	533.851	0	495.517	recall opposite	0	158.17	0	156.426	-0.494965	126.687	1.21403	287.199	2.13686	535.718	probable ATP-dependent RNA helicase DDX58	virus	IFN-like pathway and RLR recognition	F:nucleic acid binding; F:ATP binding; P:metabolic process; F:helicase activity; P:positive regulation of cytokine production; P:response to stimulus
CGI_10005452	sustained	0.677474	103.537	1.83751	197.101	2.10244	261.943	0	170.108	0	222.367	recall opposite	0	51.5366	-0.399685	43.1599	0	55.5391	0.953155	105.747	1.80783	187.358	E3 ubiquitin- ligase RNF213-like	virus	IFN-like pathway and RLR recognition	F:ATPase activity; F:ubiquitin-protein transferase activity; F:zinc ion binding; P:protein ubiquitination
CGI_10001808	sustained	0.345679	196.71	0.267448	171.914	0.491067	222.928	0	213.673	0	196.355	priming specific	0.328147	191.351	0.391708	198.055	0	173.909	0	180.361	0	188.841	26S protease regulatory subunit 7	other	other	F:ATP binding; C:proteasome regulatory particle, base subcomplex; C:cytosolic proteasome complex; C:nuclear proteasome complex; F:peptidase activity; F:TBP-class protein binding; P:ER-associated ubiquitin-dependent protein catabolic process; P:positive regulation of proteasomal protein catabolic process; F:proteasome-activating ATPase activity; F:microtubule-severing ATPase activity; P:positive r…
CGI_10000279	sustained	0	74.7843	1.08681	102.984	0.921391	96.358	0	101.285	0	90.0016	not regulated	0	65.5564	0	48.4153	0	79.0635	0	89.4171	0	97.813	heat shock 70 kDa 12A-like [Crassostrea gigas]	V/B	other	F:nucleotide binding; F:ATP binding
CGI_10016989	sustained	1.41032	431.763	2.79658	757.367	2.06285	487.964	0	429.485	0	405.67	challenge specific	0	93.8692	0	78.6066	0	99.0764	1.78352	356.159	2.71457	652.965	Interferon-induced helicase C domain-containing 1	virus	IFN-like pathway and RLR recognition	F:organic cyclic compound binding; F:heterocyclic compound binding; P:metabolic process; F:helicase activity
CGI_10025470	sustained	0	62.0077	0.773754	104.635	0.881766	125.141	0	102.078	0	114.106	sustained	-0.548659	43.1771	0	59.2163	0.594452	105.739	0	99.1451	0	117.609	E3 ubiquitin- ligase DTX3L	virus	other	F:zinc ion binding
CGI_10023761	sustained	0.905751	56.5695	1.38837	72.9314	1.53351	88.6052	0	63.0543	-0.387576	67.0609	sustained	0.466293	40.6978	0.79566	50.8718	0.983457	62.6347	0	61.7895	0.397661	77.4931	DNA repair RAD50-like isoform X1 [Octopus bimaculoides]	virus	IFN-like pathway and RLR recognition	F:ATPase activity; P:positive regulation of phosphorylation; C:nuclear chromosome part; F:double-stranded DNA binding; P:DNA recombination; P:negative regulation of cellular process; P:chromosome organization involved in meiotic cell cycle; P:regulation of mitotic cell cycle; P:double-strand break repair; C:chromosome, telomeric region; F:protein binding; P:positive regulation of macromolecule me…
CGI_10001287	sustained	4.0689	296.1	-0.420163	255.154	-0.982495	192.406	0	180.829	0	220.378	sustained	-0.375341	280.61	-0.481635	257.261	-1.43525	142.248	0.497785	195.173	0.858173	247.225	Sodium- and chloride-dependent glycine transporter 2	other	other	P:neurotransmitter transport; F:neurotransmitter:sodium symporter activity; P:transmembrane transport; C:integral component of membrane
CGI_10001975	sustained	0	192.837	0	210.108	0.988025	384.128	0	290.223	0	305.613	sustained	0	170.124	0	170.267	1.17781	458.619	-0.710916	262.541	-0.520012	296.013	N-acetylmuramoyl-L-alanine amidase	bacteria	signaling	F:zinc ion binding; P:peptidoglycan catabolic process; P:innate immune response; C:extracellular region; F:N-acetylmuramoyl-L-alanine amidase activity; P:defense response to bacterium
CGI_10025714	sustained	0	171.389	0.35708	176.285	0.662373	242.089	0	270.061	0	254.344	sustained	0	155.58	0.253194	173.31	0.257758	188.863	0	204.124	0.31601	220.734	Transcription initiation factor TFIID subunit partial	virus	signaling	C:nucleus; F:translation initiation factor activity; P:DNA-templated transcription, initiation; P:translational initiation
CGI_10020680	sustained	0	1621.61	0.264624	1686.24	-0.225951	1331.3	0	1665.23	0	1355.74	priming specific	0	1617.44	0.278495	1800.01	0	1745.14	0	1841.52	0	1871.31	ribosome biogenesis NSA2 homolog	other	other	P:maturation of 5.8S rRNA; P:maturation of LSU-rRNA; C:nucleolus; C:preribosome, large subunit precursor
CGI_10025710	sustained	0	105.267	0	98.6913	0.275318	133.959	0	113.775	0	126.221	sustained	0	108.518	0	99.7617	-0.249489	95.9031	0	99.6977	0	106.122	5 -3 exoribonuclease 1 isoform X1	virus	other	F:nucleic acid binding; C:intracellular organelle; P:nucleic acid phosphodiester bond hydrolysis; F:exonuclease activity; P:nuclear-transcribed mRNA catabolic process
CGI_10023712	sustained	0.400825	195.093	0.402385	179.753	0.931509	288.327	0	261.925	0	255.209	sustained	0.43974	197.874	0.633476	224.047	0.567231	231.486	0	225.165	0	214.015	Cleavage and polyadenylation specificity factor subunit 5	virus	other	C:mRNA cleavage factor complex; F:mRNA binding; P:mRNA polyadenylation; F:hydrolase activity
CGI_10016530	sustained	0	362.038	0	327.2	-0.250618	340.777	0	254.222	0	337.454	challenge specific	0	373.355	0	378.581	0	404.074	-0.328659	306.289	-0.520586	262.721	glycogen muscle form-like isoform X1	other	other	F:glycogen phosphorylase activity; F:pyridoxal phosphate binding; F:AMP binding; F:drug binding; F:purine nucleobase binding; F:bile acid binding; P:glycogen catabolic process; C:plasma membrane; F:ATP binding; C:extracellular exosome; C:cytoplasm; P:necroptotic process; P:glucose homeostasis; F:vitamin binding
CGI_10026226	sustained	5.29211	268.758	0	286.455	-0.904566	169.873	0	194.37	0	194.111	sustained	0	293.095	0	292.549	-0.534987	226.488	-0.434978	157.476	0	182.131	tyrosinase tyr-3	other	other	F:oxidoreductase activity; F:metal ion binding; P:oxidation-reduction process
CGI_10007629	sustained	5.0839	420.094	-0.297628	368.072	-0.955937	259.2	0	249.863	0	243.538	sustained	0	409.746	-0.344368	375.808	-1.51353	180.084	0	174.552	0	199.362	Meprin A subunit beta	other	other	F:zinc ion binding; C:membrane; P:proteolysis; F:metalloendopeptidase activity
CGI_10010105	sustained	0.764965	518.64	1.49057	782.402	1.40205	814.337	0	841.827	0	829.401	recall opposite	-0.407104	219.951	-0.45466	210.57	-0.775403	183.473	1.55486	535.227	2.42717	949.452	ATP-dependent RNA helicase chloroplastic-like [Parasteatoda tepidariorum]	virus	IFN-like pathway and RLR recognition	F:nucleotide binding; F:metal ion binding; P:metabolic process; F:helicase activity
CGI_10010458	sustained	0.686492	468.055	1.26747	645.403	1.04628	609.424	0	553.918	0	516.85	recall opposite	0	240.277	0	252.917	-0.785341	173.19	0.852948	304.493	1.84803	603.168	probable ATP-dependent RNA helicase DHX58	virus	IFN-like pathway and RLR recognition	F:nucleic acid binding; P:metabolic process; P:regulation of innate immune response; F:helicase activity; P:regulation of cytokine production
CGI_10007140	sustained	1.08468	117.755	0.807642	88.6869	0.648288	87.5549	0	69.0907	0	82.0042	sustained	1.13687	120.717	1.19215	123.772	0.730988	96.2605	0	76.7787	-0.511124	62.751	mitochondrial 2-oxoglutarate malate carrier -like	other	other	C:nucleus; F:structural constituent of ribosome; P:mitochondrial transport; C:integral component of membrane; C:mitochondrial inner membrane; F:poly(A) RNA binding; P:translation
CGI_10016055	sustained	0.631254	257.117	1.13867	336.094	1.29431	415.089	0	394.847	0	364.793	challenge specific	0	158.609	0	142.807	0	159.732	0.757284	263.482	1.33948	383.434	Poly [ADP-ribose] polymerase 14	virus	IFN-like pathway and RLR recognition	F:nucleotide binding; F:nucleic acid binding; F:transferase activity, transferring glycosyl groups; P:metabolic process; P:proteolysis; C:membrane; P:cell adhesion; F:transferase activity; F:metalloendopeptidase activity; F:NAD+ ADP-ribosyltransferase activity
CGI_10003635	sustained	0.496115	117.349	0.60173	116.284	0.504991	121.064	0	105.272	0	108.702	challenge specific	0	90.7677	0	88.5318	0	93.6769	0	106.16	0.434233	118.914	probable E3 ubiquitin- ligase HERC4 isoform X2	virus	other	F:ubiquitin-protein transferase activity; F:ligase activity; P:protein ubiquitination
CGI_10012871	sustained	0	759.057	0	669.612	-0.759255	477.155	0	438.311	0	443.596	sustained	0	706.971	0	697.372	-0.417353	624.803	-0.339972	469.026	0	505.232	phosphate carrier mitochondrial-like	other	other	C:myelin sheath; C:extracellular exosome; P:transmembrane transport; F:structural constituent of ribosome; C:integral component of membrane; F:symporter activity; C:nucleolus; F:protein complex binding; C:mitochondrial inner membrane; P:translation
CGI_10006640	sustained	5.34416	1079.93	-0.235574	972.464	-0.774022	745.842	0	685.937	0	679.428	sustained	-0.255885	1023.58	-0.249417	1018.23	-1.19114	573.076	0	488.01	0	540.574	alkaline phosphatase	Bacteria	other	P:response to antibiotic; F:alkaline phosphatase activity; C:proteinaceous extracellular matrix; C:plasma membrane; P:developmental process involved in reproduction; F:protein binding; C:extracellular membrane-bounded organelle; F:pyrophosphatase activity; P:endochondral ossification; P:response to lipid; P:dephosphorylation; P:cellular response to organic cyclic compound; P:biomineral tissue dev…
CGI_10017592	sustained	0.369436	171.601	0	138.893	0.38996	178.353	0	161.021	0	155.948	priming specific	0.291739	159.828	0.382145	168.698	0	140.096	0	115.838	0	111.581	baculoviral IAP repeat-containing 7-like	virus	apoptosis	F:zinc ion binding
CGI_10027972	sustained	0.674148	242.369	0.680441	223.455	0.515941	220.723	0	244.338	0	219.983	recall	0.71241	245.376	0.700532	240.628	0	174.229	0.489905	236.061	0.512277	233.637	Ribosome production factor 1	other	other	P:maturation of 5.8S rRNA; P:maturation of LSU-rRNA; F:rRNA primary transcript binding; C:nucleolus; P:ribosomal large subunit assembly; C:preribosome, large subunit precursor; F:poly(A) RNA binding
CGI_10005110	sustained	0.725549	1027.69	1.41971	1390.53	1.05271	1176.52	0	985.49	0	1050.58	sustained	-0.320414	426.307	0	498.802	0.541039	846.876	0.608146	1268.67	0.839214	1436.09	tumor necrosis factor ligand superfamily member 14 isoform X2	virus	apoptosis	P:immune response; C:membrane; F:tumor necrosis factor receptor binding
CGI_10016016	sustained	-2.08923	297.369	-2.61579	198.905	-3.45855	142.975	1.8523	604.252	1.62822	486.436	sustained	-2.48713	261.481	-2.93666	187.017	-4.08838	93.4214	1.65414	289.735	2.48539	518.465	von Willebrand factor type EGF and pentraxin domain-containing 1	other	other	F:chitin binding; P:chitin metabolic process; C:extracellular region
CGI_10026894	sustained	0	108.578	0	99.1229	-0.444029	90.9009	0	84.8225	0	91.2042	challenge specific	0	100.061	0	124.372	0	131.268	-0.525076	85.7446	-0.472749	87.8415	Adenylate kinase isoenzyme 1	other	other	F:adenylate kinase activity; F:cytidylate kinase activity; F:ATP binding; F:uridylate kinase activity; P:nucleotide phosphorylation; P:'de novo' pyrimidine nucleobase biosynthetic process; C:cytoplasm; P:ATP metabolic process; P:pyrimidine nucleotide biosynthetic process
CGI_10025298	sustained	4.40723	122.811	0	124.132	-0.426216	114.759	0	110.51	0	120.843	sustained	-0.232656	126.133	-0.561552	98.6217	-0.390036	121.364	0	128.208	0	145.685	PRKC apoptosis WT1 regulator -like isoform X1	virus	apoptosis	P:apoptotic process
CGI_10005109	sustained	0	1365.79	0.857865	1764.74	1.06188	2228.57	0	2119.17	0	2103.45	sustained	-0.368208	739.061	0	881.878	0.70361	1711.38	0	1715.95	0.471009	2233.12	partial [Ruditapes philippinarum]	virus	apoptosis	P:immune response; C:integral component of membrane; F:tumor necrosis factor receptor binding
CGI_10022154	sustained	5.26608	335.393	-0.237612	302.728	-0.470342	286.942	0	238.129	0	271.599	recall	-0.223401	326.507	0	343.665	0	362.921	-0.301715	280.534	-0.313449	272.595	[Nematostella vectensis]	other	other	F:magnesium ion binding; F:phosphopyruvate hydratase activity; P:glycolytic process; C:integral component of membrane; C:phosphopyruvate hydratase complex
CGI_10014063	sustained	-0.797919	133.685	-1.04656	118.296	-1.31006	109.123	0	84.8424	0	98.9536	sustained	-0.810741	147.35	-0.720123	157.554	-0.731675	171	-0.456728	117.582	-0.79268	90.594	innexin unc-9-like isoform X2 [Octopus bimaculoides]	other	other	C:gap junction; P:regulation of translation; F:protein kinase binding; P:ion transport; P:regulation of protein kinase activity; F:ribosome binding; C:integral component of membrane; P:cellular response to stress; P:positive regulation of kinase activity; F:protein kinase regulator activity; C:plasma membrane
CGI_10014140	sustained	1.21646	77.6071	2.22979	134.58	5.14561	1080	0	1353.83	-1.2371	409.492	challenge specific	0	22.0577	0	30.0113	0	53.3283	1.65149	209.556	3.03237	776.083	hemagglutinin amebocyte aggregation factor-like	V/B	other	F:catalytic activity; P:metabolic process
CGI_10017030	sustained	0.588924	196.365	0.39559	157.339	0.299634	163.499	0	144.759	0	158.957	recall	0.665511	204.013	0.669658	202.431	0	123.081	0.368135	152.41	0.466948	159.823	leucine--tRNA cytoplasmic-like [Aplysia californica]	V/B	signaling	F:ATP binding; P:leucyl-tRNA aminoacylation; F:leucine-tRNA ligase activity; P:regulation of translational fidelity; F:aminoacyl-tRNA editing activity; C:cytosol
CGI_10028287	sustained	5.16198	538.183	-0.380011	443.806	-0.60196	423.771	0	466.42	0	471.317	sustained	0	571.177	0	553.475	-0.316096	532.492	0	484.783	0	447.311	kidney mitochondrial carrier 1-like isoform X2 [Parasteatoda tepidariorum]	other	other	C:mitochondrial membrane; F:structural constituent of ribosome; P:mitochondrial transport; C:integral component of membrane; P:translation
CGI_10009832	sustained	0.529395	156.806	-0.721486	141.512	-0.456275	190.236	0	168.639	0	180.52	sustained	-0.369284	193.357	-0.572142	165.971	-0.566709	181.709	0	160.216	0	155.839	delta 1 [Crassostrea gigas]	virus	IFN-like pathway and RLR recognition	P:Notch signaling pathway; P:multicellular organism development; F:calcium ion binding; C:integral component of membrane
CGI_10013943	sustained	0	87.1285	0	76.2389	0.325736	104.409	0	106.593	0	113.998	sustained	0.265689	96.1784	0.383425	103.473	0.39263	113.057	0	99.4044	-0.290374	86.2951	E3 ubiquitin- ligase Bre1-like	virus	other	F:zinc ion binding; P:metabolic process; F:ligase activity
CGI_10027134	sustained	0	278.252	0	239.317	0.45652	343.397	0	321.748	0	430.617	sustained	0.291365	294.128	0.399895	313.99	0.897899	483.632	-0.450781	334.761	-0.890008	242.2	dimethylaniline monooxygenase [N-oxide-forming] 2-like [Crassostrea gigas]	other	other	F:NADP binding; F:flavin adenine dinucleotide binding; P:oxidation-reduction process; F:N,N-dimethylaniline monooxygenase activity
CGI_10021435	sustained	3.34018	168.523	-0.552389	135.634	-1.09455	103.736	0	107.895	0	119.08	sustained	-0.266904	176.672	-0.31023	169.836	-0.661241	144.693	0	120.61	-0.505785	94.9524	glutamate synthase [NADPH] isoform X1 [Bombus terrestris]	other	other	F:nucleotide binding; P:glutamate biosynthetic process; F:cofactor binding; F:ion binding; P:oxidation-reduction process; F:iron-sulfur cluster binding; F:glutamate synthase activity, NAD(P)H as acceptor
CGI_10005254	sustained	0	367.688	0	313.754	-0.292562	297.597	0	369.583	0	332.903	recall opposite	0	379.959	0	372.971	-0.559626	255.125	0.373277	316.56	0.591992	361.145	asparagine--tRNA cytoplasmic	other	other	F:nucleic acid binding; F:ATP binding; F:5'-flap endonuclease activity; P:DNA repair; C:extracellular exosome; F:asparagine-tRNA ligase activity; P:DNA replication; C:mitochondrion; P:asparaginyl-tRNA aminoacylation; C:Slx1-Slx4 complex
CGI_10003770	sustained	1.05855	104.62	1.69624	146.518	1.58298	148.334	0	130.208	0	131.931	recall	0	50.457	0.533805	68.1245	0	51.2305	0.876448	96.4092	1.36379	130.319	Baculoviral IAP repeat-containing 3	virus	apoptosis	F:zinc ion binding; C:integral component of membrane
CGI_10020474	sustained	5.44826	93.377	-0.200208	85.237	0.34234	138.41	0	155.64	0.374604	183.738	not regulated	0	115.975	0	91.6761	0	108.914	0	124.645	0	109.599	deleted in malignant brain tumors 1 -like	bacteria	other	F:protein tyrosine phosphatase activity; F:calcium ion binding; C:membrane; F:scavenger receptor activity; P:receptor-mediated endocytosis; P:peptidyl-tyrosine dephosphorylation
CGI_10020161	sustained	2.42928	185.449	-0.244335	199.457	0.396206	346.903	0	410.622	0	348.992	recall opposite	-0.404831	190.018	-0.509351	174.643	-0.643227	173.553	0.541775	242.598	0.865482	297.619	Ubiquitin-conjugating enzyme E2 R2	virus	other	F:ATP binding; P:DNA repair; P:nucleic acid phosphodiester bond hydrolysis; F:ubiquitin protein ligase activity; P:proteasome-mediated ubiquitin-dependent protein catabolic process; F:ubiquitin protein ligase binding; F:ubiquitin conjugating enzyme activity; P:protein K48-linked ubiquitination; C:cytoplasm; F:nuclease activity; P:protein monoubiquitination; F:ligase activity
CGI_10025410	sustained	0	889.51	0	867.1	0.574056	1489.09	0	1566.81	0	1718.58	recall opposite	0	1022.12	0.248823	1128.97	0.341717	1309.45	-0.253509	1047.9	-0.608564	800.203	singed [Tribolium castaneum]	other	other	F:actin filament binding; C:cytoskeleton; C:cytoplasm; P:actin filament organization; P:animal organ development; P:cell development; F:protein binding, bridging; P:cell migration
CGI_10008877	sustained	0	1699.95	0	1764.31	-0.904814	1001.09	0	1041.53	0	1085.85	not regulated	0	1780.93	0	1939.16	0	1771.68	0	1501.51	0	1521.76	peroxiredoxin 6	V/B	other	F:peroxidase activity; P:cellular oxidant detoxification; P:oxidation-reduction process; F:peroxiredoxin activity
CGI_10009087	sustained	0	79.096	0.547575	91.9443	0.635027	108.675	-0.502596	72.4209	-0.467908	78.0003	sustained	0	78.1929	0.734073	111.813	1.18735	165.584	-0.801924	88.5577	-0.902509	82.1391	ammonium transporter 1	other	other	F:ammonium transmembrane transporter activity; P:ammonium transmembrane transport; C:integral component of membrane
CGI_10014533	sustained	2.40531	56.3894	3.58681	106.182	5.13901	324.442	0	246.933	0	276.421	challenge specific	0	8.02448	0	12.2057	0	9.27845	2.1861	139.344	3.58229	190.079	Interferon-induced 44	virus	IFN-like pathway and RLR recognition	F:GTP binding
CGI_10005918	sustained	0.451031	210.133	0.601514	214.345	0.311654	194.045	0	198.219	0	186.763	challenge specific	0	136.686	0	151.652	0	160.567	0	183.009	0.444251	205.749	heat shock 70 kDa 12A-like [Crassostrea gigas]	V/B	other	C:membrane; C:integral component of membrane
CGI_10021322	sustained	4.12095	102.666	0	116.7	-0.336294	104.121	0	120.988	0	100.831	sustained	0	105.401	-0.619457	80.813	-0.699102	83.3059	0	91.5331	0.511413	112.153	microtubule-associated 1 light chain 3 alpha [synthetic construct]	V/B	other	P:autophagosome assembly; F:phosphatidylethanolamine binding; F:ubiquitin protein ligase binding; C:late endosome; C:cytosol; C:cytoplasmic vesicle; P:mitophagy; C:autophagosome membrane; C:plastid; C:microtubule; F:microtubule binding; P:cellular response to nitrogen starvation
CGI_10023096	sustained	0	52.5826	0	56.203	0.859513	99.1623	-0.515331	65.4801	0	78.6228	sustained	0	52.2949	0	55.6926	0.411176	74.8219	-0.320299	56.7023	0	77.2517	Enterin neuropeptide	other	other	P:neuropeptide signaling pathway
CGI_10019017	sustained	0	333.573	0	318.889	-0.293801	291.77	0	259.367	0	259.5	sustained	0	303.809	-0.270506	280.87	-0.735059	220.558	0	226.928	0	244.21	baculoviral IAP repeat-containing 2 isoform X2	virus	apoptosis	C:intracellular organelle; F:zinc ion binding; F:protein binding; P:cellular macromolecule metabolic process; P:positive regulation of protein ubiquitination; F:acid-amino acid ligase activity; C:protein complex; P:primary metabolic process; P:programmed cell death; C:plasma membrane part; P:negative regulation of necroptotic process
CGI_10024814	sustained	0	96.9179	0	93.7722	0.453721	126.424	0	163.844	0	132.047	sustained	0	93.0832	0.409597	116.6	0.769522	162.836	0	137.551	0	130.292	MAM and LDL-receptor class A domain-containing 1-like	other	other	F:zinc ion binding; C:membrane; P:proteolysis; F:metalloendopeptidase activity
CGI_10027444	sustained	0.881153	41.4994	2.45713	107.149	3.75232	282.582	0	170.12	0	151.707	challenge specific	0	17.6704	0	16.0114	0	17.7889	1.44851	53.8811	2.797	135.72	helicase with zinc finger domain 2-like isoform X1 [Crassostrea gigas]	virus	IFN-like pathway and RLR recognition	F:nucleotide binding; F:nucleic acid binding; F:5'-flap endonuclease activity; F:ATP binding; F:zinc ion binding; F:metal ion binding; F:single-stranded DNA-dependent ATPase activity; F:ligand-dependent nuclear receptor transcription coactivator activity; P:regulation of nucleic acid-templated transcription; P:DNA replication, Okazaki fragment processing
CGI_10012204	sustained	0	118.724	0	119.364	-0.248482	117.091	0	108.309	0	122.111	challenge specific	0	125.351	0	124.842	0	150.066	0	125.857	-0.266891	116.479	TRAF3-interacting 1-like	virus	apoptosis	P:embryo development; C:centrosome; P:intraciliary transport; P:system development; P:cilium assembly; P:negative regulation of multicellular organismal process; C:cilium; C:intraciliary transport particle B; P:negative regulation of cellular process; P:epithelium development; F:microtubule binding
CGI_10020902	sustained	0.523257	198.897	0.963093	249.838	2.06312	593.835	0	561.122	0	491.47	recall	0.36416	174.862	0.581302	202.205	0	169.759	0	185.776	0.633307	249.445	PREDICTED: uncharacterized protein LOC105347143 [Crassostrea gigas]	other	other	F:transcription factor activity, sequence-specific DNA binding; P:regulation of transcription, DNA-templated; F:sequence-specific DNA binding
CGI_10015644	sustained	0	354.858	-0.297285	285.616	-0.372435	302.603	0	251.149	0	298.004	not regulated	0	335.458	0	353.64	0	453.123	0	363.337	0	392.666	radial spoke head 9 homolog	other	other	C:motile cilium; P:cilium movement involved in cell motility; P:axoneme assembly; P:motile cilium assembly; C:axoneme
CGI_10010886	sustained	0.467317	64.3893	0.890121	79.9151	0.959471	92.4675	0	83.3894	0	100.987	sustained	0	54.0813	0	54.4456	0.81547	86.6825	0	106.029	0.454647	112.146	heat shock 70 kDa 12A-like [Crassostrea gigas]	V/B	other	F:nucleotide binding; F:ATP binding
CGI_10006635	sustained	0.35327	181.574	0.686623	211.44	0.691046	234.875	0	187.79	0	187.378	sustained	0	143.229	0	157.631	0.224738	175.521	0	191.113	0.365913	212.182	Tripartite motif-containing 2 [Crassostrea gigas]	virus	IFN-like pathway and RLR recognition	F:ubiquitin-protein transferase activity; F:zinc ion binding; C:intracellular; F:ligase activity; P:protein ubiquitination
CGI_10023379	sustained	0	54.5971	0	46.2627	0.512916	70.4031	0	64.5186	0	69.5271	recall opposite	0.473304	66.247	0.518826	67.546	0.49813	72.2474	0	59.7448	-0.607065	44.0274	Methyl- -binding domain 4	other	other	C:nucleus; F:DNA binding; P:base-excision repair; F:pyrimidine-specific mismatch base pair DNA N-glycosylase activity
CGI_10014034	sustained	0.681752	403.622	1.43255	622.98	1.45055	697.541	0	584.823	0	585.146	recall opposite	-0.299582	196.007	-0.360353	185.83	-0.554462	176.975	1.03686	352.257	2.01333	678.932	probable ATP-dependent RNA helicase DHX58	virus	IFN-like pathway and RLR recognition	F:DNA binding; F:ATP binding; P:metabolic process; F:helicase activity; P:regulation of apoptotic process
CGI_10006290	sustained	0.59807	181.414	0.615051	168.837	0.656249	192.868	0	165.416	0	176.467	sustained	0.525093	169.816	0.513057	166.661	0.286346	154.142	0	164.066	0	152.287	Nuclear cap-binding subunit 1	virus	RNAi	C:nuclear cap binding complex; P:mRNA cis splicing, via spliceosome; F:RNA cap binding; P:mRNA transport
CGI_10022879	sustained	0	7.48851	0.765124	13.3987	3.83838	150.566	0	131.309	0	163.044	challenge specific	0	5.69023	0	5.60416	0	6.31026	0.808968	11.8048	2.03425	27.0995	deoxynucleoside triphosphate triphosphohydrolase SAMHD1	virus	IFN-like pathway and RLR recognition	F:zinc ion binding; C:plasma membrane; F:dGTPase activity; C:nucleoplasm; P:dGTP catabolic process; P:type I interferon signaling pathway; F:RNA binding; F:protein binding; P:protein homotetramerization; P:regulation of innate immune response; P:defense response to virus; P:dATP catabolic process; F:dGTP binding
CGI_10024079	sustained	3.96479	179.77	0	184.838	-0.394083	176.64	0.344518	218.47	0.321801	225.453	sustained	0	216.531	0	227.412	-0.312802	193.015	0	207.631	0	209.299	Oxysterol-binding -related 11	other	other	P:lipid transport
CGI_10009501	sustained	0	275.945	0	247.829	-0.223961	263.517	0	200.297	0	232.177	challenge specific	0	263.196	0	272.689	0	325.135	-0.474108	222.395	-0.421259	226.434	Methylmalonyl- mitochondrial	other	other	F:modified amino acid binding; F:metal ion binding; F:cobalamin binding; C:mitochondrion; P:post-embryonic development; F:methylmalonyl-CoA mutase activity; P:homocysteine metabolic process
CGI_10024072	sustained	1.1263	73.0475	1.90008	112.372	3.33367	328.645	0	342.619	0	357.23	challenge specific	0	26.7263	0	32.2345	0	43.5523	1.05839	126.329	2.16597	201.539	interferon-induced 44-like [Crassostrea gigas]	virus	IFN-like pathway and RLR recognition	F:GTP binding
CGI_10002412	sustained	0	154.479	0	117.718	1.285	328.315	0	279.34	0	293.263	sustained	0	146.119	0	158.089	0.75194	234.469	0	196.955	0	204.631	cyclin-dependent kinase 1-like	V/B	other	P:cell division; C:nucleus; F:ATP binding; C:microtubule organizing center; F:RNA polymerase II carboxy-terminal domain kinase activity; P:regulation of mitotic cell cycle, embryonic; C:cytoplasm; P:mitotic nuclear division; F:cyclin-dependent protein serine/threonine kinase activity; P:protein phosphorylation
CGI_10003997	sustained	1.32934	132.672	2.35007	251.643	1.33162	131.049	-0.605988	79.4592	0	100.105	sustained	0.968083	99.0685	2.08192	216.364	2.13018	239.13	0	218.218	-0.91879	116.732	von Willebrand factor D and EGF domain-containing -like	other	other	F:ATP binding; F:zinc ion binding; F:ATPase activity, coupled to transmembrane movement of substances; P:transmembrane transport; P:proteolysis; C:integral component of membrane; F:metalloendopeptidase activity
CGI_10019151	sustained	0.468741	548.326	0.903902	682.258	0.487744	562.723	0	591.502	0	538.926	recall opposite	0	382.792	0	354.678	-0.834384	228.881	0.739054	375.96	1.54266	638.264	transcription factor IIIB 50 kDa subunit	V/B	signaling	F:zinc ion binding; P:regulation of transcription, DNA-templated; P:DNA-templated transcription, initiation
CGI_10015222	sustained	0.379289	118.421	0.48486	117.397	0.422548	124.792	0	126.269	0	120.04	recall	0.415198	119.557	0.528424	128.202	0	92.6234	0.247506	105.219	0.355754	111.121	26S protease regulatory subunit 8	other	other	F:ATP binding; C:proteasome regulatory particle, base subcomplex; F:fatty-acyl-CoA binding; C:cytosolic proteasome complex; C:nuclear proteasome complex; F:peptidase activity; F:TBP-class protein binding; P:ER-associated ubiquitin-dependent protein catabolic process; P:positive regulation of proteasomal protein catabolic process; F:proteasome-activating ATPase activity; P:positive regulation of R…
CGI_10018741	sustained	0	109.937	0	100.409	0.995724	241.333	-0.802561	124.079	0	200.664	sustained	0	102.875	0	123.506	1.45764	349.055	-0.928889	168.036	-0.88354	172.319	kynurenine formamidase-like [Biomphalaria glabrata]	other	other	F:arylformamidase activity; P:tryptophan catabolic process to kynurenine; C:integral component of membrane
CGI_10012322	sustained	0.776321	98.9889	1.24886	125.586	1.37893	152.083	0	176.469	0	169.32	sustained	0.256817	66.8415	0.427189	74.7206	0.395647	79.2338	0.897394	143.881	1.33242	188.716	E3 ubiquitin- ligase NEURL1B-like isoform X2 [Crassostrea gigas]	V/B	other	F:zinc ion binding; C:integral component of membrane
CGI_10025375	sustained	0.651753	7.71953	0	5.49823	1.60212	15.0093	-0.618146	8.80515	0	10.3063	sustained	0	5.84954	0	6.03183	0.841589	9.10463	-0.611817	5.41501	0	7.0537	serine threonine- kinase Chk1-like	other	signaling	P:chromatin modification; F:ATP binding; P:DNA damage checkpoint; P:regulation of mitotic nuclear division; C:nuclear lumen; P:regulation of transcription, DNA-templated; P:cellular response to abiotic stimulus; F:protein serine/threonine kinase activity; P:single-organism metabolic process; C:chromosomal part; P:peptidyl-threonine phosphorylation
CGI_10010874	sustained	0	135.273	0	146.906	0.875076	262.58	0	264.779	0	221.711	sustained	0.457137	188.918	0.446771	185.993	1.17728	335.53	-0.304648	258.951	0	315.866	Non-lysosomal glucosylceramidase	other	other	P:RNA phosphodiester bond hydrolysis, endonucleolytic; P:rRNA transcription; F:endoribonuclease activity
CGI_10008574	sustained	0	522.249	0	522.439	-0.309476	445.407	0	457.942	0	450.298	not regulated	0	513.273	0	546.595	0	578.16	0	433.142	0	458.485	Cytochrome c oxidase subunit mitochondrial	other	other	F:cytochrome-c oxidase activity; P:hydrogen ion transmembrane transport; C:mitochondrial respiratory chain complex IV
CGI_10002315	sustained	2.16902	120.033	-0.623324	100.488	-0.865446	93.9598	0	83.2715	0	101.058	challenge specific	0	143.673	0	125.136	0	157.276	0	101.562	-0.622394	94.1793	BTB POZ domain-containing KCTD16	other	signaling	P:protein homooligomerization
CGI_10003721	sustained	0.617152	55.4927	0.595719	50.0252	1.33721	92.8607	0	77.977	0	110.09	sustained	0.610159	54.2003	0.826026	62.541	0.886933	70.285	0	79.8224	0	65.426	DNA replication licensing factor MCM3	virus	other	C:nucleus; F:DNA binding; F:ATP binding; P:DNA replication initiation; F:DNA helicase activity; P:DNA duplex unwinding; C:MCM complex
CGI_10003352	sustained	0.506083	117.551	0.973244	149.318	1.07406	177.598	0	157.908	0	166.43	sustained	0	88.6993	0	95.7483	0.599042	131.97	0	148.333	0.320533	154.645	IWS1 homolog isoform X1 [Crassostrea gigas]	other	other	P:proteolysis; P:apoptotic process; F:cysteine-type endopeptidase activity
CGI_10015152	sustained	0	859.965	0	798.844	0.229889	1011.64	0	972.615	0	901.13	recall opposite	0	763.482	0	718.896	-0.466277	642.51	0.27993	747.18	0.520585	865.501	transitional endoplasmic reticulum ATPase	virus	other	F:ATPase activity; P:chordate embryonic development; C:FACT complex; C:site of double-strand break; C:myelin sheath; P:positive regulation of oxidative phosphorylation; P:positive regulation of ATP biosynthetic process; C:VCP-NPL4-UFD1 AAA ATPase complex; P:positive regulation of Lys63-specific deubiquitinase activity; F:lipid binding; P:double-strand break repair; F:ATP binding; P:NADH metabolic…
CGI_10007774	sustained	0	104.371	0.390589	121.558	0.551961	151.141	0	134.481	0	137.51	recall opposite	-0.19748	85.9939	-0.334919	77.2855	-0.380876	81.554	0.332199	98.5438	0.87129	140.458	Ubiquitin-like modifier-activating enzyme 1	virus	other	P:cellular protein modification process; P:cellular response to DNA damage stimulus; C:lysosomal membrane; F:poly(A) RNA binding; P:ubiquitin-dependent protein catabolic process; C:heterochromatin; C:nucleus; F:ubiquitin-protein transferase activity; F:ATP binding; C:rough endoplasmic reticulum membrane; C:extracellular exosome; F:protein binding; P:axonogenesis; C:mitochondrion; C:cytosol; F:ubi…
CGI_10021954	sustained	1.70537	371.291	2.44271	554.829	2.06837	470.666	0	523.449	0	464.086	recall opposite	0	89.8664	-0.375792	80.5656	0	105.662	1.91383	395.745	2.76618	692.01	ATP-dependent RNA helicase chloroplastic-like [Parasteatoda tepidariorum]	virus	IFN-like pathway and RLR recognition	F:nucleic acid binding; F:ATP binding; F:zinc ion binding; P:metabolic process; F:ATP-dependent helicase activity
CGI_10019170	sustained	0.623581	48.2895	1.42438	77.6101	1.92651	121.674	0	102.708	0	111.47	sustained	0.315629	38.0497	0.53229	43.898	0.95627	63.9378	0	62.5691	0.661556	95.2731	ADP-ribosylarginine hydrolase-like isoform X4 [Aplysia californica]	bacteria	other	F:magnesium ion binding; F:ADP-ribosylarginine hydrolase activity; P:regulation of vesicle fusion; P:activation of GTPase activity; F:GTPase activator activity; C:endomembrane system; P:protein de-ADP-ribosylation; P:intracellular protein transport; F:Rab GTPase binding; C:intracellular
CGI_10016528	sustained	2.92376	100.265	-0.26581	102.578	-0.354328	107.381	0	104.144	0	105.321	sustained	-0.340133	103.858	-0.634748	83.5116	-0.814508	80.3809	0.398303	101.701	0.583956	113.381	ribosomal S6 kinase alpha-5 isoform X1	V/B	other	F:magnesium ion binding; C:nucleus; F:ATP binding; P:histone H3-S28 phosphorylation; F:histone kinase activity (H3-S10 specific); F:calmodulin-dependent protein kinase activity; C:ribosome; P:positive regulation of transcription from RNA polymerase II promoter; P:intracellular signal transduction; P:histone H3-S10 phosphorylation; F:protein kinase C activity
CGI_10006857	sustained	0.564097	108.342	0.804694	117.58	0.790444	128.838	0	135.02	0	143.903	sustained	0	70.3498	0	75.2864	0.603276	117.023	0.516216	163.277	0.600765	167.538	heat shock 70 kDa 12A-like	V/B	other	0
CGI_10003301	sustained	1.09872	299.808	1.84149	455.615	2.56749	838.14	0	721.295	0	751.935	recall opposite	-0.587734	88.1523	-0.70061	80.643	-0.587063	95.4726	1.74398	315.303	2.76034	620.017	NFX1-type zinc finger-containing 1-like	virus	IFN-like pathway and RLR recognition	F:poly(A) RNA binding
CGI_10006263	sustained	0.659524	194.552	-0.643959	182.575	-0.660272	201.999	0	178.332	0	227.407	sustained	-0.572026	205.155	-0.900137	161.19	-0.619794	213.901	0	226.294	0	244.545	homeodomain-interacting kinase 2-like isoform X1	other	other	C:nuclear part; F:DNA binding; F:ATP binding; P:positive regulation of molecular function; P:camera-type eye morphogenesis; P:positive regulation of transcription, DNA-templated; F:protein kinase activity; P:cell surface receptor signaling pathway; P:negative regulation of cellular process; P:protein phosphorylation; P:regulation of signal transduction; P:regulation of transcription from RNA poly…
CGI_10026515	sustained	0.305202	382.303	0.363798	367.066	0.480453	442.326	0	469.412	0	518.086	sustained	0.405388	403.857	0.632559	468.764	0.536729	475.672	0	484.856	0	476.813	6-phosphogluconate decarboxylating-like	other	other	C:nucleus; P:pentose-phosphate shunt, oxidative branch; C:extracellular exosome; F:phosphogluconate dehydrogenase (decarboxylating) activity; P:pentose biosynthetic process; P:oxidation-reduction process
CGI_10014593	sustained	0.0869569	934.944	-0.806362	843.263	-0.576458	1109.37	0	908.838	0	1012.49	recall	-0.633732	1015.86	-0.668413	979.934	0	1669.02	-0.828341	882.447	-0.619893	1011.84	sulfate transporter-like [Lingula anatina]	other	other	F:secondary active sulfate transmembrane transporter activity; C:integral component of membrane; P:sulfate transmembrane transport; C:plasma membrane
CGI_10011426	sustained	0.218634	133.144	0	111.924	-0.385401	89.4657	0	82.0719	0	88.9295	sustained	0.254408	134.345	0	126.664	-0.650621	76.672	0	88.872	0.294683	88.2355	ATP-binding cassette sub-family E member 1	virus	other	F:ATP binding; P:metabolic process; P:organic phosphonate transport; P:organophosphate ester transport; F:organic phosphonate transmembrane-transporting ATPase activity
CGI_10013151	sustained	0.484787	77.7584	0.402412	67.4052	1.52385	163.913	0	130.81	0	172.406	sustained	0.342648	69.1833	0.409899	71.7462	1.86014	216.616	0	193.97	0	192.494	excitatory amino acid transporter 1-like isoform X1	V/B	other	P:dicarboxylic acid transport; P:transmembrane transport; F:sodium:dicarboxylate symporter activity; C:integral component of membrane
CGI_10002459	sustained	0.430582	163.715	0.942317	215.3	0.648371	194.661	0	169.977	0	182.284	sustained	0	121.749	0.265116	141.9	0.403238	169.762	0.278661	198.304	0.554223	234.162	heat shock 70 kDa 12A-like	V/B	other	0
CGI_10026316	sustained	0.30578	11967.4	0.681694	14314.6	-0.490902	7027.54	0	9473.16	0	8350.51	recall opposite	0	9706.34	-0.176065	8311.87	-1.77933	2913.59	1.16542	6431.86	2.45423	15567	inhibitor of apoptosis	virus	apoptosis	F:zinc ion binding
CGI_10005003	sustained	2.15486	164.813	3.04841	271.829	2.58374	213.621	0	147.772	-0.485616	148.483	challenge specific	0	31.1694	0	31.5791	0	34.2173	2.0951	148.979	2.91017	249.061	signal transducer and transcription activator isoform X5 [Stomoxys calcitrans]	virus	JAK/STAT	C:nucleus; F:DNA binding; F:transcription factor activity, sequence-specific DNA binding; P:signal transduction; P:hemopoiesis; P:regulation of transcription, DNA-templated; F:signal transducer activity
CGI_10028411	sustained	0	111.353	0	129.471	-0.646764	105.263	0	155.261	0	123.132	challenge specific	0	136.299	0	145.543	0	195.496	-0.486699	130.708	0	153.461	dual oxidase 2-like	V/B	other	F:peroxidase activity; P:response to oxidative stress; P:response to organic substance; F:calcium ion binding; C:integral component of membrane; P:cellular oxidant detoxification; P:regulation of microtubule polymerization or depolymerization; P:oxidation-reduction process; F:heme binding
CGI_10022328	sustained	1.10942	85.8888	1.68967	115.175	1.87647	138.679	0	135.759	0	116.404	challenge specific	0	35.1649	0	49.6409	0	38.3536	1.00531	81.8091	1.43967	103.487	tripartite motif-containing 2-like	virus	IFN-like pathway and RLR recognition	0
CGI_10019249	sustained	0.511609	25.1422	0.570391	24.0112	0.524191	25.7342	0	22.4411	0	22.4107	not regulated	0	19.0058	0	20.7584	0	21.811	0	22.2617	0	22.7764	serine- kinase ATM-like	virus	signaling	P:DNA damage checkpoint; P:DNA repair; P:regulation of cellular process; P:replicative senescence; P:multicellular organism development; P:telomere maintenance; P:histone phosphorylation; F:protein serine/threonine kinase activity; F:binding; P:response to ionizing radiation
CGI_10027462	sustained	0	1755.69	0	1644.56	0.624348	2501.47	0	2981.31	0.413142	3395.02	sustained	0	1540.86	0	1768.87	0.875283	3082.91	0	2879.51	0.263287	3466.62	cofilin [Fusarium oxysporum FOSC 3-a]	virus	other	F:actin binding; P:actin filament depolymerization; C:actin cytoskeleton
CGI_10006027	sustained	0	41.3979	0.555571	61.6521	0.445869	62.964	0	63.7431	0	60.3267	challenge specific	0	39.5869	0	38.5347	0	47.6075	0	53.0684	0.700638	73.2619	CREB-binding -like isoform X2	virus	IFN-like pathway and RLR recognition	P:cell cycle arrest; C:PML body; P:base-excision repair; P:protein sumoylation; P:determination of adult lifespan; P:nucleotide-excision repair; P:transcription from RNA polymerase II promoter; P:intrinsic apoptotic signaling pathway in response to DNA damage by p53 class mediator; F:transcriptional activator activity, RNA polymerase II transcription regulatory region sequence-specific binding; P…
CGI_10028806	sustained	1.6735	147.465	2.527	240.499	1.81234	161.212	0	150.308	-0.576921	105.738	challenge specific	0	42.1035	0	49.1928	0	53.2667	1.99493	220.121	3.0993	441.596	[Nematostella vectensis]	other	other	P:ventricular system development; P:immune response; P:movement of cell or subcellular component; C:membrane; F:tumor necrosis factor receptor binding; P:pattern specification process
CGI_10028328	sustained	0	155.282	0	151.893	-0.873057	103.415	0.644643	167.286	0	135.241	recall opposite	-0.583804	120.049	-0.777008	103.967	-1.15963	86.7227	0	116.199	1.16043	186.751	dual specificity phosphatase 19-like	virus	JAK/STAT	F:protein tyrosine phosphatase activity; P:peptidyl-tyrosine dephosphorylation; F:protein tyrosine/serine/threonine phosphatase activity
CGI_10026645	sustained	0.238134	174.196	0	157.1	0.324836	189.532	0	177.561	0	178.506	priming specific	0.225682	170.251	0.280518	175.155	0	150.761	0	164.084	0	169.29	cell division cycle 5	other	other	P:cell division; F:DNA binding; C:catalytic step 2 spliceosome; P:signal transduction involved in DNA damage checkpoint; C:cytoplasm; C:nuclear speck; C:membrane; C:DNA replication factor A complex; C:Prp19 complex; C:nucleolus; F:WD40-repeat domain binding; F:poly(A) RNA binding
CGI_10007796	sustained	-0.225352	386.95	-0.835284	355.372	-1.25499	295.797	0.499219	416.983	0.578745	463.997	sustained	-0.512047	476.634	-0.684862	418.044	-1.24464	307.273	0	390.087	0.580175	433.94	cytochrome P450 2J6-like	V/B	other	F:iron ion binding; F:oxidoreductase activity, acting on paired donors, with incorporation or reduction of molecular oxygen; C:integral component of membrane; P:oxidation-reduction process; F:monooxygenase activity; F:heme binding
CGI_10026304	sustained	-1.40072	2932.36	-1.25479	2996.06	-1.83565	2243.33	1.11078	5139.45	0.671467	3750.11	sustained	-1.52354	2645.45	-1.41412	2793.51	-2.25005	1727.56	1.05781	3513.41	1.79446	5755.98	CCAAT enhancer binding	V/B	signaling	F:transcription factor activity, sequence-specific DNA binding; P:transcription, DNA-templated; P:regulation of transcription, DNA-templated; F:sequence-specific DNA binding
CGI_10027512	sustained	1.98558	1264.81	2.71264	1853.55	1.87752	1119.84	0	863.051	-0.601002	700.769	recall opposite	0	212.256	-0.476567	198.122	-0.518136	211.273	1.86818	816.571	2.89478	1563.49	Toll-like receptor 13	V/B	Toll/NF-kB pathway	P:signal transduction; P:innate immune response; C:integral component of membrane
CGI_10026058	sustained	0.638468	472.477	0.448598	380.486	1.71161	1014.24	0	867.326	0	1086.68	sustained	0.586457	447.262	0.920406	564.696	1.23318	753.661	0	680.828	0	579.898	proliferating cell nuclear antigen-like	other	other	C:PCNA complex; C:nucleus; F:DNA binding; F:DNA polymerase processivity factor activity; P:response to bacterium; P:leading strand elongation; P:regulation of DNA replication; P:mismatch repair; P:response to activity; P:translesion synthesis
CGI_10027619	sustained	0.425165	47.6473	0.934799	62.3871	1.26679	86.8909	0	62.1689	-0.463634	61.0762	challenge specific	0	28.2115	0	30.3374	0	31.3194	0	36.4712	0.825729	52.5125	thymidine phosphorylase [Lepisosteus oculatus]	virus	other	F:phosphorylase activity; P:pyrimidine nucleobase metabolic process; F:thymidine phosphorylase activity; C:cytosol; F:pyrimidine-nucleoside phosphorylase activity; P:pyrimidine nucleotide metabolic process; P:pyrimidine nucleoside metabolic process
CGI_10005256	sustained	0.5023	195.366	0.575987	188.969	0.462656	193.853	0	184.314	0	181.147	recall	0.489119	190.78	0.720487	222.047	0	163.903	0	163.669	0.303204	189.761	Eukaryotic translation initiation factor 3 subunit J	other	other	F:translation initiation factor activity; P:formation of translation preinitiation complex; C:eukaryotic 43S preinitiation complex; C:eukaryotic 48S preinitiation complex; P:regulation of translational initiation; C:eukaryotic translation initiation factor 3 complex
CGI_10024258	sustained	0.251989	218.573	0	187.593	0.370716	242.965	0	219.951	0	240.99	priming specific	0.26816	217.169	0.373293	231.476	0	206.887	0	206.637	0	200.596	FACT complex subunit SSRP1-like	virus	other	C:nucleus; F:DNA binding; F:protein binding; F:oxidoreductase activity; C:intracellular non-membrane-bounded organelle; P:DNA metabolic process; P:cellular response to DNA damage stimulus; P:single-organism metabolic process; P:cellular macromolecule biosynthetic process
CGI_10025746	sustained	2.81966	2579.56	-0.425987	2386.99	-0.441734	2632.93	0	2113.02	0	2509.1	recall	-0.321887	2735.11	0	2950.57	0	3357.32	0	2598.83	-0.501558	2209.77	phosphatase 1 regulatory subunit 3B-like [Lingula anatina]	other	other	P:glycogen metabolic process
CGI_10024295	sustained	0	249.391	0.842366	348.237	1.44708	585.064	0	537.947	0	494.694	recall opposite	-0.405984	151.792	0	160.296	0	249.835	0	269.208	0.676569	376.626	heat shock 70 kDa 12A-like [Crassostrea gigas]	V/B	other	C:membrane; C:integral component of membrane
CGI_10009111	sustained	0	175.156	0	157.003	-0.558074	126.772	0	113.813	0	121.357	priming specific	0	172.703	-0.227879	151.246	0	167.77	0	153.55	0	135.806	synaptotagmin-1-like isoform X1 [Lingula anatina]	virus	other	F:calcium ion binding; C:cytosol; C:integral component of synaptic vesicle membrane; F:SNARE binding; P:synaptic vesicle exocytosis; P:negative regulation of calcium ion-dependent exocytosis
CGI_10026606	sustained	0.884019	172.36	0.824299	151.074	1.22344	220.753	0	208.317	0	205.381	sustained	1.12308	202.005	1.31609	228.116	1.37189	254.64	0	194.121	-0.584593	157.88	chromobox homolog partial	other	other	P:positive regulation of DNA repair; C:PRC1 complex; P:transcription, DNA-templated; P:protein sumoylation; F:methylated histone binding; P:positive regulation of cell proliferation; C:nucleoplasm; P:negative regulation of transcription from RNA polymerase II promoter; C:heterochromatin; C:nuclear chromatin; P:positive regulation of collagen biosynthetic process; F:ubiquitin-protein transferase a…
CGI_10008813	sustained	2.50735	379.538	-0.426612	359.165	-0.643869	344.376	0.588439	509.372	0.328902	441.13	priming specific	-0.415393	386.406	-0.399394	386.546	0	532.727	0	548.924	0	485.352	BTB POZ domain-containing KCTD10 [Crassostrea gigas]	other	signaling	P:protein homooligomerization
CGI_10007647	sustained	0	280.857	0	215.407	-1.10112	122.989	0.906726	275.938	0.613543	206.49	recall opposite	0.601175	409.78	0	285.972	-0.793301	156.234	0.879063	290.105	1.08273	320.312	15-hydroxyprostaglandin dehydrogenase [NAD(+)]	other	other	C:integral component of membrane; P:oxidation-reduction process; F:alcohol dehydrogenase (NAD) activity
CGI_10026186	sustained	3.60043	401.706	-0.443346	346.585	-0.514158	367.531	0	363.734	0	427.917	recall	0	452.732	-0.22423	426.842	0	505.69	-0.331535	382.734	-0.399137	357.657	calpain-B-like isoform X1 [Crassostrea gigas]	virus	apoptosis	F:calcium ion binding; P:proteolysis; F:calcium-dependent cysteine-type endopeptidase activity; C:intracellular
CGI_10001571	sustained	0	1368.23	0	1356.32	-0.643179	857.843	0	974.612	0	920.133	not regulated	0	1376.93	0	1412.13	0	1256.57	0	1201.86	0	1250.81	elongation factor 1-gamma-like	other	other	C:nucleus; F:translation elongation factor activity; C:cytoplasm; P:glutathione metabolic process; F:glutathione transferase activity; P:translational elongation
CGI_10018147	sustained	1.1967	250.869	1.89079	361.43	2.16824	481.038	0	324.459	0	373.804	sustained	0	128.921	0	107.846	0.518535	156.663	0.657295	242.139	1.17797	339.975	tyrosine- kinase JAK2-like	virus	JAK/STAT	F:ATP binding; P:peptidyl-tyrosine phosphorylation; C:cytoskeleton; F:non-membrane spanning protein tyrosine kinase activity; F:calcium ion binding
CGI_10006413	sustained	0.274293	1437.56	0.262979	1316.44	0.237837	1436.49	0	1477.82	0	1321.8	recall opposite	0	1226.99	0.190229	1319.66	-0.199708	1093.35	0	1164.76	0.530904	1483.78	spliceosome RNA helicase DDX39B isoform X1	virus	other	F:peptide antigen binding; C:nuclear speck; C:spliceosomal complex; C:transcription export complex; P:cellular response to DNA damage stimulus; P:antigen processing and presentation of peptide antigen via MHC class I; C:U6 snRNP; F:ATP-dependent protein binding; P:spliceosomal complex assembly; C:U4 snRNP; C:MHC class I protein complex; F:ATP-dependent RNA helicase activity; F:poly(A) RNA binding…
CGI_10019403	sustained	0.758461	477.095	0.716937	425.179	0.692751	463.748	0	415.762	0	423.241	sustained	0.863113	506.826	0.956695	534.478	0.255709	353.406	0.314208	422.087	0.408318	440.093	46 kDa FK506-binding nuclear -like isoform X2	other	other	C:endoplasmic reticulum membrane; F:peptidyl-prolyl cis-trans isomerase activity; F:FK506 binding; P:chaperone-mediated protein folding; P:protein peptidyl-prolyl isomerization
CGI_10012038	sustained	0.263045	244.554	0	211.7	0.399131	274.987	0	242.844	0	294.335	sustained	0.450967	274.974	0.492728	279.91	1.10377	466.339	-0.678137	275.402	-0.788564	250.581	receptor-transporting 4-like isoform X1 [Biomphalaria glabrata]	virus	other	P:sensory perception of chemical stimulus; F:olfactory receptor binding; P:protein targeting to membrane; C:intracellular; P:protein insertion into membrane
CGI_10008933	sustained	0	206.14	0	187.552	0.252337	227.904	0	194.689	0	221.333	priming specific	0.213271	213.186	0	198.498	0	189.113	0	202.843	0	193.023	cullin-associated NEDD8-dissociated 1-like	virus	other	C:nucleus; P:SCF complex assembly; P:protein ubiquitination
CGI_10007976	sustained	0.804634	54.5298	1.51629	81.8864	1.82423	112.066	0	91.3743	0	103.422	challenge specific	0	31.0159	0	28.0107	0	38.2418	0.720987	61.8919	1.50779	104.034	MORC family CW-type zinc finger 3	virus	other	P:regulation of biological quality; P:single-organism cellular process; P:protein phosphorylation; C:nucleoplasm; P:single-organism developmental process
CGI_10025106	sustained	4.84967	1401.98	0	1475.97	-0.513373	1201.48	0	1041.2	0	1108.39	not regulated	0	1451.34	0	1509.02	0	1697.22	0	1436.91	0	1431.44	epididymal secretory glutathione peroxidase-like	V/B	other	P:response to oxidative stress; F:glutathione peroxidase activity; P:cellular oxidant detoxification; P:oxidation-reduction process
CGI_10018833	sustained	-1.4669	6735.88	-1.51739	6061.87	-1.85497	5375.08	-0.995082	2352.42	-0.594535	3413.75	sustained	-1.28634	6891.74	-1.36678	7083.63	-0.826715	11330.3	-2.08374	2398.98	-2.31672	1748.41	Extracellular superoxide dismutase [Cu-Zn] [Crassostrea gigas]	V/B	other	F:metal ion binding; P:removal of superoxide radicals; P:oxidation-reduction process; F:superoxide dismutase activity
CGI_10020681	sustained	0.582223	211.593	1.14264	287.625	0.478339	200.696	0	190.154	0	189.926	sustained	0	135.701	0	155.211	0.247638	176.571	0.308005	211.143	0.749189	279.192	E3 ubiquitin- ligase MIB2	virus	apoptosis	F:ubiquitin-protein transferase activity; F:zinc ion binding; F:ligase activity; F:NAD+ ADP-ribosyltransferase activity; P:protein ubiquitination
CGI_10024148	sustained	5.39621	106.801	0	114.909	-0.286996	102.787	0	85.9726	0	94.3353	recall opposite	-0.548731	81.7848	-0.702038	72.7796	-0.594808	85.5613	0.275105	99.0687	1.04495	166.348	histone-lysine N- H3 lysine-79 specific-like isoform X1	other	other	P:histone H3-K79 methylation; F:DNA binding; F:histone methyltransferase activity (H3-K79 specific); P:regulation of JAK-STAT cascade; P:regulation of transcription regulatory region DNA binding; F:transcription factor binding; P:chromatin silencing; P:telomere organization; P:regulation of cell cycle; F:N-acetyltransferase activity; C:nucleoplasm
CGI_10023407	sustained	0	545.76	0.243643	592.988	0.392115	731.493	0	675.496	0	645.305	challenge specific	0	512.345	0	547.157	0	549.235	0	579.838	0.362348	662.105	cytosolic non-specific dipeptidase-like	virus	JAK/STAT	C:extracellular exosome; C:cytoplasm; F:cytosolic dipeptidase activity; P:proteolysis; F:tripeptidase activity; C:nucleoplasm; F:metallopeptidase activity
CGI_10015501	sustained	2.66351	762.194	-0.626257	617.516	-0.687511	660.532	0	570.848	0	606.193	sustained	-0.529408	703.209	-0.705426	616.897	-0.989286	551.37	0	521.1	0	562.925	CD109 antigen-like	bacteria	signaling	C:extracellular space; F:RNA binding; F:endopeptidase inhibitor activity; P:negative regulation of endopeptidase activity
CGI_10010306	sustained	1.25812	170.992	0	188.132	-0.995999	130.549	0	116.523	0	132.447	sustained	-0.450003	181.907	-0.499762	175.11	-0.404821	203.957	-0.636674	122.888	-0.724262	113.966	PDZ and LIM domain 7-like [Biomphalaria glabrata]	other	other	P:pseudouridine synthesis; F:RNA binding; P:tRNA processing; F:pseudouridine synthase activity
CGI_10003823	sustained	1.04315	169.095	1.67882	241.627	2.76125	568.673	0	768.987	0	691.178	recall	0.969052	158.923	1.26414	193.337	0	69.7028	1.66261	293.21	3.27795	683.791	COMM domain-containing 3	V/B	signaling	0
CGI_10010457	sustained	0.739009	416.565	1.46581	634.22	1.12607	553.194	0	477.886	0	489.691	recall opposite	0	213.941	0	234.29	-0.656873	163.808	0.911309	299.367	1.76625	531.706	Ddx58 partial	virus	IFN-like pathway and RLR recognition	C:intracellular organelle; P:metabolic process; F:double-stranded DNA binding; F:helicase activity; P:regulation of immune system process; P:cellular process; F:ATP binding; F:protein binding; P:regulation of cellular process; F:double-stranded RNA binding; P:positive regulation of interferon-beta production; P:response to exogenous dsRNA; P:innate immune response; C:membrane; F:single-stranded R…
CGI_10025998	sustained	1.96111	178.414	2.21241	181.139	1.7776	141.159	0	147.46	0	165.423	sustained	1.25476	103.433	1.35908	107.798	1.16053	97.0345	0.971764	197.884	1.15693	208.994	neuronal acetylcholine receptor subunit alpha-3-like [Crassostrea gigas]	virus	other	P:cell communication; P:ion transmembrane transport; C:integral component of membrane; F:extracellular ligand-gated ion channel activity; P:single organism signaling
CGI_10016154	sustained	0.269137	498.985	-0.556865	526.246	-0.898705	462.762	0	554.951	0	487.727	sustained	-0.804499	471.49	-0.786566	473	-1.27958	363.616	0.415516	466.374	1.0602	718.909	tumor necrosis factor alpha-induced 3	virus	apoptosis	P:protein deubiquitination; F:DNA binding; F:zinc ion binding; P:regulation of macromolecule metabolic process; F:protein binding; P:negative regulation of signal transduction; P:regulation of innate immune response; P:response to chemical; P:regulation of response to external stimulus; P:regulation of multicellular organismal process; P:negative regulation of immune system process; P:regulation …
CGI_10020963	sustained	-1.22789	74.8428	-0.740013	99.6911	-0.507787	131.224	0	114.239	0	106.42	sustained	-1.56131	57.0311	-1.68315	52.6838	-0.49405	137.237	-0.526314	89.1007	0	133.776	heat shock 70 kDa 12B-like [Crassostrea gigas]	V/B	other	F:nucleotide binding; F:ATP binding; C:membrane; C:integral component of membrane
CGI_10016999	sustained	0	175.252	-0.296504	149.306	-0.513857	143.208	0	179.947	0.325231	182.308	sustained	-0.24198	165.67	-0.427179	143.709	-1.02838	103.136	0.460618	136.122	0.866536	177.113	A disintegrin and metallo ase with thrombospondin motifs 16	other	other	P:integrin-mediated signaling pathway; P:proteolysis; F:metalloendopeptidase activity
CGI_10022766	sustained	0.496392	248.851	0.729349	269.429	0.813149	316.898	0	249.198	-0.293481	258.109	sustained	0.602918	263.905	0.819216	304.015	0.401013	246.046	0	213.169	0	211.058	probable ATP-dependent RNA helicase DDX23	virus	IFN-like pathway and RLR recognition	F:nucleic acid binding; F:ATP binding; P:metabolic process; F:helicase activity
CGI_10021605	sustained	0.374137	161.818	0.474966	159.74	0.509453	181.358	0	201.187	0	206.461	sustained	0.705511	201.272	0.792711	211.629	0.389875	172.776	0	185.36	0	189.3	H ACA ribonucleo complex subunit 1	other	other	C:box H/ACA snoRNP complex; P:pseudouridine synthesis; F:protein binding; F:telomerase RNA binding; C:box H/ACA telomerase RNP complex; C:Cajal body; C:viral nucleocapsid; P:rRNA processing; C:nuclear chromosome, telomeric region; C:dense fibrillar component; F:box H/ACA snoRNA binding; F:poly(A) RNA binding
CGI_10007421	sustained	-0.719842	152.759	-1.27407	113.626	-1.39246	117.218	0	128.315	0	109.157	sustained	-1.32379	115.122	-1.37862	110.092	-1.95352	80.7091	0	99.2904	0.835772	137.066	inhibitor of apoptosis	virus	apoptosis	F:zinc ion binding
CGI_10016955	sustained	0	593.482	0.310171	660.279	0.315406	736.525	0	553.54	0	645.178	not regulated	0	508.493	0	507.902	0	543.576	0	473.721	0	557.774	Inhibitor of nuclear factor kappa-B kinase subunit epsilon	V/B	Toll/NF-kB pathway	F:ATP binding; F:protein kinase activity; P:protein phosphorylation
CGI_10025610	sustained	2.5594	285.479	-0.475389	258.106	-1.0462	193.576	0	247.39	0.367537	255.607	sustained	-0.433823	283.182	-0.748151	224.513	-1.37762	157.783	0.916551	291.587	1.23853	353.085	eukaryotic elongation factor 2 kinase-like isoform X2	other	other	F:ATP binding; F:translation elongation factor activity; F:protein serine/threonine kinase activity; P:protein phosphorylation; P:translational elongation
CGI_10026683	sustained	0	255.758	0.222914	304.605	0.352754	370.908	0	283.115	0	343.389	sustained	0	251.214	0	289.515	0.59102	453.061	-0.315344	345.423	-0.329409	336.724	dual oxidase 2-like	V/B	other	F:peroxidase activity; P:response to oxidative stress; P:response to organic substance; F:calcium ion binding; C:integral component of membrane; P:cellular oxidant detoxification; P:oxidation-reduction process; F:heme binding
CGI_10015851	sustained	0	71.467	0	63.7596	0.282363	88.6643	0	58.5168	0	83.4416	not regulated	0	71.2318	0	62.0454	0	73.241	0	59.4508	0	55.1997	E3 ubiquitin- ligase HERC2-like	virus	IFN-like pathway and RLR recognition	F:ubiquitin-protein transferase activity; F:zinc ion binding; F:ligase activity; P:protein ubiquitination
CGI_10014916	sustained	4.2771	2857.31	-0.318342	2609.42	-0.72677	2191.83	0	2234.33	0	2538.47	sustained	-0.20007	3035.54	-0.212611	2975.49	-0.483823	2683.02	0	2750.67	0.349964	3208.62	Phosphoenolypyruvate carboxykinase [Caenorhabditis elegans]	other	other	F:GTP binding; P:gluconeogenesis; F:phosphoenolpyruvate carboxykinase (GTP) activity; F:metal ion binding; P:phosphorylation; F:kinase activity
CGI_10021171	sustained	1.58665	7317.1	1.84184	7984.78	0.390179	3208.49	0	2942.08	0	2802.81	recall opposite	-0.59605	1538.15	0	2014.67	-0.290279	2062.25	1.5409	5966.28	2.27882	9637.08	interferon regulatory factor 2	virus	IFN-like pathway and RLR recognition	P:cell proliferation; F:transcription factor activity, sequence-specific DNA binding; P:regulation of transcription, DNA-templated; F:regulatory region DNA binding
CGI_10001851	sustained	1.93479	303.72	-0.574489	266.959	-0.666489	279.584	0	284.786	0	291.079	sustained	-0.405377	320.816	-0.562085	284.593	-1.1062	212.124	0	227.368	0.32323	248.963	cytoplasmic aconitate hydratase-like isoform X2	other	other	F:iron-responsive element binding; P:response to iron(II) ion; P:post-embryonic development; C:endoplasmic reticulum; C:Golgi apparatus; P:tricarboxylic acid cycle; F:aconitate hydratase activity; P:regulation of translation; P:cellular iron ion homeostasis; P:intestinal absorption; C:extracellular exosome; F:mRNA 5'-UTR binding; F:metal ion binding; C:mitochondrion; C:cytosol; F:4 iron, 4 sulfur…
CGI_10018338	sustained	0.418659	217.546	0	176.953	0.304418	204.986	0	173.286	0	183.848	sustained	0.318287	198.967	0.360371	202.436	0.647839	269.187	-0.348373	200.644	-0.321492	200.864	nucleoside diphosphate kinase 7	other	other	F:ATP binding; P:UTP biosynthetic process; P:CTP biosynthetic process; P:GTP biosynthetic process; P:nucleoside diphosphate phosphorylation; F:nucleoside diphosphate kinase activity; C:intracellular
CGI_10023430	sustained	2.11697	142.046	-0.293316	150.046	-0.536396	141.448	0	155.728	0	156.089	sustained	-0.483796	140.084	-0.422158	144.756	-0.961502	108.317	0.295285	127.336	0.554427	149.452	fidgetin 1 isoform X1 [Mandrillus leucophaeus]	other	other	C:nucleus; F:ATP binding; P:negative regulation of apoptotic process; P:single-organism process; P:cellular process
CGI_10013503	sustained	0.457689	987.719	0.370099	854.874	0.705007	1200.06	0	1325.16	0	1413.2	sustained	0.674151	1132.1	0.569245	1041.4	0.831944	1357.52	0	1470.6	0	1338.67	sodium- and chloride-dependent glycine transporter 1-like	other	other	P:neurotransmitter transport; F:neurotransmitter:sodium symporter activity; P:transmembrane transport; C:integral component of membrane
CGI_10013830	sustained	0	152.11	0.32668	164.825	0.457746	201.094	0	186.334	0	211.211	challenge specific	0	138.641	0	126.563	0	169.011	0.317491	202.633	0.432668	214.286	plexin- partial	V/B	other	P:glossopharyngeal nerve morphogenesis; P:trigeminal nerve structural organization; P:semaphorin-plexin signaling pathway involved in axon guidance; P:vagus nerve morphogenesis; P:facial nerve structural organization; P:chemorepulsion of branchiomotor axon; P:postganglionic parasympathetic fiber development; P:anterior commissure morphogenesis; P:sympathetic nervous system development; F:protein …
CGI_10005182	sustained	0.994923	200.571	1.37959	240.864	1.22002	238.169	0	204.771	0	190.985	recall opposite	0	84.0706	-0.247286	81.0611	-0.25892	87.5159	1.05161	177.067	1.7718	285.611	double-stranded RNA-specific adenosine deaminase-like	virus	IFN-like pathway and RLR recognition	F:RNA binding; F:double-stranded RNA adenosine deaminase activity; P:RNA processing
CGI_10010911	sustained	0.365118	129.355	0	99.6541	0.399071	135.614	0	87.1737	0	112.947	priming specific	0.420877	132.576	0.316382	121.783	0	110.284	0	90.6006	0	89.3978	CAD -like isoform X1	other	other	F:ATP binding; F:aspartate carbamoyltransferase activity; F:hydrolase activity, acting on carbon-nitrogen (but not peptide) bonds, in cyclic amides; P:'de novo' pyrimidine nucleobase biosynthetic process; F:metal ion binding; P:glutamine metabolic process; F:carbamoyl-phosphate synthase (glutamine-hydrolyzing) activity; F:amino acid binding
CGI_10000466	sustained	1.10399	158.287	1.80413	237.887	2.01204	300.567	0	214.896	-0.506044	199.193	recall	0	86.4284	0.450427	97.6141	0	97.3222	0.849109	173.841	1.37212	241.697	Ephrin type-A receptor partial	other	other	F:ATP binding; P:peptidyl-tyrosine phosphorylation; C:cytoskeleton; F:non-membrane spanning protein tyrosine kinase activity; F:calcium ion binding
CGI_10005365	sustained	0.295163	24.2893	0	61.7836	1.89692	182.262	-0.816836	80.3549	-1.20408	59.604	priming specific	-0.990035	18.48	-1.09952	16.9402	0	50.8313	0	38.6398	0	51.5941	eosinophil peroxidase-like isoform X1 [Crassostrea gigas]	V/B	other	F:peroxidase activity; P:response to oxidative stress; P:cellular oxidant detoxification; P:oxidation-reduction process; F:heme binding
CGI_10009524	sustained	0.36548	174.535	0	138.682	0.723877	229.295	0	168.814	0	194.769	recall opposite	0.467254	184.692	0.408317	175.305	0.43628	194.097	-0.275398	152.602	-0.436751	133.65	structural maintenance of chromosomes 4	virus	other	C:nucleus; F:ATP binding; P:mitotic chromosome condensation; F:protein heterodimerization activity; C:cytosol; C:chromosome
CGI_10024111	sustained	0.313635	130.653	0.59109	145.794	0.605814	163.468	0	147.017	0	155.08	sustained	0.250466	122.81	0.414059	136.587	0.266465	133.485	0	138.671	0	145.18	Adenylosuccinate lyase	other	other	F:N6-(1,2-dicarboxyethyl)AMP AMP-lyase (fumarate-forming) activity; P:'de novo' AMP biosynthetic process; C:mitochondrion; P:'de novo' IMP biosynthetic process; F:(S)-2-(5-amino-1-(5-phospho-D-ribosyl)imidazole-4-carboxamido)succinate AMP-lyase (fumarate-forming) activity
CGI_10023190	sustained	3.80864	336.722	-0.403978	296.678	-0.828294	246.844	0	257.43	0	205.49	sustained	-0.27128	347.329	-0.354331	324.453	-1.35538	174.341	0	154.907	0	169.185	carboxypeptidase B-like	bacteria	other	F:zinc ion binding; F:metallocarboxypeptidase activity; P:proteolysis; C:extracellular region
CGI_10006579	sustained	-0.66779	1408.45	-0.893283	1341.39	-1.22425	1190.23	0.51044	1685.16	0	1345.98	sustained	-1.19897	1148.95	-1.05947	1255.02	-1.36027	1107.35	0.350763	1355.68	0.823236	1852.86	transcription factor AP-1-like	virus	signaling	F:transcription factor activity, sequence-specific DNA binding; P:regulation of transcription, DNA-templated; F:sequence-specific DNA binding
CGI_10022450	sustained	0.495063	163.506	1.05575	222.573	0.315432	146.793	0	150.622	0	138.308	recall opposite	0	97.1618	0	96.5251	-0.447278	88.9295	0.631462	133.516	1.31164	209.083	E3 ubiquitin- ligase HECTD1	virus	other	F:ubiquitin-protein transferase activity; F:metal ion binding; F:ligase activity; P:protein ubiquitination
CGI_10006210	sustained	0	168.653	0	180.489	0.215367	206.174	0	221.64	0	228.158	challenge specific	0	148.402	0	149.239	0	183.871	0	209.909	0.364448	221.994	testis-expressed sequence 15 isoform X2 [Homo sapiens]	other	other	P:male meiosis; P:regulation of double-strand break repair via homologous recombination; P:synapsis
CGI_10015738	sustained	0.255599	121.217	0.422248	125.275	0.41221	138.593	0	112.925	0	127.467	recall opposite	0	98.9516	-0.212317	85.0091	-0.335284	84.893	0.330057	102.633	0.838212	142.764	E3 ubiquitin- ligase MYCBP2-like	virus	other	F:zinc ion binding; P:metabolic process; F:ligase activity
CGI_10026192	sustained	-2.02277	309.845	-2.06475	279.747	-1.8352	367.719	0.6341	593.805	0.419636	513.458	sustained	-1.86153	339.791	-1.89745	331.3	-2.41268	251.648	0.492388	343.241	1.30484	599.764	transcriptional regulator SKO1-like [Crassostrea gigas]	other	signaling	F:transcription factor activity, sequence-specific DNA binding; P:regulation of transcription, DNA-templated; F:sequence-specific DNA binding
CGI_10019878	sustained	0	143.995	0.386927	135.897	0.332165	145.49	0	148.55	0	165.182	recall	0.459058	153.726	0.460042	152.313	0	107.393	0.447058	141.767	0.460866	139.474	mannosyl-oligosaccharide glucosidase-like	other	other	C:endoplasmic reticulum membrane; C:integral component of membrane; P:protein N-linked glycosylation; F:mannosyl-oligosaccharide glucosidase activity; P:oligosaccharide metabolic process
CGI_10017709	sustained	0.165034	253.458	-0.501155	281.202	-0.901938	236.661	0	297.98	0	273.468	sustained	-0.963311	216.58	-0.904866	223.479	-1.12802	208.556	0.351462	254.771	0.892147	365.114	ubiquitin carboxyl-terminal hydrolase CYLD-like	virus	IFN-like pathway and RLR recognition	P:protein deubiquitination; F:thiol-dependent ubiquitinyl hydrolase activity
CGI_10018297	sustained	0	59.6979	0.44447	73.8436	1.26528	152.111	0	158.853	0	135.885	sustained	0.473752	80.8188	0.662879	91.7955	0.748031	105.021	0	88.6856	0	101.898	serine ase [Ixodes scapularis]	V/B	other	F:serine-type endopeptidase inhibitor activity; P:negative regulation of endopeptidase activity; C:extracellular region
CGI_10010240	sustained	0.112983	162.755	-0.831504	156.561	-1.01129	155.173	0.89096	307.132	0.378501	206.992	sustained	-0.88275	159.731	-1.04426	124.448	-2.87786	41.3369	1.76475	146.133	2.4695	230.89	Chorion peroxidase	other	other	F:peroxidase activity; P:response to oxidative stress; P:cellular oxidant detoxification; P:oxidation-reduction process; F:heme binding
CGI_10027674	sustained	0	126.275	0	134.155	-0.397031	97.8283	0	103.653	0	103.81	sustained	-0.428098	91.3516	-0.605456	79.7787	-0.81996	74.9455	0.417931	96.1983	0.753274	118.995	TNF receptor-associated factor 2 isoform X1 [Struthio camelus australis]	virus	apoptosis	F:zinc ion binding; P:signal transduction; P:regulation of apoptotic process; C:protein complex; P:positive regulation of intracellular signal transduction; C:membrane part; C:intracellular part; P:positive regulation of molecular function; P:positive regulation of macromolecule metabolic process; P:regulation of protein phosphorylation; P:positive regulation of cellular metabolic process; F:enzy…
CGI_10012722	sustained	0.557076	106.399	0.917687	124.502	0.661164	112.665	0.961986	257.195	0	169.839	challenge specific	0	70.0316	0	61.4601	0	64.7144	2.35116	367.919	4.12475	1180.95	myeloid differentiation primary response 88-like [Crassostrea gigas]	V/B	Toll/NF-kB pathway	P:signal transduction
CGI_10028038	sustained	0.446385	109.286	1.06783	156.287	0.898765	152.283	0	110.585	0	133.08	sustained	0	80.8792	0	67.5529	0.408173	112.03	0	123.038	0.648203	165.625	caspase-7-like isoform X1 [Crassostrea gigas]	virus	apoptosis	P:proteolysis; P:apoptotic process; F:cysteine-type endopeptidase activity
CGI_10022305	sustained	0.266575	462.701	0.379924	461.92	0.242584	466.098	0	495.391	0	453.009	recall	0	417.706	0.397829	495.236	0	373.995	0	425.401	0.643972	550.543	peptidyl-prolyl cis-trans isomerase FKBP2 [Saimiri boliviensis boliviensis]	virus	other	C:endoplasmic reticulum membrane; F:peptidyl-prolyl cis-trans isomerase activity; C:extracellular exosome; F:FK506 binding; P:chaperone-mediated protein folding; P:protein peptidyl-prolyl isomerization
CGI_10011417	sustained	0	66.5509	0.81842	86.4146	0.94792	104.428	0	85.0211	0	85.9578	challenge specific	0	38.2104	0	38.2961	0	53.1291	0	69.5864	1.00553	101.656	heat shock 70 kDa 12B-like [Crassostrea gigas]	V/B	other	F:nucleotide binding; F:ATP binding
CGI_10003308	sustained	0.737601	155.949	-0.520685	158.371	-0.520442	176.27	0	203.617	0	213.379	recall opposite	-0.617405	157.571	-0.882067	129.611	-0.941535	135.787	0.649525	205.154	1.36679	331.007	MAP kinase-activated kinase 2	virus	JAK/STAT	P:response to cytokine; P:3'-UTR-mediated mRNA stabilization; P:inner ear development; P:p38MAPK cascade; P:protein autophosphorylation; F:calmodulin-dependent protein kinase activity; F:signal transducer activity; C:nucleoplasm; F:calcium-dependent protein serine/threonine kinase activity; P:positive regulation of tumor necrosis factor biosynthetic process; P:toll-like receptor signaling pathway…
CGI_10019949	sustained	0.614631	24.3495	1.00311	29.4214	2.75205	109.815	0	89.7603	0	96.5581	sustained	0	17.171	0.433235	20.7158	1.08646	35.5467	0	34.7897	0.482824	46.7258	Deoxyuridine 5 -triphosphate mitochondrial	virus	other	F:magnesium ion binding; F:GTP binding; C:extracellular exosome; F:dUTP diphosphatase activity; C:mitochondrion; P:dUMP biosynthetic process; C:nucleoplasm; F:poly(A) RNA binding; P:dUTP catabolic process
CGI_10006695	sustained	0	41.615	0	42.3442	1.47046	121.409	0	93.2243	0	115.36	sustained	0	39.8185	0	50.8407	0.773739	77.3172	0	78.0786	0	76.8327	prostaglandin E2 receptor EP4 subtype	other	other	F:G-protein coupled receptor activity; P:G-protein coupled receptor signaling pathway; C:integral component of membrane
CGI_10024077	sustained	0.48968	251.652	0.631941	255.624	0.345095	232.133	0	209.39	0	212.923	challenge specific	0	179.571	0	180.446	0	202.024	0	200.811	0.415242	253.048	double-stranded RNA-specific editase 1 isoform X1	virus	IFN-like pathway and RLR recognition	F:RNA binding; C:nuclear lumen; P:RNA processing; F:adenosine deaminase activity; P:negative regulation of cellular process
CGI_10007062	sustained	0	50.699	0	57.5764	1.11195	116.592	0	131.674	0	134.072	sustained	0	52.9466	0	54.7538	0.638893	86.8093	0	92.531	0	71.9002	hepatocyte growth factor receptor-like	virus	other	P:cell proliferation; P:peptidyl-tyrosine phosphorylation; F:protein phosphatase binding; P:positive chemotaxis; P:negative regulation of hydrogen peroxide-mediated programmed cell death; P:branching morphogenesis of an epithelial tube; P:positive regulation of transcription from RNA polymerase II promoter; C:cell surface; F:hepatocyte growth factor-activated receptor activity; P:hepatocyte growt…
CGI_10016652	sustained	0	130.885	0.365774	141.175	1.73794	408.917	-0.872696	199.22	-0.637213	258.292	sustained	0	122.017	0	104.001	0.696793	204.544	0	164.703	0	201.227	fibrillin-1-like [Crassostrea gigas]	V/B	signaling	P:cell-matrix adhesion; F:transmembrane signaling receptor activity; P:signal transduction; F:calcium ion binding; C:integral component of membrane; F:extracellular matrix structural constituent; C:proteinaceous extracellular matrix
CGI_10011954	sustained	0.958387	31.4407	1.77955	51.34	4.13643	276.827	0	235.936	0	170.987	challenge specific	0	12.9446	0	21.8729	0	19.8444	1.51636	62.6273	2.95544	156.058	Interferon-induced 44	virus	IFN-like pathway and RLR recognition	F:GTP binding
CGI_10023396	sustained	0.554286	256.617	1.28348	374.27	1.98952	678.307	0	599.521	0	615.469	sustained	0	149.139	0	137.131	0.29832	215.364	0.825237	369.044	1.5907	618.892	NFX1-type zinc finger-containing 1-like	virus	IFN-like pathway and RLR recognition	F:poly(A) RNA binding
CGI_10011415	sustained	0	60.9022	0.713654	82.5521	0.696996	90.054	0	85.0146	0	80.479	challenge specific	0	43.3713	0	44.0956	0	54.3564	0.38121	68.1798	0.749018	86.0841	heat shock 70 kDa 12B-like [Crassostrea gigas]	V/B	other	0
CGI_10027847	sustained	0.367246	120.257	0.567394	127.297	0.364732	122.702	0	142.97	0.346505	160.211	sustained	0.650909	144.504	0.792471	158.489	0.836229	176.649	0	159.065	0	147.691	polyglycylase TTLL10-like isoform X5 [Lingula anatina]	other	other	P:cellular protein modification process
CGI_10015992	sustained	0.349163	413.917	0.656283	472.789	0.712462	548.243	0	402.501	0	460.314	sustained	0.316447	398.642	0.481698	445.108	1.01413	697.777	-0.606469	435.012	-0.492486	462.378	galactose-3-O-sulfotransferase 2-like isoform X2 [Aplysia californica]	other	other	P:response to biotic stimulus; F:galactosylceramide sulfotransferase activity; C:integral component of membrane; P:glycolipid biosynthetic process; C:Golgi apparatus
CGI_10002142	sustained	0	22.2748	0	21.3892	-0.939273	10.9976	0	13.8261	0	13.328	not regulated	0	21.1772	0	19.6936	0	23.8626	0	19.5439	0	20.0752	Arylacetamide deacetylase	other	other	F:nucleic acid binding; P:transmembrane transport; P:metabolic process; C:integral component of membrane; F:hydrolase activity
CGI_10013254	sustained	0	276.957	0	235.259	0.246202	312.726	0	381.475	0	364.034	recall opposite	0	267.85	0	259.243	-0.233827	230.542	0.503444	313.886	0.648072	339.66	Coatomer subunit gamma-2	V/B	other	P:vesicle-mediated transport; F:structural molecule activity; P:intracellular protein transport; C:COPI vesicle coat
CGI_10021136	sustained	2.14027	107.352	3.35728	219.465	3.13531	207.942	0	182.622	0	135.012	recall	0.33085	27.9592	0.53027	31.8534	0	28.0346	1.72867	96.8866	2.95576	217.89	Toll-like receptor 1	V/B	Toll/NF-kB pathway	P:signal transduction; C:integral component of membrane
CGI_10024233	sustained	0.817829	632.72	1.4714	778.585	1.11869	644.897	0.969418	1363.47	0.948107	1324.53	recall opposite	1.21511	715.129	0.999098	738.758	-1.38359	69.8301	1.73958	909.718	3.4088	2157.78	hemagglutinin amebocyte aggregation factor-like	V/B	other	F:catalytic activity; P:metabolic process
CGI_10020564	sustained	0.738337	190.093	0.636711	162.544	0.424666	155.452	0	137.51	0	130.706	priming specific	0.80055	196.145	0.778947	191.006	0	128.163	0	131.017	0	135.837	Signal recognition particle subunit partial	virus	other	F:endoplasmic reticulum signal peptide binding; P:SRP-dependent cotranslational protein targeting to membrane; F:7S RNA binding; C:endoplasmic reticulum; F:signal recognition particle binding; C:signal recognition particle, endoplasmic reticulum targeting
CGI_10013928	sustained	0	66.1777	0	41.1758	2.33261	259.553	0	198.597	0	241.244	sustained	0	46.3989	0.517834	70.784	1.69157	173.768	-0.537568	112.742	-0.672654	100.895	ribonucleoside-diphosphate reductase small chain-like	virus	other	C:nuclear envelope; F:protein binding; F:ribonucleoside-diphosphate reductase activity, thioredoxin disulfide as acceptor; F:metal ion binding; P:DNA replication; P:deoxyribonucleoside diphosphate metabolic process; P:deoxyribonucleotide biosynthetic process; P:oxidation-reduction process; C:ribonucleoside-diphosphate reductase complex; P:protein heterotetramerization
CGI_10024386	sustained	1.4403	88.2628	-0.36287	93.1166	-0.454095	97.3483	0	68.011	0	84.5406	recall	-0.531211	88.1748	-0.611062	82.556	0	122.364	-0.677539	72.5889	-0.649307	72.7066	papilin- partial	bacteria	other	F:serine-type endopeptidase inhibitor activity; F:chitin binding; P:chitin metabolic process; P:proteolysis; P:negative regulation of endopeptidase activity; C:extracellular matrix; C:extracellular region; F:metalloendopeptidase activity
CGI_10026860	sustained	0	155.714	0	149.544	0.522574	284.878	0	225.018	0	241.653	sustained	-0.299191	152.581	-0.455438	134.957	-0.399069	154.114	0	160.944	0	155.857	inhibitor of apoptosis	virus	apoptosis	F:zinc ion binding
CGI_10013881	sustained	3.91274	106.759	-0.340995	97.593	-0.301126	112.284	0	82.3875	0	126.602	challenge specific	0	122.813	0	118.315	0	142.934	-0.504548	95.767	-0.797119	76.3334	A disintegrin and metallo ase with thrombospondin motifs 7	other	other	F:zinc ion binding; P:integrin-mediated signaling pathway; P:proteolysis; F:metalloendopeptidase activity; C:proteinaceous extracellular matrix
CGI_10002009	sustained	0.569169	1250.06	1.06534	1630.32	0.545503	1258.31	0	1166.38	0	1185.51	sustained	0.423126	1111.65	0.761662	1396.17	0.636367	1384.73	0	1202.49	0	1377.5	ETS homologous factor-like	other	other	C:nucleus; F:G-protein coupled receptor activity; F:transcription factor activity, sequence-specific DNA binding; P:G-protein coupled receptor signaling pathway; F:metal ion binding; C:integral component of membrane; P:regulation of transcription, DNA-templated; F:sequence-specific DNA binding
CGI_10005949	sustained	2.45511	60.441	3.72418	120.39	4.17521	177.247	0	124.152	0	131.932	sustained	0	10.777	0	11.4508	0.853168	18.2347	1.81486	70.1483	2.89225	138.076	Fas ligand	virus	apoptosis	P:immune response; C:membrane; F:tumor necrosis factor receptor binding
CGI_10014712	sustained	3.65249	234.549	-0.338462	217.521	-0.632385	197.605	0	175.224	0	178.243	sustained	-0.455198	213.664	-0.508944	203.636	-1.06763	150.314	0	144.105	0.288159	172.044	Nuclear pore complex Nup98-Nup96	virus	other	C:protein complex; P:transport; C:nuclear pore
CGI_10013372	sustained	-0.0691976	564.689	-0.566464	613.245	-0.665287	639.092	0	801.886	0	687.552	sustained	-0.389787	739.79	-0.46229	694.953	-0.593215	692.75	0	795.083	0.335119	820.967	PHD finger 13	other	other	P:chromatin modification; P:cell division; F:zinc ion binding; P:mitotic chromosome condensation; F:methylated histone binding; F:chromatin binding; C:nucleoplasm
CGI_10011096	sustained	0.945807	156.003	-0.533626	152.142	-0.53357	169.529	0.342047	209.292	0.298719	212.529	sustained	-0.332729	186.7	-0.425169	173.298	-0.477791	181.863	0	206.604	0	194.684	serine threonine- kinase PAK 3-like isoform X3 [Octopus bimaculoides]	virus	signaling	F:ATP binding; P:actin filament organization; F:protein serine/threonine kinase activity; P:protein phosphorylation
CGI_10024070	sustained	1.27536	50.8642	2.71185	129.019	3.77006	273.741	0	283.032	0	336.204	challenge specific	0	20.0816	0	20.4216	0	30.2385	1.00211	86.2047	2.52537	176.016	interferon-induced 44-like [Crassostrea gigas]	virus	IFN-like pathway and RLR recognition	F:GTP binding
CGI_10019361	sustained	0	353.189	0	374.397	-1.36341	153.726	0	181.21	0	138.862	sustained	-1.02307	197.114	-0.821715	210.245	-2.27104	88.2482	0.531991	125.876	1.64068	276.846	inhibitor of apoptosis	virus	apoptosis	F:zinc ion binding
CGI_10025218	sustained	0.99435	184.165	0.759505	143.791	1.41979	251.253	0	209.933	0	263.312	sustained	0.820157	160.684	1.09506	193.096	0.859647	176.191	0	202.59	0	172.861	DNA replication licensing factor MCM5 isoform X1 [Alligator sinensis]	virus	JAK/STAT	F:ATPase activity; P:DNA replication initiation; P:chordate embryonic development; P:regulation of DNA-dependent DNA replication initiation; F:heme oxygenase (decyclizing) activity; F:chromatin binding; C:chromatin; C:MCM complex; P:heme oxidation; C:nuclear chromosome, telomeric region; P:mitotic cell cycle; P:DNA unwinding involved in DNA replication; C:nucleoplasm; F:DNA replication origin bin…
CGI_10005873	sustained	2.17085	144.687	3.76221	259.298	4.01562	333.017	0	319.173	0	248.369	challenge specific	0	21.9915	0	20.5789	0	22.7479	2.49764	144.02	3.61066	280.43	polyubiquitin 8-like [Acropora digitifera]	virus	IFN-like pathway and RLR recognition	P:protein deubiquitination; F:ubiquitin-protein transferase activity; F:thiol-dependent ubiquitinyl hydrolase activity; P:protein ubiquitination
CGI_10022998	sustained	4.58941	656.159	-0.415255	546.336	-0.966004	417.425	0	293.986	0	369.859	sustained	-0.457213	568.478	-0.537205	528.332	-0.600552	553.613	0	476.838	-0.385671	393.747	titin-like isoform X4	other	other	P:muscle structure development
CGI_10017528	sustained	0.575525	531.005	0.916038	619.166	0.726102	600.73	0	613.85	0	584.153	challenge specific	0	364.371	0	378.642	0	378.085	0.504416	518.063	0.990656	707.803	peptidyl-prolyl cis-trans isomerase FKBP4	virus	other	P:developmental process involved in reproduction; F:protein binding; F:organic cyclic compound binding; F:heterocyclic compound binding; P:multicellular organism development; P:protein folding; C:intracellular part; C:membrane-bounded organelle
CGI_10010075	sustained	0.46983	551.521	0.57427	546.44	0.347729	518.135	0	530.046	0	553.332	recall opposite	0.323361	490.906	0.555689	574.411	-0.251277	352.242	0	406.74	0.781547	570.82	probable ATP-dependent RNA helicase DDX4 isoform X2	virus	IFN-like pathway and RLR recognition	F:nucleic acid binding; F:ATP binding; F:zinc ion binding; P:metabolic process; F:helicase activity
CGI_10008247	sustained	1.31017	654.216	-0.471617	641.382	-1.11699	457.738	0	405.387	0	379.715	sustained	-0.354627	744.701	-0.497881	666.282	-0.585183	683.876	-0.680735	402.807	-0.372409	492.28	Tubulin alpha-3 chain	other	other	F:GTP binding; F:ATP binding; F:ATPase activity, coupled to transmembrane movement of substances; P:transmembrane transport; C:cytoplasm; F:GTPase activity; P:metabolic process; C:integral component of membrane; F:structural constituent of cytoskeleton; C:microtubule; P:microtubule-based process
CGI_10017738	sustained	0	199.255	0.264658	192.13	0.73584	296.88	0	269.592	0	270.473	priming specific	0.283218	208.274	0.348799	215.804	0	193.869	0	208.048	0	196.767	uridine-cytidine kinase 2-A isoform X1	virus	other	F:ATP binding; P:pyrimidine nucleobase metabolic process; F:uridine kinase activity; C:cytosol; P:CTP salvage; P:phosphorylation; P:CMP salvage; P:UMP salvage
CGI_10006233	sustained	0	27.5751	1.50957	51.4339	2.71121	110.276	0	90.8875	0	77.6545	challenge specific	0	9.19214	0	6.01889	0	4.28463	0	21.4345	1.92816	38.8992	NFX1-type zinc finger-containing 1	virus	IFN-like pathway and RLR recognition	F:binding
CGI_10024555	sustained	0.555421	170.46	-1.29383	106.932	-1.73345	88.0607	1.21716	224.436	0.597766	141.428	sustained	-0.53734	186.316	-0.874012	151.696	-1.75381	88.2815	0.630613	132.778	0.717616	138.395	BTB and MATH domain-containing 36-like [Acropora digitifera]	V/B	other	F:phosphoprotein phosphatase activity; P:protein dephosphorylation; C:integral component of membrane
CGI_10011040	sustained	2.42784	227.942	2.97999	297.965	2.53882	239.133	0	241.985	0	301.511	sustained	2.81368	303.336	3.331	416.469	3.12387	385.47	0	411.361	0	334.194	Phosphoinositide 3-kinase adapter 1	V/B	Toll/NF-kB pathway	P:positive regulation of response to stimulus; P:regulation of cellular process; P:regulation of innate immune response; P:phosphorylation; F:kinase activity; P:positive regulation of immune system process
CGI_10015009	sustained	0	94.7308	0.317896	91.1477	0.363644	104.416	0	104.895	0	98.9144	challenge specific	0	83.7278	0	88.5755	0	79.7946	0	91.088	0.509856	106.791	histone acetyltransferase KAT8	virus	other	P:transcription, DNA-templated; F:methylated histone binding; P:histone H4-K5 acetylation; F:histone acetyltransferase activity (H4-K16 specific); C:kinetochore; F:transcription factor binding; P:histone H4-K8 acetylation; F:histone acetyltransferase activity (H4-K8 specific); F:histone acetyltransferase activity (H4-K5 specific); P:histone H4-K16 acetylation; P:negative regulation of transcripti…
CGI_10027445	sustained	0.81456	60.4909	2.1033	132.481	3.08842	288.135	0	212.289	-0.567041	186.205	challenge specific	0	28.3197	0	24.0154	0	25.5265	1.06872	55.6424	2.6694	163.559	helicase with zinc finger domain 2-like isoform X1 [Crassostrea gigas]	virus	IFN-like pathway and RLR recognition	F:ligand-dependent nuclear receptor transcription coactivator activity; P:regulation of nucleic acid-templated transcription
CGI_10013526	sustained	0	211.157	0.535085	245.105	0.555717	276.454	0	239.427	0	262.992	challenge specific	0	171.668	0	165.416	0	224.279	0.445003	295.791	0.422473	283.229	hypothetical protein CGI_10013526	other	other	P:regulation of apoptotic process
CGI_10004822	sustained	0.272221	340.103	0.408098	344.487	0.498445	408.507	0	394.438	0	388.116	sustained	0	286.032	0	301.571	0.412829	397.158	0	397.352	0	439.139	heat shock 70 kDa 12A-like	V/B	other	F:nucleotide binding; F:ATP binding; C:membrane; C:integral component of membrane
CGI_10018095	sustained	0.798134	322.407	0.776677	290.517	0.847928	335.436	0	300.285	0	355.883	sustained	0.994239	366.186	0.992405	360.094	1.50807	556.094	0	422.825	-0.497902	365.338	beta-1,3-galactosyltransferase brn-like [Crassostrea gigas]	other	other	C:integral component of membrane; P:protein glycosylation; F:galactosyltransferase activity; C:Golgi apparatus
CGI_10027569	sustained	0.657027	94.7531	0.481894	77.1455	0.692161	99.0319	0	86.2629	0	103.841	sustained	0.711283	96.9762	0.80197	102.229	0.670184	101.046	0	105.398	0	90.1745	Poly [ADP-ribose] polymerase 1	virus	IFN-like pathway and RLR recognition	C:nucleus; F:DNA binding; F:zinc ion binding; P:protein ADP-ribosylation; F:NAD binding; F:NAD+ ADP-ribosyltransferase activity
CGI_10018834	sustained	-1.42543	661.527	-1.20374	719.352	-1.74053	553.363	-1.05456	231.732	0	315.804	sustained	-1.3197	705.957	-1.07471	832.075	-0.488734	1366.59	-1.83486	352.539	-2.14995	279.39	superoxide dismutase extracellular [Callorhinchus milii]	V/B	other	P:superoxide metabolic process; F:metal ion binding; P:oxidation-reduction process
CGI_10005453	sustained	0.709935	55.6981	1.66919	99.8199	2.14996	154.174	0	131.088	0	127.61	recall opposite	0	28.2558	-0.270344	26.8793	-0.336746	27.9507	1.08934	59.3475	2.0761	112.748	E3 ubiquitin- ligase RNF213-like	virus	IFN-like pathway and RLR recognition	F:ATPase activity; F:ubiquitin-protein transferase activity; F:zinc ion binding; P:protein ubiquitination
CGI_10027441	sustained	1.04914	174.393	1.95435	299.525	1.6422	267.268	0	251.31	0	228.955	recall opposite	-0.48993	57.6747	-0.742812	47.7193	-0.5229	60.7718	1.9669	235.208	2.76175	396.307	helicase with zinc finger domain 2-like	virus	IFN-like pathway and RLR recognition	F:ligand-dependent nuclear receptor transcription coactivator activity; F:binding; P:regulation of nucleic acid-templated transcription
CGI_10010095	sustained	0	61.9585	0	43.9306	0.881657	107.005	0	102.25	0	104.196	not regulated	0	57.1129	0	58.5271	0	75.3718	0	71.6346	0	57.9875	Aurora kinase partial	other	other	F:ATP binding; P:mitotic spindle organization; F:protein kinase activity; P:mitotic centrosome separation; P:protein phosphorylation; P:meiotic spindle organization
CGI_10025773	sustained	2.08981	368.304	2.92167	527.921	4.19534	1414.38	0	1805.88	0	1517.5	sustained	0.827605	128.614	1.35121	202.349	1.11197	169.566	2.75671	1231.01	3.80395	2396.83	Hemicentin- partial	bacteria	other	C:membrane; F:scavenger receptor activity; P:receptor-mediated endocytosis
CGI_10018753	sustained	2.296	128.721	2.9029	179.603	4.24997	499.888	0	558.179	0	523.16	sustained	0.825672	43.9401	1.4018	66.1257	1.09849	62.1261	2.19034	410.409	3.1825	702.965	deleted in malignant brain tumors 1 -like	bacteria	other	C:membrane; F:scavenger receptor activity; P:receptor-mediated endocytosis
CGI_10009626	sustained	0	14.8344	0	19.896	2.74003	120.388	0	103.682	0	100.393	sustained	0	11.753	0	14.1824	1.3466	47.7206	0	47.6981	0	57.9861	Double-stranded RNA-specific adenosine deaminase	virus	IFN-like pathway and RLR recognition	F:RNA binding; P:RNA processing; F:adenosine deaminase activity; P:single-organism cellular process; P:negative regulation of cellular process; P:response to stimulus
CGI_10007952	sustained	0	141.401	0.697103	202.996	0.934642	265.808	0	277.713	0	281.249	recall opposite	-0.595359	86.8058	-0.693305	80.2982	-0.570504	95.4192	0.769518	159.102	1.42545	244.873	NFX1-type zinc finger-containing 1-like	virus	IFN-like pathway and RLR recognition	C:nucleus; F:transcription factor activity, sequence-specific DNA binding; F:zinc ion binding; F:metal ion binding; P:regulation of transcription, DNA-templated
CGI_10023956	sustained	0.533028	1325.32	0.702915	1370.72	0.39661	1226.99	0	1188.22	0	1254.35	sustained	0.879039	1667.3	1.09098	1917.53	0.566225	1432.11	0	1449.12	0	1489.78	rRNA 2 -O-methyltransferase fibrillarin	virus	other	C:box C/D snoRNP complex; C:small-subunit processome; F:rRNA methyltransferase activity; P:box C/D snoRNA 3'-end processing; F:RNA binding; P:histone glutamine methylation; F:histone-glutamine methyltransferase activity; P:tRNA processing; C:Cajal body; P:rRNA methylation
CGI_10010741	sustained	0	1511.13	0	1609.84	-0.478814	1203.49	0	1350.08	0	1162.76	not regulated	0	1589.84	0	1601.8	0	1571.44	0	1347.31	0	1323.19	fatty acyl- reductase 1-like isoform X2	other	other	C:integral component of membrane; P:oxidation-reduction process; F:fatty-acyl-CoA reductase (alcohol-forming) activity
CGI_10019168	sustained	0.709841	183.179	0.777931	176.443	0.731782	189.187	0	175.505	0	162.351	recall	0.549772	161.087	0.633346	169.126	0	133.336	0	150.421	0.686739	202.137	DNA-directed RNA polymerase III subunit RPC4-like [Lingula anatina]	virus	other	F:DNA binding; F:DNA-directed RNA polymerase activity; P:transcription from RNA polymerase III promoter; C:DNA-directed RNA polymerase III complex
CGI_10026190	sustained	0	164.752	0.505807	202.891	1.09626	338.376	0	366.13	0	311.116	sustained	0	153.407	0	171.516	0.393067	214.099	0	223.812	0.587176	303.865	cyclic AMP-dependent transcription factor ATF-3-like [Crassostrea gigas]	virus	signaling	F:transcription factor activity, sequence-specific DNA binding; P:regulation of transcription, DNA-templated; F:sequence-specific DNA binding
CGI_10026933	sustained	0	263.9	1.12501	462.612	1.27536	570.742	0	428.257	-0.770723	320.23	recall opposite	-0.713078	135.151	0	192.598	0.679138	390.857	-0.710353	207.156	0	278.585	myeloperoxidase-like [Crassostrea gigas]	V/B	other	F:peroxidase activity; P:response to oxidative stress; C:integral component of membrane; P:cellular oxidant detoxification; P:oxidation-reduction process; F:heme binding
CGI_10015410	sustained	0.595164	186.269	0.667887	180.027	0.566084	186.093	0	177.885	0	176.195	sustained	0.249618	143.453	0.337963	151.267	0.295742	159.216	0	185.897	0.378926	194.369	heat shock 70 kDa 12A-like	V/B	other	0
CGI_10008531	sustained	0.406535	97.9627	0.325345	85.2149	0.521886	108.684	0	93.1179	0	110.027	priming specific	0.283498	88.3454	0.532608	104.143	0	90.0428	0	79.1347	0	85.0782	Cystathionine gamma-lyase	bacteria	other	F:pyridoxal phosphate binding; P:hydrogen sulfide biosynthetic process; P:positive regulation of I-kappaB kinase/NF-kappaB signaling; P:positive regulation of aortic smooth muscle cell differentiation; P:protein sulfhydration; F:cystathionine gamma-lyase activity; P:positive regulation of NF-kappaB transcription factor activity; C:nucleus; C:extracellular exosome; P:protein homotetramerization; C…
CGI_10024392	sustained	1.59918	446.509	2.44904	728.906	1.73367	489.143	0	431.078	0	387.372	recall opposite	-0.331488	110.836	0	132.14	-0.499569	106.197	1.72557	349.139	2.6873	653.401	probable ATP-dependent RNA helicase DHX58	virus	IFN-like pathway and RLR recognition	F:DNA binding; F:ATP binding; P:metabolic process; F:helicase activity
CGI_10019810	sustained	0.971833	194.494	-0.636916	176.731	-1.04586	147.561	0.622205	227.115	0	205.57	sustained	-0.351883	230.112	0	258.025	-1.41693	116.663	0	150.69	0	121.627	Tripartite motif-containing 2	virus	IFN-like pathway and RLR recognition	F:zinc ion binding; C:intracellular
CGI_10024288	sustained	3.2621	443.016	-0.350251	412.824	0.283965	720.68	0	792.708	0	826.667	sustained	0	542.873	0	580.099	0.554518	902.492	0	801.138	0	670.602	BTB POZ domain-containing KCTD16	other	signaling	P:protein homooligomerization
CGI_10008570	sustained	0.544521	354.101	1.04091	459.91	1.00741	498.834	0	421.446	0	425.116	sustained	0.28134	289.217	0.340778	298.34	0.251444	304.487	0.414278	391.912	0.922982	543.255	zinc finger CCCH domain-containing 13-like	virus	IFN-like pathway and RLR recognition	F:metal ion binding
CGI_10018777	sustained	0.687641	583.568	0.539184	484.483	0.389657	484.978	0	371.733	-0.287582	397.001	priming specific	0.719093	587.682	0.658488	557.077	0	403.364	0	367.969	0	332.529	splicing factor 3B subunit 3	other	other	C:U12-type spliceosomal complex; F:RNA binding; F:protein binding; C:catalytic step 2 spliceosome; P:protein complex assembly; P:negative regulation of protein catabolic process; C:nucleolus; C:small nuclear ribonucleoprotein complex; C:nucleoplasm; P:mRNA splicing, via spliceosome
CGI_10022774	sustained	3.52236	93.6544	0	95.377	-0.245095	103.47	0	87.4647	0	108.328	not regulated	0	118.156	0	106.806	0	113.609	0	100.683	0	97.2277	nuclear receptor subfamily 5 group A member 2-like	virus	other	P:embryo development; F:zinc ion binding; F:RNA polymerase II regulatory region sequence-specific DNA binding; F:phospholipid binding; P:steroid hormone mediated signaling pathway; P:transcription initiation from RNA polymerase II promoter; P:tissue development; C:nucleoplasm; F:protein binding; C:cytoplasm; F:RNA polymerase II transcription factor activity, ligand-activated sequence-specific DNA…
CGI_10008103	sustained	0.40403	63.9817	0	51.3329	0.723774	81.8018	0	60.7428	0	79.9534	recall opposite	0.513714	68.0296	0.229453	55.0981	0.381237	66.7491	0	63.4056	-0.393114	47.239	Histone-lysine N-methyltransferase MLL4	other	other	F:histone methyltransferase activity (H3-K4 specific); P:gene silencing; P:histone H3-K4 trimethylation; F:zinc ion binding; P:transcription, DNA-templated; C:histone methyltransferase complex; P:oocyte differentiation; P:memory; P:ovarian follicle development; F:DNA binding; F:transcription factor activity, sequence-specific DNA binding; F:protein binding; P:ovulation; P:chromatin-mediated maint…
CGI_10000487	sustained	0.506704	363.059	0.483601	327.64	0.459751	357.125	0	383.386	0	389.33	recall	0.568583	372.717	0.599457	376.635	0	278.382	0.480122	373.847	0.653007	412.958	Eukaryotic translation initiation factor 4E	other	other	C:chromatoid body; P:stem cell population maintenance; C:cytoplasmic stress granule; F:eukaryotic initiation factor 4G binding; P:negative regulation of neuron differentiation; C:cytoplasmic mRNA processing body; P:translational initiation; P:positive regulation of mitotic cell cycle; F:poly(A) RNA binding; P:behavioral fear response; F:translation initiation factor activity; C:mRNA cap binding c…
CGI_10002852	sustained	-0.693816	224.102	-0.987871	202.329	-1.14526	202.427	0	212.852	0	256.547	sustained	-0.807201	244.116	-0.478138	309.605	-0.522555	326.473	0	272.505	0	216.827	innexin unc-9-like isoform X2 [Octopus bimaculoides]	other	other	C:gap junction; P:regulation of translation; F:protein kinase binding; P:ion transport; P:regulation of protein kinase activity; F:ribosome binding; C:integral component of membrane; P:cellular response to stress; P:positive regulation of kinase activity; F:protein kinase regulator activity; C:plasma membrane
CGI_10018874	sustained	0.963882	106.091	1.18483	112.757	0.72052	89.9617	0	89.2006	0	85.3362	recall	0.30384	64.9122	0.341457	65.965	0	59.6557	0.513435	82.7507	0.968354	110.69	NF-kappa-B-repressing factor	V/B	Toll/NF-kB pathway	F:nucleic acid binding
CGI_10014148	sustained	0	253.574	0	276.841	0.369799	338.959	0	368.769	-0.308685	273.22	recall	0	240.538	0.295842	306.477	0	288.9	0	285.779	0.447459	370.72	transcription initiation factor TFIID subunit 5 isoform X2	virus	signaling	C:nucleus; F:translation initiation factor activity; P:regulation of transcription, DNA-templated; P:translational initiation
CGI_10010509	sustained	0	190.393	0	177.358	-0.300009	143.236	0	161.848	0	154.301	not regulated	0	166.302	0	191.269	0	192.027	0	161.463	0	178.372	NADH dehydrogenase [ubiquinone] iron-sulfur mitochondrial	V/B	other	P:reactive oxygen species metabolic process; C:mitochondrial respiratory chain complex I; P:regulation of protein phosphorylation; P:positive regulation of fibroblast proliferation; F:NADH dehydrogenase (ubiquinone) activity; P:response to cAMP; P:cellular respiration; P:brain development; P:electron transport chain; P:mitochondrial respiratory chain complex I assembly; P:cAMP-mediated signaling
CGI_10024002	sustained	0.366753	86.4316	0.85226	111.878	0.449061	93.2829	0	84.2278	0	90.8909	sustained	0.412796	87.8915	0.768006	111.956	0.828222	126.092	0	95.6215	0	96.5588	Methylated-DNA-- -cysteine methyltransferase	other	other	P:DNA repair; C:integral component of membrane; F:semaphorin receptor activity; F:methylated-DNA-[protein]-cysteine S-methyltransferase activity; P:methylation; P:semaphorin-plexin signaling pathway
CGI_10007399	sustained	0.305104	231.789	0.819909	305.104	0.841663	343.902	0	380.298	0	332.84	recall opposite	0	169.367	0	159.492	-0.673308	123.371	0.83588	213.761	1.512	332.647	ATP-dependent RNA helicase DDX19B	virus	IFN-like pathway and RLR recognition	F:nucleic acid binding; F:ATP binding; F:transcription factor activity, sequence-specific DNA binding; P:metabolic process; P:regulation of transcription, DNA-templated; F:helicase activity
CGI_10005566	sustained	0	47.5629	1.19457	79.7199	1.49615	104.41	0	78.9805	0	99.4924	challenge specific	0	21.8471	0	19.8814	0	48.5418	1.03477	111.103	1.29962	118.01	Heat shock 70 kDa 12A	V/B	other	C:membrane; C:integral component of membrane
CGI_10012117	sustained	0.499488	499.098	0.708254	531.281	0.655475	569.419	0	541.106	0	547.314	sustained	0	390.078	0	409.375	0.31151	462.361	0	485.833	0	513.883	heat shock 70 kDa 12A-like [Crassostrea gigas]	V/B	other	C:membrane; C:integral component of membrane
CGI_10018628	sustained	0	301.187	0.876124	399.157	0.821578	421.487	0.448949	565.868	0	497.142	sustained	0.359523	295.695	0.827673	410.19	1.23835	594.133	0	560.351	0	537.537	aquaporin-8-like isoform X1	other	other	C:integral component of membrane; P:single-organism transport; F:transporter activity
CGI_10023785	sustained	0.275863	193.14	0.275404	177.677	0.307604	201.896	0	214.875	0	215.299	sustained	0.557797	232.243	0.605673	237.255	0.288397	205.996	0	207.615	0	229.361	tetratricopeptide repeat 24-like	V/B	signaling	F:nucleotide binding; P:RNA splicing; F:RNA binding; C:cytoplasm; C:nuclear speck; P:mRNA processing; P:mRNA transport
CGI_10024733	sustained	0.855443	102.426	1.36048	133.278	1.56572	170.185	0	139.914	0	158.823	sustained	0.263286	65.9909	0	63.7877	0.467137	81.8034	0.51133	112.389	0.830585	137.313	poly [ADP-ribose] polymerase 14-like	virus	IFN-like pathway and RLR recognition	F:nucleotide binding; F:nucleic acid binding; P:metabolic process; P:regulation of apoptotic process; F:NAD+ ADP-ribosyltransferase activity
CGI_10011327	sustained	0	683.127	0.569182	839.132	0.475434	873.906	0	775.855	0	804.045	recall opposite	-0.258454	501.319	-0.2263	508.131	-0.387338	494.277	0	558.96	0.708485	759.212	E3 ubiquitin- ligase TRIM33	virus	IFN-like pathway and RLR recognition	F:zinc ion binding; P:metabolic process; C:intracellular; F:ligase activity
CGI_10005672	sustained	0.787064	83.6255	0.757956	75.1059	0.787348	84.7805	0	101.407	0	94.8701	sustained	0.592296	71.7649	0.674081	75.0283	0.437398	68.8283	0.343448	83.9928	0.43761	87.5496	actin 6A	other	other	C:SWI/SNF complex; C:npBAF complex; P:ATP-dependent chromatin remodeling; P:nervous system development; C:nBAF complex; C:nucleolus
CGI_10021730	sustained	0	62.8996	0	63.5977	0.727659	129.683	0	119.297	0	137.104	priming specific	0	66.3592	-0.339745	58.3345	0	93.5446	0	85.0585	0	94.0608	E3 ubiquitin- ligase Mdm2-like isoform X1	virus	other	P:negative regulation of transcription from RNA polymerase II promoter; F:zinc ion binding; P:protein ubiquitination
CGI_10026500	sustained	0	490.394	0	489.47	-0.284205	484.882	0	657.322	0	567.025	recall opposite	-0.416101	420.6	0	458.033	-0.782443	350.813	0.906389	645.405	1.15575	744.892	beta-1,3-galactosyltransferase 1-like [Biomphalaria glabrata]	other	other	C:integral component of membrane; P:protein glycosylation; F:galactosyltransferase activity; C:Golgi apparatus
CGI_10006214	sustained	0	154.879	0	112.195	-0.32341	119.386	0	121.585	0	136.093	not regulated	0	139.554	0	142.7	0	166.254	0	153.258	0	160.819	leucine-rich repeat-containing 48 isoform X1 [Pelodiscus sinensis]	V/B	signaling	C:cytoplasm
CGI_10012463	sustained	0	140.234	0	125.984	0.732794	244.11	0	184.653	0	216.919	not regulated	0	122.337	0	135.106	0	153.412	0	150.144	0	165.434	orexin receptor type 2-like [Crassostrea gigas]	other	other	F:G-protein coupled receptor activity; P:G-protein coupled receptor signaling pathway; C:integral component of membrane
CGI_10017308	sustained	0.83123	208.071	1.13799	237.132	1.05257	247.52	0	246.411	0	229.179	sustained	0	126.877	0	133.636	0.358314	157.576	0.501884	215.737	0.896588	276.988	pre-mRNA-splicing regulator WTAP-like [Lingula anatina]	other	other	C:nucleus; P:regulation of alternative mRNA splicing, via spliceosome; P:mRNA methylation
CGI_10024671	sustained	0.684132	363.369	1.70902	626.323	2.25263	999.182	0	1035.18	0	635.507	recall opposite	-0.787086	111.3	-0.409206	145.709	0	190.013	1.38813	496.745	2.64495	1144.56	inhibitor of apoptosis	virus	apoptosis	F:zinc ion binding
CGI_10021366	sustained	0.368344	355.324	0.634279	393.914	0.752068	474.693	0	455.801	0	407.817	challenge specific	0	268.962	0	296.107	0	340.58	0	353.986	0.484804	450.153	Ubiquitin-conjugating enzyme E2-17 kDa	virus	other	F:ATP binding; P:proteasome-mediated ubiquitin-dependent protein catabolic process; P:protein K11-linked ubiquitination; C:extracellular exosome; F:ubiquitin conjugating enzyme activity; P:protein K48-linked ubiquitination; P:protein monoubiquitination; P:positive regulation of protein targeting to mitochondrion; P:protein autoubiquitination
CGI_10009981	sustained	-1.24438	122.202	-1.30147	108.943	-1.76721	87.9268	1.02195	182.894	0.686927	149.889	sustained	-1.27342	117.208	-1.6159	90.691	-2.26635	63.5037	1.3008	153.8	2.05174	251.336	sodium- and chloride-dependent glycine transporter 1-like	other	other	P:neurotransmitter transport; F:neurotransmitter:sodium symporter activity; P:transmembrane transport; C:integral component of membrane
CGI_10024247	sustained	-1.65016	5.35507	-2.72999	1.92181	-3.04799	2.17562	0	4.43475	0	4.64797	sustained	-2.13552	2.5248	-2.55714	1.80399	-0.73596	15.0453	-1.01967	4.71846	0	9.41282	dimethylaniline monooxygenase [N-oxide-forming] 5-like isoform X1 [Alligator sinensis]	other	other	C:endoplasmic reticulum membrane; F:NADP binding; F:flavin adenine dinucleotide binding; C:integral component of membrane; P:drug metabolic process; P:oxidation-reduction process; F:N,N-dimethylaniline monooxygenase activity
CGI_10004304	sustained	0	150.394	0.289917	171.768	0.377444	202.577	0	180.673	0	198.726	challenge specific	0	146.086	0	136.329	0	164.88	0	197.711	0.36542	199.51	Apolipo L3	other	other	P:lipid transport; C:integral component of membrane; F:lipid binding; P:lipoprotein metabolic process; C:extracellular region
CGI_10013977	sustained	0.61876	117.03	0.985917	139.152	1.17384	175.86	0	162.339	0	147.088	challenge specific	0	78.0473	0	82.1127	0	78.7139	0.350529	96.5808	0.872816	136.022	cap-specific mRNA (nucleoside-2 -O-)-methyltransferase 1-like	other	other	F:nucleic acid binding; C:nucleus; P:7-methylguanosine mRNA capping; F:mRNA (nucleoside-2'-O-)-methyltransferase activity; P:cap1 mRNA methylation
CGI_10006439	sustained	0	58.9756	0.588498	82.2571	0.951697	117.658	0	108.946	0	94.0556	recall opposite	-1.0738	26.8977	-1.0218	27.7643	-0.589253	41.3279	0.885648	75.096	1.69727	127.965	stimulator of interferon genes -like isoform X3 [Crassostrea gigas]	virus	IFN-like pathway and RLR recognition	P:activation of innate immune response; P:signal transduction; P:positive regulation of type I interferon production
CGI_10008373	sustained	-0.823945	96.5021	-1.11316	81.6491	-0.765619	116.941	0	121.01	0	109.887	sustained	-1.06703	89.1648	-1.08963	87.3505	-1.13249	92.6357	0	103.488	0	104.248	TGF-beta-activated kinase 1 and MAP3K7-binding 3 isoform X2	V/B	signaling	F:zinc ion binding; P:Fc-epsilon receptor signaling pathway; P:JNK cascade; P:I-kappaB kinase/NF-kappaB signaling; P:positive regulation of NF-kappaB transcription factor activity; C:plasma membrane; C:nucleoplasm; P:stimulatory C-type lectin receptor signaling pathway; P:activation of MAPK activity; C:extracellular exosome; F:protein binding; P:MyD88-dependent toll-like receptor signaling pathwa…
CGI_10006232	sustained	0.916572	46.8904	1.89583	84.3801	3.26921	236.632	0	219.41	0	219.01	challenge specific	0	20.3789	0	17.0327	0	21.3843	1.46589	64.7245	2.45331	122.559	NFX1-type zinc finger-containing 1	virus	IFN-like pathway and RLR recognition	C:nucleus; F:transcription factor activity, sequence-specific DNA binding; F:zinc ion binding; F:metal ion binding; C:membrane; C:integral component of membrane; P:regulation of transcription, DNA-templated; F:poly(A) RNA binding
CGI_10025181	sustained	0	124.3	0	153.235	0.367663	140.628	0	124.636	-0.316897	112.333	challenge specific	0	123.536	0	118.202	0	119.614	0	103.378	-0.484667	79.4537	sacsin-like [Acropora digitifera]	virus	IFN-like pathway and RLR recognition	F:structural constituent of ribosome; C:ribosome; P:translation
CGI_10024071	sustained	0.954411	32.6487	2.09785	65.8383	3.32701	164.022	0	161.667	0	175.378	challenge specific	0	12.2544	0	14.0308	0	20.361	1.12164	48.9901	2.25681	96.9593	interferon-induced 44-like [Crassostrea gigas]	virus	IFN-like pathway and RLR recognition	F:GTP binding
CGI_10025511	sustained	-1.01617	833.281	-1.34756	565.016	-2.49574	264.653	1.33973	1463.18	1.3978	1157.56	recall opposite	-0.610148	1065.37	-1.20807	582.335	-3.46684	132.728	2.38432	951.338	3.73653	1775.5	T9SS C-terminal target domain-containing	other	other	P:carbohydrate metabolic process
CGI_10023300	sustained	0.288389	308.017	0.658163	367.774	0.524711	371.46	0	360.443	0	340.18	sustained	0.380679	322.976	0.806938	431.465	0.800688	465.843	-0.293904	361.99	0	361.003	Carboxypeptidase D	bacteria	other	F:zinc ion binding; F:metallocarboxypeptidase activity; P:proteolysis; C:integral component of membrane; F:serine-type carboxypeptidase activity
CGI_10010828	sustained	0	44.8669	0	30.4366	1.25574	93.2204	0	64.862	0	79.4094	sustained	0	41.2543	0	45.215	0.770028	68.8066	-0.605739	42.5551	-0.562403	43.0687	kinesin KIF20B isoform X2	other	other	F:ATP binding; F:microtubule motor activity; P:metabolic process; P:cytokinesis; C:Golgi apparatus; P:microtubule-based movement; C:microtubule; F:microtubule binding
CGI_10006085	sustained	0	103.513	0	135.389	1.99489	372.605	0	360.08	0	344.345	challenge specific	0	47.5292	0	51.5675	0	41.2539	0	96.9074	2.07767	211.356	Tripartite motif-containing 3	virus	IFN-like pathway and RLR recognition	F:zinc ion binding; C:intracellular
CGI_10022083	sustained	0	263.812	0.265382	329.651	0.850491	550.513	0.978408	1131.12	0.749516	981.072	challenge specific	0	267.056	0	289.62	0	331.876	0.756014	542.61	1.68818	1016.52	matrix metallo ase-19-like	bacteria	other	F:zinc ion binding; P:proteolysis; C:extracellular matrix; F:metalloendopeptidase activity
CGI_10026621	sustained	0	36.3689	0	35.9489	2.65301	215.682	0	191.564	0	263.244	sustained	0	31.1769	0	47.3644	1.78707	124.261	0	78.4131	-0.905431	59.7846	Frizzled-1	other	signaling	F:Wnt-activated receptor activity; P:multicellular organism development; C:integral component of membrane; P:canonical Wnt signaling pathway
CGI_10004951	sustained	0.517324	49.5523	0.86646	58.2249	1.59062	106.759	0.493114	149.268	0	138.148	sustained	0	29.4283	0	33.3591	0.682362	58.3625	1.16506	130.818	1.51592	160.217	heat shock 70 kDa 12A-like	V/B	other	0
CGI_10025938	sustained	0.634929	186.206	0.591002	166.143	0.407008	162.196	0	125.343	0	134.89	priming specific	0.529127	170.501	0.569473	173.406	0	128.398	0	125.138	0	132.194	superkiller viralicidic activity 2-like 2	virus	other	F:ATP binding; F:protein binding; P:maturation of 5.8S rRNA; C:catalytic step 2 spliceosome; F:RNA helicase activity; C:nucleolus; C:exosome (RNase complex); C:nucleoplasm; F:poly(A) RNA binding; P:mRNA splicing, via spliceosome; P:RNA catabolic process
CGI_10017440	sustained	2.37722	105.825	0	121.481	-0.280141	124.017	0	117.314	0	121.91	priming specific	-0.437829	106.119	0	124.596	0	166.088	0	127.029	0	135.04	glutaredoxin domain-containing cysteine-rich CG31559-like [Octopus bimaculoides]	other	other	C:cell; P:nucleic acid phosphodiester bond hydrolysis; P:RNA metabolic process; F:protein disulfide oxidoreductase activity; F:electron carrier activity; P:cell redox homeostasis; P:oxidation-reduction process
CGI_10021125	sustained	1.67194	367.224	1.44956	287.702	1.63036	360.844	0	267.397	0	312.409	sustained	1.70765	371.916	1.46952	310.129	1.21005	279.275	0	276.97	0	259.058	exportin-1-like [Lingula anatina]	other	other	P:response to yeast; P:intracellular protein transport; F:Ran GTPase binding; C:intracellular
CGI_10027453	sustained	0.528826	77.4913	1.27347	120.017	2.92395	418.986	0	400.36	0	391.066	challenge specific	0	48.0516	0	45.9263	0	43.4066	1.02539	88.2905	1.98133	166.009	NFX1-type zinc finger-containing 1-like	virus	IFN-like pathway and RLR recognition	0
CGI_10024520	sustained	0	233.53	0	237.241	-0.519998	189.905	0.440103	253.597	0	239.34	recall opposite	0	246.729	-0.213625	222.825	-0.846627	155.76	0.787735	259.863	1.05822	306.058	phosphorylase b kinase gamma catalytic skeletal muscle heart isoform isoform X2	other	other	F:phosphorylase kinase activity; C:phosphorylase kinase complex; F:ATP binding; F:calmodulin binding; P:glycogen biosynthetic process; P:protein phosphorylation
CGI_10009560	sustained	3.10594	252.156	0	288.998	-0.379224	259.771	0	328.068	0	301.905	recall opposite	-0.610513	211.872	-0.85408	176.606	-1.04309	168.514	0.730629	270.587	1.34645	406.587	C-type lectin lectoxin-Lio3- partial	bacteria	signaling	C:integral component of membrane
CGI_10019733	sustained	0.670194	197.226	1.07503	239.063	1.47674	350.764	0	296.168	-0.358682	271.181	recall	0.319503	150.616	0.366451	154.124	0	141.177	0.268392	163.252	0.733414	220.663	DIS3-like exonuclease 2	virus	other	P:RNA phosphodiester bond hydrolysis, exonucleolytic; F:3'-5'-exoribonuclease activity; F:RNA binding; P:rRNA metabolic process; F:metal ion binding; C:cytoplasmic mRNA processing body; P:cellular component organization or biogenesis; P:polyuridylation-dependent mRNA catabolic process; P:nuclear-transcribed mRNA catabolic process, exonucleolytic, 3'-5'; P:cell cycle; P:miRNA catabolic process; C:…
CGI_10021439	sustained	0	218.003	0	213.744	0.792995	426.6	0	310.481	-0.33577	335.72	sustained	-0.214466	202.224	-0.267292	192.768	-0.249375	212.96	0	215.925	0	230.405	inhibitor of apoptosis	virus	apoptosis	F:zinc ion binding
CGI_10016918	sustained	0.633498	177.618	-0.616419	171.085	-0.291028	240.561	0	149.724	0	215.056	recall	-0.403659	211.721	-0.4211	205.825	0	350.847	-0.576529	221.857	-0.967657	163.362	sodium calcium exchanger 1-like [Biomphalaria glabrata]	other	other	P:cell communication; P:calcium ion transport; C:integral component of membrane; P:sodium ion transmembrane transport; F:calcium:sodium antiporter activity
CGI_10000795	sustained	0.436342	346.261	1.02196	485.349	0.725758	426.913	0	442.403	0	438.715	challenge specific	0	278.241	0	239.874	0	345.592	0.58036	506.174	0.676305	525.482	heat shock 70 kDa 12A-like	V/B	other	C:membrane; C:integral component of membrane
CGI_10012379	sustained	4.51134	169.34	-0.433483	140.353	-0.722753	128.272	0	115.484	0	109.751	sustained	-0.295644	164.945	-0.405394	151.223	-1.27151	89.3759	0	88.0631	0	102.392	Deleted in malignant brain tumors 1	bacteria	other	C:membrane; F:scavenger receptor activity; P:receptor-mediated endocytosis
CGI_10025471	sustained	0	132.231	0.913649	156.388	1.08895	194.6	0	148.82	0	143.04	challenge specific	0	62.5932	0	78.0191	0	101.599	0.646119	164.467	0.726953	162.074	probable E3 ubiquitin- ligase DTX2	virus	other	F:metal ion binding
CGI_10023018	sustained	0.516656	158.9	0.745372	171.276	0.527108	163.437	0	166.036	0	166.788	sustained	0	104.845	0	126.374	0.432983	158.122	0	169.582	0.587249	223.997	ubiquitin-conjugating enzyme E2 J1 isoform X1	virus	other	P:regulation of protein metabolic process; F:ubiquitin protein ligase activity; F:ubiquitin protein ligase binding; P:regulation of cellular process; C:cytoplasm; C:integral component of membrane; P:single-organism cellular process; P:single-organism metabolic process; F:ligase activity; P:protein ubiquitination
CGI_10016225	sustained	2.59086	52.4967	3.54377	84.628	4.19513	144.536	0	101.902	-0.519462	97.1646	sustained	0	8.04025	0	8.80644	0.677877	12.794	1.62115	41.7672	2.92493	99.0695	Fas ligand	virus	apoptosis	P:immune response; C:membrane; F:tumor necrosis factor receptor binding
CGI_10017042	sustained	0.503369	742.628	-0.481763	791.993	-1.32773	488.079	0.624724	748.476	0.461335	694.059	sustained	-0.377984	910.731	-0.517471	817.198	-1.3475	498.734	0.567423	710	1.18414	1068.14	hexokinase-2-like isoform X5 [Aplysia californica]	other	other	F:glucose binding; C:cell; F:ATP binding; P:cellular glucose homeostasis; P:glycolytic process; F:hexokinase activity; P:carbohydrate phosphorylation
CGI_10026274	sustained	0.402368	888.37	0.472804	858.781	0.362123	882.757	0	879.381	0	854.184	recall	0.42198	886.196	0.513146	935.625	0	672.592	0.295081	789.534	0.341987	799.371	26S protease regulatory subunit 6A-B	other	other	F:ATP binding; C:proteasome regulatory particle, base subcomplex; C:cytosolic proteasome complex; C:nuclear proteasome complex; F:peptidase activity; F:TBP-class protein binding; P:ER-associated ubiquitin-dependent protein catabolic process; P:positive regulation of proteasomal protein catabolic process; F:proteasome-activating ATPase activity; P:positive regulation of RNA polymerase II transcrip…
CGI_10025059	sustained	4.48531	95.3341	0	96.3285	-0.261368	99.4221	0	96.6903	0	114.927	not regulated	0	117.459	0	97.5053	0	112.637	0	115.195	0	107.777	Nuclear receptor-binding	virus	other	F:ATP binding; P:ER to Golgi vesicle-mediated transport; C:cytosol; C:endomembrane system; F:protein serine/threonine kinase activity; P:protein phosphorylation; P:intracellular signal transduction
CGI_10027025	sustained	0.579191	88.1738	0	78.6152	0.717533	95.955	0	79.7363	0	101.93	sustained	0.558008	86.0251	0.764189	98.6236	1.24144	146.97	0	96.696	-0.805147	76.9339	myosin-2 heavy chain-like	other	other	P:regulation of apoptotic process
CGI_10024471	sustained	0	182.115	0	177.26	0.510956	254.46	0	238.525	0	280.539	priming specific	0.212058	198.709	0	161.305	0	208.407	0	236.421	0	242.356	RE1-silencing transcription factor	other	other	F:nucleic acid binding; F:metal ion binding; P:nervous system development; P:single-organism cellular process; P:regulation of biological process
CGI_10017004	sustained	0.594922	94.1601	0.477559	79.7949	0.635781	98.6599	0	83.9284	0	81.7861	sustained	0.753181	103.919	0.78959	105.304	0.470304	91.0177	0	77.6679	0	70.514	Cleavage and polyadenylation specificity factor subunit 3	virus	other	F:5'-3' exonuclease activity; P:RNA phosphodiester bond hydrolysis, endonucleolytic; F:RNA binding; C:mRNA cleavage and polyadenylation specificity factor complex; F:metal ion binding; P:mRNA 3'-end processing by stem-loop binding and cleavage; F:endoribonuclease activity
CGI_10015433	sustained	0.267177	128.178	0.435862	132.682	0.61528	167.149	0	175.459	0	167.477	sustained	0	118.211	0.364396	133.579	0.287819	137.547	0	151.153	0.278621	156.394	mRNA export factor isoform X1	other	other	P:mitotic nuclear envelope disassembly; P:protein sumoylation; P:regulation of cellular response to heat; F:myosin heavy chain kinase activity; C:nucleolus; P:protein phosphorylation; P:transcription-dependent tethering of RNA polymerase II gene DNA at nuclear periphery; C:nuclear pore; F:microtubule binding; P:mRNA export from nucleus; P:viral transcription; P:regulation of glucose transport; F:…
CGI_10006203	sustained	0	57.3766	1.14674	84.3326	1.74436	140.337	0	114.181	0	114.748	challenge specific	0	29.4022	0	38.4865	0	57.5878	0	72.272	0.774505	93.766	E3 ubiquitin- ligase DTX3L	virus	other	F:zinc ion binding
CGI_10001591	sustained	0.882338	333.055	1.45544	453.736	1.59266	550.64	0	488.125	0	483.021	challenge specific	0	172.118	0	168.224	0	206.089	0.708832	329.533	1.27315	473.004	AChain Crystal Structure Of An Inhibitor-bound Syk	V/B	other	P:regulation of MAPK cascade; P:regulation of response to stress; P:transcription factor import into nucleus; F:integrin binding; P:anatomical structure morphogenesis; P:animal organ development; P:positive regulation of transport; P:regulation of vesicle-mediated transport; P:protein phosphorylation; P:single-organism metabolic process; P:leukocyte cell-cell adhesion; P:Fc receptor signaling pat…
CGI_10026003	sustained	0.710667	140.95	0.605556	120.469	0.329773	110.299	0	95.0688	0	100.118	priming specific	0.65504	133.59	0.564931	124.015	0	85.0058	0	94.6423	0	93.0406	manganese-transporting ATPase 13A1-like	other	other	C:integral component of plasma membrane; F:ATP binding; P:cation transport; F:cation-transporting ATPase activity; F:metal ion binding; C:intracellular membrane-bounded organelle; P:metabolic process; P:cellular calcium ion homeostasis
CGI_10016825	sustained	0.424427	112.189	0.700098	124.764	0.610406	129.446	0	132.539	0	137.422	sustained	0	87.5052	0	91.4049	0.489633	123.366	0	147.359	0	140.405	60 kDa SS-A Ro ribonucleo	virus	other	F:RNA binding; C:intracellular ribonucleoprotein complex; P:cell projection organization; P:anatomical structure development; C:viral nucleocapsid; P:response to stimulus; P:single-organism developmental process
CGI_10004471	sustained	0.257087	143.073	0	120.45	0.278575	148.512	0	98.6557	0	118.645	recall opposite	0.42491	158.476	0.269222	140.629	0.550856	185.976	-0.494394	125.08	-0.663379	109.18	Tubulin polyglutamylase TTLL13	other	other	P:cellular protein modification process
CGI_10015357	sustained	0.286882	623.141	0.390129	617.552	0.45829	719.095	0	705.59	0	665.007	priming specific	0.345268	639.089	0.498447	704.134	0	617.977	0	579.811	0	610.717	26S protease regulatory subunit 4	other	other	F:hydrolase activity, acting on ester bonds; P:cell proliferation; C:proteasome regulatory particle, base subcomplex; F:peptidase activity; P:cellular response to DNA damage stimulus; P:positive regulation of proteasomal protein catabolic process; P:positive regulation of RNA polymerase II transcriptional preinitiation complex assembly; F:ATP binding; P:mitotic spindle elongation; C:cytosolic pro…
CGI_10016450	sustained	0	208.069	0	203.683	0.221378	285.091	0	262	0	297.605	sustained	-0.224404	199.713	0	222.404	0.559009	372.5	0	306.377	0	313.596	sodium calcium exchanger 3-like isoform X1 [Crassostrea gigas]	other	other	P:cell communication; P:calcium ion transport; C:integral component of membrane; P:sodium ion transmembrane transport; F:calcium:sodium antiporter activity
CGI_10015400	sustained	0	105.295	0	109.564	0.441888	139.211	0	109.901	0	132.763	sustained	0.212446	114.072	0.32089	121.941	0.683687	170.629	0	144.861	-0.50205	112.349	myosin-IIIb-like isoform X2	other	other	C:myosin complex; F:ATP binding; P:metabolic process; P:regulation of transcription, DNA-templated; F:motor activity
CGI_10010147	sustained	0.268777	174.445	0.380865	173.551	0.229233	173.374	0	154.102	0	165.572	recall	0.228625	166.676	0	144.42	0	147.214	0.317654	176.085	0.56174	204.05	mitofusin-2-like isoform X2	virus	IFN-like pathway and RLR recognition	C:mitochondrion; C:membrane
CGI_10014835	sustained	0.394386	171.747	0.507693	171.387	0.493335	188.189	0	165.145	0	174.477	recall	0.425101	173.198	0.435815	172.518	0	147.711	0	175.091	0.382189	181.002	26S proteasome non-ATPase regulatory subunit 8-like	other	other	C:nucleus; P:proteasome-mediated ubiquitin-dependent protein catabolic process; C:cytosol; C:proteasome regulatory particle, lid subcomplex; P:proteasome assembly
CGI_10023950	sustained	0.368397	651.963	0.908561	872.559	1.39747	1362.87	0	1160.69	0	1268.93	challenge specific	0	467.942	0	450.653	0	594.256	0.336478	723.473	0.809613	983.366	galectin-5- partial	bacteria	other	F:carbohydrate binding
CGI_10013222	sustained	0.647744	212.63	0.555084	183.244	0.430507	186.199	0	166.855	0	163.859	priming specific	0.710271	218.834	0.755693	223.607	0	147.427	0	150.913	0	156.204	ruvB-like 1	virus	other	P:histone H4 acetylation; P:DNA repair; C:NuA4 histone acetyltransferase complex; P:histone H2A acetylation; P:regulation of mitophagy; P:positive regulation of telomerase RNA localization to Cajal body; C:Swr1 complex; C:Golgi apparatus; P:beta-catenin-TCF complex assembly; P:cell division; F:ATP binding; C:extracellular exosome; P:DNA duplex unwinding; C:Ino80 complex; C:MLL1 complex; P:transcr…
CGI_10003572	sustained	0	78.2746	0	74.6523	0.334964	101.215	0	97.1514	0	123.875	sustained	0	89.3101	0.375722	99.4662	0.725786	137.67	0	117.683	-0.471172	92.5886	inter-alpha-trypsin inhibitor heavy chain H3-like	other	other	F:serine-type endopeptidase inhibitor activity; P:negative regulation of endopeptidase activity; P:hyaluronan metabolic process
CGI_10014650	sustained	0.313924	172.7	0.39931	168.781	0.40653	188.9	0	174.572	0	173.577	priming specific	0.296968	168.086	0.293381	165.937	0	162.762	0	155.897	0	153.574	probable global transcription activator SNF2L2 isoform X1	virus	IFN-like pathway and RLR recognition	F:ATPase activity; C:SWI/SNF complex; P:neural crest cell development; P:neuron differentiation; P:metabolic process; P:regulation of transcription, DNA-templated; P:optic nerve formation; P:embryonic retina morphogenesis in camera-type eye; P:cardiac muscle cell proliferation; P:cell migration involved in heart development; F:ATP binding; P:activation of MAPKKK activity; P:central nervous system…
CGI_10022585	sustained	0.882653	76.9947	1.77479	131.48	2.45108	227.817	0	215.257	-0.510411	154.703	challenge specific	0	24.7553	0	28.5989	0	47.2755	0.801879	85.7001	1.76024	156.728	heat shock 70 kDa 12A-like [Crassostrea gigas]	V/B	other	F:nucleotide binding; F:ATP binding
CGI_10003480	sustained	3.3662	212.756	-0.521933	174.373	-0.817367	158.577	0	151.081	0	155.507	sustained	-0.388445	204.264	-0.613283	172.636	-1.49107	100.833	0	126.199	0	105.109	abhydrolase domain-containing 2	virus	other	P:wing disc development; P:lipid metabolic process; F:lipase activity; P:chaeta development
CGI_10003373	sustained	2.4553	128.978	-0.454727	119.275	-0.430913	135.657	0	146.823	0	164.148	sustained	-0.375281	134.901	-0.74834	102.675	-0.635678	120.968	0.590352	175.767	0.612252	174.538	Insulin partial	other	other	F:ATP binding; P:peptidyl-tyrosine phosphorylation; F:transmembrane receptor protein tyrosine kinase activity; C:integral component of membrane; P:transmembrane receptor protein tyrosine kinase signaling pathway
CGI_10005133	sustained	0.479852	152.043	0.914402	189.246	0.332802	140.111	0	104.23	0	118.221	challenge specific	0	103.623	0	99.1217	0	102.775	0	116.558	0.622772	148.986	Interferon regulatory factor 2	virus	IFN-like pathway and RLR recognition	P:cell proliferation; F:transcription factor activity, sequence-specific DNA binding; F:metal ion binding; P:regulation of transcription, DNA-templated; F:regulatory region DNA binding
CGI_10010920	sustained	0	174.891	0	217.284	-0.478213	152.987	0	188.567	0	166.585	recall opposite	-0.565526	137.227	-0.749913	118.849	-0.791151	126.833	0.596009	185.083	1.43408	327.325	synaptosomal-associated 29-like	virus	autophagy	C:membrane; P:single-organism organelle organization; C:intracellular part
CGI_10022693	sustained	0.639778	365.765	1.73387	723.596	3.04943	1988.97	0	2397.84	-0.375284	1509.76	recall opposite	-0.807037	123.964	-0.709246	130.398	0	348.53	0	531.454	1.80873	1358.44	Cysteine dioxygenase type 1	virus	other	P:sulfur compound biosynthetic process; F:cysteine dioxygenase activity; F:iron ion binding; P:oxidation-reduction process; P:organonitrogen compound biosynthetic process; P:response to organonitrogen compound; P:response to oxygen-containing compound; P:L-cysteine catabolic process
CGI_10004554	sustained	0	2552.98	0.266864	2515.91	-0.263294	1929.18	0	2507.58	0	2300.63	recall	0	2421.12	0.238056	2599.89	0	2538.1	0	2747.75	0.377701	3094.46	60S ribosomal L24	virus	other	P:chordate embryonic development; F:structural constituent of ribosome; C:cytosolic large ribosomal subunit; P:ribosomal large subunit assembly; P:assembly of large subunit precursor of preribosome; P:translation
CGI_10010400	sustained	0	135.784	0.458389	147.858	0.337083	150.606	0	173.371	0	161.282	recall	0.476493	160.719	0.447724	155.66	0	110.875	0.585253	161.66	0.780655	180.627	dnaJ homolog subfamily A member 2-like	virus	other	P:biological regulation; P:establishment of protein localization to organelle; P:protein targeting; F:protein binding; P:single-organism cellular localization; F:ion binding; C:cytosol; P:single-organism cellular process; P:protein folding; P:organelle organization; P:response to stress
CGI_10008002	sustained	0	5359.46	0	5338.49	-0.190554	4615.68	0	5306.93	0	4503.33	sustained	0	5308.14	0	5644.25	0.203085	6270.36	0	5749.78	0	5882.44	nucleolar GTP-binding 1	other	other	P:negative regulation of collagen binding; P:negative regulation of cell proliferation; P:negative regulation of cell-cell adhesion; P:metabolic process; P:ribosome biogenesis; C:Golgi apparatus; P:negative regulation of DNA replication; C:nucleolus; F:poly(A) RNA binding; P:regulation of cyclin-dependent protein serine/threonine kinase activity; F:GTP binding; C:nuclear membrane; C:perinuclear r…
CGI_10014532	sustained	1.80747	38.4099	2.78064	66.4575	3.80622	144.55	0	124.188	0	110.88	challenge specific	0	10.6413	0	12.2327	0	11.8618	2.36276	74.895	3.01311	102.848	interferon-induced 44-like [Crassostrea gigas]	virus	IFN-like pathway and RLR recognition	F:GTP binding
CGI_10010541	sustained	0	1585.39	0	1430.19	0.790907	2462.46	0	2494.57	0	1965.78	sustained	0	1305.04	0	1520.38	1.34661	3763.58	-0.488303	2508.72	0	3030.64	Interferon-induced 44	virus	IFN-like pathway and RLR recognition	F:zinc ion binding; P:ion transmembrane transport; P:protein transport; C:integral component of membrane; P:cellular protein modification process; P:phosphorylation; P:dephosphorylation; P:ionotropic glutamate receptor signaling pathway; F:ionotropic glutamate receptor activity; F:extracellular-glutamate-gated ion channel activity; F:kinase activity; C:intracellular
CGI_10004820	sustained	0	150.881	0.519662	177.747	0.504832	195.138	0	187.54	0	202.82	challenge specific	0	129.177	0	129.507	0	163.774	0	204.328	0.437835	208.868	Heat shock 70 kDa 12A	V/B	other	0
CGI_10009208	sustained	5.03185	409.644	-0.291259	360.732	-0.481468	351.979	0	420.82	0	373.07	sustained	-0.204983	408.571	-0.209853	402.869	-0.881546	274.283	0.400747	346.758	0.641031	403.131	Ornithine decarboxylase	virus	other	C:cytoplasm; C:integral component of membrane; P:polyamine biosynthetic process; P:single-organism cellular process; F:carboxy-lyase activity
CGI_10003183	sustained	0	23.454	1.02211	44.9659	4.33477	503.519	0	486.703	0	586.549	challenge specific	0	16.5843	0	17.8538	0	24.0628	0.688481	39.1128	1.80803	85.3163	deoxynucleoside triphosphate triphosphohydrolase SAMHD1-like	virus	IFN-like pathway and RLR recognition	F:nucleic acid binding; C:nucleus; F:metal ion binding; P:purine deoxyribonucleotide catabolic process; P:defense response; P:immune system process; P:purine deoxyribonucleoside triphosphate catabolic process; F:hydrolase activity
CGI_10016301	sustained	0.385443	183.339	0.37971	168.062	0.999186	287.977	0	229.888	0	267.042	sustained	0.486279	194.097	0.627581	211.977	0.604308	226.086	0	187.813	0	204.188	MLX-interacting -like	other	other	P:regulation of transcription, DNA-templated
CGI_10019895	sustained	1.07843	20.1102	1.71839	28.8177	3.38846	100.347	0	102.664	0	95.58	sustained	0	8.99477	0	8.28859	0.651646	15.1965	0	17.0059	1.73114	49.748	sacsin isoform X2	virus	IFN-like pathway and RLR recognition	0
CGI_10002628	sustained	0.621225	233.573	0.597923	210.2	0.835002	274.632	0	271.372	0	247.397	recall	0	193.179	0.524197	212.227	0	201.298	0	230.661	0.429893	255.382	Small nuclear ribonucleo polypeptide G [Homo sapiens]	other	other	P:nuclear import; P:termination of RNA polymerase II transcription; C:small nucleolar ribonucleoprotein complex; C:nucleoplasm; C:U12-type spliceosomal complex; C:catalytic step 2 spliceosome; F:U1 snRNP binding; C:methylosome; C:precatalytic spliceosome; C:spliceosomal tri-snRNP complex; C:cytosol; C:U5 snRNP; P:histone mRNA metabolic process; C:U7 snRNP; C:U2 snRNP; C:U1 snRNP; P:spliceosomal c…
CGI_10007361	sustained	0.764619	129.74	1.65726	220.64	2.07571	325.355	0	250.618	0	289.439	recall opposite	0	61.7494	-0.504723	50.0826	-0.5233	54.4353	1.32197	135.651	2.18227	239.831	E3 ubiquitin- ligase RNF213-like	virus	IFN-like pathway and RLR recognition	F:ATPase activity; F:ubiquitin-protein transferase activity; F:zinc ion binding; P:protein ubiquitination
CGI_10028772	sustained	0	121.137	0.262877	118.604	0.824531	195.087	-0.380233	142.389	0	185.823	sustained	0.287632	129.072	0.749332	176.795	1.04706	236.096	-0.408703	169.252	-0.663092	138.646	heterochromatin 1-binding 3 isoform X1 [Monodelphis domestica]	other	other	C:nucleus; F:DNA binding; P:heterochromatin organization; P:regulation of transcription, DNA-templated; F:chromatin binding; C:nucleosome; P:nucleosome assembly
CGI_10014040	sustained	0	209.595	0.648774	303.378	0.255295	255.818	0	257.767	0	261.34	recall opposite	-0.423781	152.59	-0.390539	154.59	-0.463422	160.034	0.636063	241.109	1.24622	358.643	E3 ubiquitin- ligase MIB2	virus	apoptosis	F:ubiquitin-protein transferase activity; F:zinc ion binding; F:ligase activity; P:protein ubiquitination
CGI_10020126	sustained	0.578258	119.486	1.00027	147.099	1.41175	217.388	0	177.78	-0.316232	173.005	challenge specific	0	85.3016	0	88.3736	0	98.2611	0.27085	113.719	0.778997	158.62	Terminal uridylyltransferase partial	V/B	other	F:RNA uridylyltransferase activity; F:zinc ion binding; P:histone mRNA catabolic process; P:RNA 3'-end processing; F:poly(A) RNA binding
CGI_10028337	sustained	0	999.589	0	853.11	-0.242821	805.296	0	768.263	0	801.407	priming specific	0.177545	1034.81	0	1008.73	0	994.139	0	854.782	0	870.425	taurine transporter	other	other	P:neurotransmitter transport; F:neurotransmitter:sodium symporter activity; P:transmembrane transport; F:structural constituent of ribosome; C:integral component of membrane; C:ribosome; P:translation
CGI_10019930	sustained	0.858467	171.947	1.31422	214.716	1.51053	268.374	0	350.595	0	289.243	challenge specific	0	107.178	0	113.575	0	113.28	0.927356	214.149	1.67513	348.428	integrin beta-1-binding 1-like	V/B	signaling	P:integrin-mediated signaling pathway; P:regulation of localization; P:positive regulation of cellular process; P:regulation of cell adhesion; P:negative regulation of cellular process; C:intracellular part; P:regulation of cellular component organization
CGI_10022078	sustained	0.83362	75.5068	1.51529	109.586	1.35298	107.599	0	107.956	0	91.773	sustained	0	42.3387	0	47.1222	0.498655	61.1072	0.715155	98.0895	1.15225	128.671	heat shock 70 kDa 12B-like [Crassostrea gigas]	V/B	other	F:nucleotide binding; F:ATP binding; C:membrane; C:integral component of membrane
CGI_10014578	sustained	-1.14141	167.758	-1.43083	127.661	-2.1127	89.5545	1.53622	283.885	1.22093	237.748	sustained	-1.02103	180.739	-1.37532	139.338	-1.56156	134.536	0.936714	254.243	1.35305	329.545	F-box only 4	V/B	other	F:GTP binding; F:ubiquitin-protein transferase activity; F:protein binding; C:ubiquitin ligase complex; P:homeostatic process; P:positive regulation of protein ubiquitination; P:cellular protein metabolic process; P:cellular response to stimulus; P:single-organism cellular process; P:negative regulation of cellular process
CGI_10006932	sustained	0	61.7257	0	40.9702	-0.396993	40.9714	0	34.5821	0	36.5815	sustained	0.340723	66.0997	0	57.4074	-0.654809	34.9999	0	32.7565	0	36.1099	probable methyltransferase TARBP1	virus	other	F:RNA methyltransferase activity; P:RNA methylation; F:RNA binding; P:RNA processing
CGI_10016264	sustained	0	137.025	0.548279	166.341	0.680447	202.044	0	241.297	0	224.15	recall opposite	-0.367936	91.5606	0	90.3558	0	139.248	0.893893	259.301	1.2181	308.007	heat shock 70 kDa 12A-like [Crassostrea gigas]	V/B	other	C:membrane; C:integral component of membrane
CGI_10013525	sustained	0.284928	380.561	0.56029	424.878	0.43906	433.482	0	460.65	0	447.311	sustained	0	292.571	0	306.531	0.202171	380.024	0.409551	486.057	0.513385	509.046	Heat shock 70 kDa 12B	V/B	other	F:nucleotide binding; F:ATP binding
CGI_10006875	sustained	0	1033.29	0.467364	1242.45	1.24617	2376.49	0	2385.39	0.458697	3432.2	sustained	0.568575	1446.4	0.379731	1237.48	1.23019	2452.83	0	2663.93	0	2519.59	myosin heavy non-muscle	other	other	C:myosin complex; F:ATP binding; P:metabolic process; P:protein transport; F:motor activity
CGI_10012014	sustained	0	63.3749	0.439892	74.1192	0.246866	71.8232	0	64.9213	0	76.8451	challenge specific	0	59.847	0	56.7494	0	69.8579	0	81.011	0.476184	91.3971	cytochrome P450 family 4	V/B	other	C:nucleus; F:histone acetyltransferase activity; F:zinc ion binding; F:transcription cofactor activity; F:iron ion binding; F:oxidoreductase activity, acting on paired donors, with incorporation or reduction of molecular oxygen; P:regulation of transcription, DNA-templated; P:histone acetylation; P:oxidation-reduction process; F:monooxygenase activity; F:heme binding
CGI_10002756	sustained	-1.13889	65.2176	-0.966969	68.3254	-0.673584	93.6149	0	102.878	0	98.7813	sustained	-1.04616	68.7849	-1.06188	66.9045	-1.18433	67.6129	0	75.1905	0.985293	126.458	macrophage mannose receptor 1-like	bacteria	signaling	0
CGI_10024725	sustained	0.738691	137.571	1.072	159.062	0.555391	122.134	0	108.047	0	105.863	challenge specific	0	84.2818	0	94.6993	0	99.7177	0	120.642	0.501054	133.367	baculoviral IAP repeat-containing 7 isoform X2	virus	apoptosis	F:zinc ion binding
CGI_10017983	sustained	-1.05638	193.438	-0.580674	253.007	-0.880553	229.323	-1.34878	76.8844	-0.954347	108.625	recall	-0.979589	201.056	-0.681462	247.342	0	354.029	-2.00687	77.421	-1.57751	107.189	tyrosinase tyr-3	other	other	F:oxidoreductase activity; F:metal ion binding; P:oxidation-reduction process
CGI_10004834	sustained	0.462064	155.654	0.547509	151.555	0.629221	178.648	0	196.109	0	195.728	recall	0.524373	159.636	0.675962	175.947	0	132.77	0.28427	155.205	0.363706	160.275	GL19950 [Drosophila persimilis]	other	other	P:embryo development; P:locomotion; P:hemopoiesis; P:imaginal disc-derived wing morphogenesis; P:cellular component morphogenesis; P:positive regulation of cellular process; P:negative regulation of cell differentiation; C:intracellular membrane-bounded organelle; F:calcium ion binding; P:ovarian follicle cell development; P:lymph gland development; P:negative regulation of multicellular organism…
CGI_10022372	sustained	0	40.9509	0.878703	62.9358	1.9016	144.771	0	121.643	0	108.142	challenge specific	0	26.412	0	25.5441	0	31.0641	0.7096	49.9226	1.67854	107.336	E3 ubiquitin- ligase RNF213	virus	IFN-like pathway and RLR recognition	F:ATPase activity; F:ubiquitin-protein transferase activity; F:zinc ion binding; P:protein ubiquitination
CGI_10000144	sustained	1.18074	509.78	1.91981	781.108	0.767429	385.88	0	480.835	0	368.919	recall opposite	-0.985766	104.09	-1.1465	93.2267	-1.37317	87.779	2.72765	605.65	3.82358	1264.62	helicase with zinc finger domain 2-like isoform X1 [Crassostrea gigas]	virus	IFN-like pathway and RLR recognition	F:ligand-dependent nuclear receptor transcription coactivator activity; P:regulation of nucleic acid-templated transcription
CGI_10022111	sustained	0	217.304	0	199.522	-0.331746	170.656	0	159.304	0	167.081	sustained	0	203.742	-0.273408	168.716	-0.681374	137.907	0	153.926	0.642097	202.733	ribosomal S6 kinase beta-1-like	V/B	other	F:ribosomal protein S6 kinase activity; C:nucleus; F:ATP binding; C:cytoplasm; P:protein phosphorylation; P:intracellular signal transduction
CGI_10023961	sustained	0.368018	190.854	0.721418	224.746	0.264903	181.366	0	193.471	0	173.645	challenge specific	0	135.591	0	138.36	0	146.158	0.372857	181.744	0.895794	257.433	caspase-8 [Myotis brandtii]	virus	apoptosis	P:proteolysis; P:apoptotic process; F:cysteine-type endopeptidase activity; P:regulation of apoptotic process
CGI_10001635	sustained	1.07883	37.8505	1.96248	62.2696	2.62912	105.82	0	102.894	0	77.9983	challenge specific	0	16.043	0	14.8779	0	17.5319	1.31879	46.9978	2.2308	83.099	Interferon-induced 44	virus	IFN-like pathway and RLR recognition	F:GTP binding
CGI_10006168	sustained	-0.199326	105.342	-1.10315	80.2225	-0.557625	131.486	0	128.316	0	128.822	sustained	-0.848614	101.918	-1.04526	87.9158	-0.847653	110.602	0	109.985	0	126.135	sprint-like isoform X1 [Crassostrea gigas]	other	other	P:signal transduction
CGI_10024620	sustained	1.09934	82.9409	1.70447	114.684	1.73163	128.865	0	100.929	-0.549894	85.1929	challenge specific	0	42.7958	0	37.9902	0	34.5199	0.540623	48.5988	1.53848	95.469	heat shock 70 kDa 12A-like	V/B	other	C:membrane; C:integral component of membrane
CGI_10016103	sustained	0.731744	74.7975	0.490377	58.185	1.25133	109.046	0	81.8039	0	103.428	sustained	0.527735	63.8283	0.613538	66.8895	0.776434	81.0827	0	82.1052	0	72.275	DNA replication licensing factor MCM7 isoform X2	virus	other	P:cell proliferation; P:DNA replication initiation; P:regulation of DNA-dependent DNA replication initiation; F:chromatin binding; F:ATP-dependent DNA helicase activity; P:cellular response to DNA damage stimulus; C:chromatin; C:MCM complex; C:nuclear chromosome, telomeric region; P:DNA unwinding involved in DNA replication; P:cell cycle; P:regulation of phosphorylation; C:nucleoplasm; F:single-s…
CGI_10005872	sustained	1.23865	12.2608	2.76158	29.9632	4.90821	138.354	0	116.214	0	126.952	challenge specific	0	4.01943	0	4.22823	0	7.7279	1.46111	23.7553	2.70033	52.3175	[Physcomitrella patens]	other	other	P:protein deubiquitination; F:ubiquitin-protein transferase activity; P:cellular component organization; P:single-organism cellular process; F:binding; P:regulation of biological process; F:thiol-dependent ubiquitinyl hydrolase activity; P:protein ubiquitination
CGI_10019897	sustained	0.945706	95.7199	1.89181	171.084	3.0154	406.468	0	353.944	0	338.274	sustained	0	47.3704	0	46.6911	0.546758	74.4875	1.09033	162.35	1.89371	264.795	sacsin-like	virus	IFN-like pathway and RLR recognition	0
CGI_10022084	sustained	0	45.7637	-0.265886	36.5068	0.225772	57.2707	0	42.0693	0	51.0788	challenge specific	0	48.0243	0	42.3297	0	49.7864	0	40.6935	-0.353073	36.3756	Condensin complex subunit 1	other	other	F:DNA binding; P:meiotic chromosome condensation; P:mitotic chromosome condensation; F:histone binding; C:condensed chromosome, centromeric region; C:cytosol; C:nuclear condensin complex; F:chromatin binding; P:chromosome separation
CGI_10024363	sustained	0.411662	138.975	0.627547	148.999	0.726124	177.204	0	157.369	0	158.9	challenge specific	0	115.188	0	122.181	0	122.292	0	120.348	0.397583	151.197	Carboxypeptidase Q	bacteria	other	C:extracellular space; F:carboxypeptidase activity; P:peptide catabolic process; F:metallodipeptidase activity; P:proteolysis; C:integral component of membrane
CGI_10000225	sustained	1.50165	122.997	2.4334	202.138	1.81483	138.731	0	141.736	0	99.1136	challenge specific	0	43.3262	0	37.3606	0	53.0458	1.14743	123.358	2.03372	215.061	probable ATP-dependent RNA helicase DDX58	virus	IFN-like pathway and RLR recognition	F:nucleic acid binding; P:biological regulation; F:ATP binding; P:metabolic process; F:helicase activity
CGI_10006757	sustained	0	36.1956	1.48171	107.643	4.15477	655.172	0	440.882	0	443.919	challenge specific	0	10.1405	0	15.3926	0	34.8898	0	81.674	1.94174	177.946	Interferon-induced 44	virus	IFN-like pathway and RLR recognition	F:GTP binding
CGI_10003300	sustained	1.26084	578.386	1.86618	805.433	1.5682	712.894	0	839.651	0	646.165	recall opposite	-0.734705	131.347	-0.712952	132.061	-0.45764	176.115	1.54745	521.923	2.55963	1010.52	NFX1-type zinc finger-containing 1-like	virus	IFN-like pathway and RLR recognition	C:nucleus; F:transcription factor activity, sequence-specific DNA binding; F:zinc ion binding; P:regulation of transcription, DNA-templated; F:poly(A) RNA binding
CGI_10018396	sustained	2.60995	1047.18	3.35291	1570.18	2.52288	971.711	0	888.31	0	778.972	recall opposite	0	166.267	0	149.749	-0.56478	115.906	3.12617	1063.88	4.27877	2228.76	radical S-adenosyl methionine domain-containing 2	virus	IFN-like pathway and RLR recognition	C:endoplasmic reticulum membrane; C:lipid particle; F:catalytic activity; F:metal ion binding; P:innate immune response; P:metabolic process; C:integral component of membrane; P:defense response to virus; F:4 iron, 4 sulfur cluster binding
CGI_10023106	sustained	-1.20366	81.272	-1.38272	66.7501	-1.13589	89.3799	0.923184	176.168	0.480432	133.593	sustained	-1.332	71.905	-1.59468	59.3524	-1.81579	56.5142	0.993688	114.361	1.69805	177.904	slit homolog 3 -like [Lingula anatina]	V/B	Toll/NF-kB pathway	P:signal transduction; C:integral component of membrane
CGI_10010415	sustained	0	171.886	0	169.262	0.623457	275.565	0	238.223	0	221.432	not regulated	0	177.043	0	191.153	0	187.364	0	157.576	0	162.821	cysteine mitochondrial	V/B	other	F:cysteine desulfurase activity; F:pyridoxal phosphate binding; F:protein homodimerization activity; P:[2Fe-2S] cluster assembly; C:mitochondrial matrix; F:metal ion binding; P:iron incorporation into metallo-sulfur cluster; C:cytosol; C:nucleolus; F:iron-sulfur cluster binding; P:Mo-molybdopterin cofactor biosynthetic process; C:nucleoplasm
CGI_10013531	sustained	0	107.499	0.608725	132.576	0.403932	126.899	0	120.812	0	120.386	challenge specific	0	87.5226	0	77.3518	0	98.9665	0.412826	127.572	0.61349	143.319	heat shock 70 kDa 12A-like	V/B	other	0
CGI_10027513	sustained	0.863104	54.8344	1.38289	71.4625	2.24311	140.648	0	118.651	0	128.097	sustained	0	33.4963	0	35.6274	0.901328	56.7775	0	79.9674	0.586242	80.9449	toll-like receptor 13	V/B	Toll/NF-kB pathway	P:signal transduction; P:innate immune response; C:integral component of membrane; P:negative regulation of G2/M transition of mitotic cell cycle; P:negative regulation of cell migration
CGI_10012822	sustained	0.243111	116.647	-0.783606	105.582	0.421295	272.867	0	237.66	0	291.562	recall opposite	-0.584444	129.216	-0.570841	129.331	0.891411	391.399	-1.01303	182.401	-1.60513	117.929	balbiani ring 3-like	other	other	F:zinc ion binding; P:proteolysis; F:metalloendopeptidase activity
CGI_10017630	sustained	0.925291	575.37	1.40151	736.852	1.33074	776.671	0	572.641	0	635.914	challenge specific	0	264.642	0	273.853	0	306.321	0.719646	489.432	1.28762	710.862	signal transducer and activator of transcription 5B [Ceratosolen solmsi marchali]	virus	JAK/STAT	C:nucleus; F:transcription factor activity, sequence-specific DNA binding; P:signal transduction; P:regulation of transcription, DNA-templated; F:signal transducer activity
CGI_10022880	sustained	0	4.25273	0.743855	9.30312	4.27639	121.667	0	105.686	0	141.802	challenge specific	0	2.89881	0	3.55485	0	4.2308	0	8.07375	1.8999	17.4951	deoxynucleoside triphosphate triphosphohydrolase SAMHD1	virus	IFN-like pathway and RLR recognition	F:zinc ion binding; F:RNA binding; P:protein homotetramerization; P:regulation of innate immune response; P:defense response to virus; P:dATP catabolic process; C:plasma membrane; F:dGTPase activity; C:nucleoplasm; F:dGTP binding; P:dGTP catabolic process
CGI_10027675	sustained	0.578189	766.891	0	618.338	0.719689	853.967	0	692.856	0	862.639	sustained	0.765935	869.966	0.877147	932.209	1.14143	1200.01	-0.653041	707.063	-0.862846	607.579	notch-regulated ankyrin repeat-containing	V/B	signaling	P:negative regulation of transcription from RNA polymerase II promoter; P:negative regulation of T cell differentiation; P:Notch signaling pathway; P:patterning of blood vessels; P:positive regulation of canonical Wnt signaling pathway; P:negative regulation of Notch signaling pathway involved in somitogenesis; P:positive regulation of endothelial cell proliferation; P:blood vessel endothelial ce…
CGI_10017629	sustained	1.63397	106.025	2.28288	151.322	1.90146	128.12	0	105.085	-0.362285	97.9383	challenge specific	0	34.8738	0	35.9003	0	43.334	1.21577	99.0198	1.79943	144.455	Signal transducer and transcription activator 6	virus	JAK/STAT	C:nucleus; F:DNA binding; F:transcription factor activity, sequence-specific DNA binding; P:signal transduction; C:membrane; P:regulation of transcription, DNA-templated; F:signal transducer activity
CGI_10019417	sustained	0	227.162	0	214.628	0.672346	339.656	0	406.385	0	383.994	sustained	0	227.384	0.212967	233.94	0.293212	268.813	0	292.337	0.427745	339.407	homeobox Nkx- -like [Aplysia californica]	other	other	C:nucleus; P:regulation of transcription, DNA-templated; F:sequence-specific DNA binding
CGI_10022810	sustained	1.56271	113.61	2.4284	184.539	3.44946	410.026	0	422.061	0	383.753	recall opposite	0	26.1376	-0.661599	20.6095	0	30.1267	1.8631	165.821	3.03314	334.086	NFX1-type zinc finger-containing 1	virus	IFN-like pathway and RLR recognition	C:nucleus; F:transcription factor activity, sequence-specific DNA binding; F:zinc ion binding; P:regulation of transcription, DNA-templated
CGI_10021601	sustained	0	107.323	0.868249	175.367	3.93521	2043.88	0	1998.15	0	1346.93	recall opposite	0	91.3447	0	113.544	-0.394345	78.1277	0	92.0852	0.840843	132.684	probable ATP-dependent RNA helicase DDX46	virus	IFN-like pathway and RLR recognition	F:nucleic acid binding; F:ATP binding; P:metabolic process; F:helicase activity
CGI_10010191	sustained	1.10948	125.097	1.82129	187.808	1.25607	140.119	0	169.306	0	133.862	sustained	0	56.2884	0	64.3201	0.327342	75.6322	0.858364	134.187	1.3367	181.3	serine threonine- kinase Nek4-like	V/B	signaling	F:ATP binding; P:peptidyl-tyrosine phosphorylation; F:protein tyrosine kinase activity; C:cytoplasm; C:integral component of membrane; P:single-organism cellular process; F:protein serine/threonine kinase activity; P:single-organism metabolic process
CGI_10023835	sustained	-0.615739	1811.71	-1.20094	1759.17	-2.52277	361.352	0	204.282	0	339.873	recall	-1.03061	2117.45	-1.61693	1365.84	0	2747.92	-1.7353	400.518	-1.519	729.893	ATP-dependent RNA helicase glh-2-like	virus	IFN-like pathway and RLR recognition	0
CGI_10023949	sustained	0.412758	47.8185	1.16112	74.8157	1.58077	110.268	0	98.334	0	97.8886	sustained	0	39.4495	0	36.2922	0.461042	52.2138	0	58.7357	0.512955	70.4493	galectin-4-like [Biomphalaria glabrata]	bacteria	other	F:carbohydrate binding
CGI_10009290	sustained	1.25175	188.396	2.08904	304.611	5.21521	2969.91	0	2459.08	0	2423.77	sustained	-0.431104	54.2402	0	58.8569	0.856362	148.77	0.914769	283.593	1.86004	530.533	perlucin-like isoform X3	bacteria	signaling	F:carbohydrate binding
CGI_10023427	sustained	0	261.458	0	293.23	-0.270056	248.183	0	258.608	0	236.167	recall opposite	-0.563832	192.99	-0.601146	186.39	-0.722446	186.525	0.341716	228.121	0.742562	294.25	caspase-3-like [Lingula anatina]	virus	apoptosis	P:proteolysis; P:apoptotic process; F:cysteine-type endopeptidase activity
CGI_10000338	sustained	0.434538	462.751	1.17657	715.109	1.15434	771.987	0	739.509	0	609.454	recall opposite	-0.938741	167.22	-0.422419	240.574	0	322.323	1.04658	655.817	2.10168	1360.29	inhibitor of apoptosis	virus	apoptosis	F:zinc ion binding
CGI_10026345	sustained	0	8563.55	-0.32538	7236.4	-1.20136	4382.18	0	5032.99	0	4402.79	sustained	0	8635.78	0	8853.64	-1.79048	2976.39	0	3389.81	0.445063	3806.21	peritrophin-44-like [Crassostrea gigas]	other	other	F:chitin binding; P:chitin metabolic process; C:extracellular region
CGI_10016097	sustained	0.470885	180.589	0.443209	162.899	0.774485	227.821	0	195.137	0	201.481	sustained	0.37853	166.459	0.430526	170.779	0.483876	192.543	0	167.754	0	165.408	Replication A 70 kDa DNA-binding subunit	virus	other	F:DNA binding; P:DNA repair; P:DNA replication; C:nuclear lumen; P:DNA recombination
CGI_10011104	sustained	0.811184	229.638	1.0952	255.758	1.23789	312.061	0	304.116	0	292.894	challenge specific	0	145.543	0	140.375	0	144.932	0.671993	224.703	1.04476	283.221	E3 ubiquitin- ligase TRIM56	virus	IFN-like pathway and RLR recognition	F:zinc ion binding; C:intracellular
CGI_10022452	sustained	0.633975	146.182	0.682792	138.925	0.761323	162.574	0	136.678	0	163.099	sustained	0.673593	148.348	0.728344	152.462	0.343494	125.764	0	151.815	0.35135	150.783	Small nuclear ribonucleo E [Salmo salar]	other	other	C:U5 snRNP; C:U2 snRNP; C:U1 snRNP; C:U4 snRNP; P:spliceosomal snRNP assembly; C:pICln-Sm protein complex; F:RNA binding; C:methylosome; C:precatalytic spliceosome; C:SMN-Sm protein complex; C:U4/U6 x U5 tri-snRNP complex; C:cytosol; C:viral nucleocapsid
CGI_10021075	sustained	-0.0952234	245	-0.420353	299.528	-0.526593	309.847	-0.638939	177.209	-0.778533	170.958	sustained	-1.00135	209.769	-1.10281	193.59	-1.09796	209.716	0	141.021	0	134.024	tyrosinase tyr-3	other	other	F:oxidoreductase activity; F:metal ion binding; C:integral component of membrane; P:oxidation-reduction process
CGI_10012998	sustained	0	54.4166	0.738621	102.713	3.71182	910.248	0	865.866	0	648.378	recall opposite	-0.573962	42.1681	-0.725377	37.5023	0	62.6424	0	75.0756	1.76855	208.04	Double-stranded RNA-specific adenosine deaminase	virus	IFN-like pathway and RLR recognition	P:regulation of macromolecule metabolic process; F:RNA binding; P:multicellular organism development; P:RNA processing; F:adenosine deaminase activity; P:single-organism cellular process; P:negative regulation of cellular process; C:intracellular part; P:immune system process; P:response to stimulus
CGI_10026732	sustained	0	262.286	0	257.617	-0.338137	240.73	0	190.137	0	215.581	sustained	-0.41456	218.179	-0.754311	169.775	-0.8283	176.359	0	201.966	0.432917	223.845	probable E3 ubiquitin- ligase DTX3	virus	other	F:zinc ion binding
CGI_10011293	sustained	0	56.3397	0.39041	70.5054	0.935449	114.452	-0.500041	76.1437	0	93.274	sustained	0	49.0519	0.429604	76.5788	1.59478	188.264	-0.672797	111.707	-0.552325	119.53	Calmodulin	V/B	other	C:microtubule cytoskeleton; F:calmodulin-dependent protein phosphatase activity; P:regulation of muscle system process; P:negative regulation of insulin secretion; P:negative regulation of calcium ion-dependent exocytosis; P:regulation of cytoplasmic transport; C:membrane-bounded organelle; P:positive regulation of molecular function; P:regulation of response to stimulus; P:positive regulation of…
[truncated: 549 more rows]

## Sheet: legend Suppl. Table 5A
LEGEND suppl. table 7
pattern
not regulated	log2FC equals "0" at each time point
priming specific	differentially regulated post-priming and "0" (not regulated)10DPP and post-challenge
challenge specific	differentially regulated post-challenge and "0" (not regulated) post-priming
[truncated: 18 more rows]

## Sheet: Suppl. Table 5B
Number and percentage of regulated genes PP and PC amongst the 1587 genes from enriched categories
[truncated: 46 more rows]

[truncated: 3 more sheets: Suppl. Table 5C, Supl. Table 5D, Suppl. Table 5E]
